# Supplementary material for: Heterocellular OSM-OSMR signalling reprograms fibroblasts to promote pancreatic cancer growth and metastasis
Source: Nat Commun. 2021 Dec 17;12:7336. doi: 10.1038/s41467-021-27607-8 (PMC8683436; doi:10.1038/s41467-021-27607-8)
Supplement: Supplementary file 4 — Source Data [file 41467_2021_27607_MOESM4_ESM.xlsx]

## Sheet: 1a
Fig 1a: Relative expression of membrane receptor genes
	Base mean values
	RNAseq data source: Öhlund et al. 2017 Table S1
Gene ID	myCAF	quiescent PSCs	iCAF
C3ar1	47.3956	10.4817	1.0544
Adra1d	892.044	416.074	68.3071
Npnt	844.618	400.318	71.0662
Adrb1	65.7457	45.7197	5.74543
F2rl1	676.214	179.784	63.3246
Met	4743.17	1942.48	512.628
Igsf11	51.6294	14.2449	6.30008
Itga3	3333.72	1325.73	429.425
Adra1b	124.71	280.803	17.9891
P2rx5	278.881	238.195	46.4378
Lrp2	156.454	47.6641	27.663
Anxa2	33736.7	12584.2	6150.28
Fbln5	8719.85	3808.33	1651.88
Mertk	223.066	277.468	43.5786
Npr3	977.922	1853.01	198.845
Nr1h4	16.4169	19.1067	3.37633
Nrp1	10697.3	8699.16	2207.9
Fzd6	649.716	246.655	134.811
Epha1	758.66	294.716	163.867
Ptprd	218.995	116.806	48.3546
Igsf1	23.2642	7.84673	5.76462
Gpr62	27.5762	11.3667	6.845
Plxna2	501.665	507.606	125.595
Sema3d	38.3259	145.521	9.69196
Adcyap1r1	9417.5	4670.47	2492.22
Crim1	9341.21	6107.23	2476.17
Chrnb1	371.847	205.611	98.5739
Pparg	124.939	118.889	33.5665
Glrb	130.106	55.9973	35.8665
Plxna1	11991.7	5642.92	3379.62
Hbegf	2234.58	759.014	653.469
Fzd2	2163.98	1150.77	637.084
Ptprb	30.491	18.2216	9.10808
Lpar3	35.9351	10.1803	11.0247
Npy1r	356.521	314.393	111.406
Ar	121.392	172.26	38.5145
Epha2	4668.41	2055.4	1496.87
Epha4	104.283	93.4716	33.9875
Gria3	376.871	498.223	123.69
Gprc5a	1138.34	614.012	378.404
Ghr	3554.47	2091.92	1196.23
Esr1	41.6744	70.6111	14.0858
Il17rd	510.535	717.852	175.742
Efnb1	710.483	505.355	246.234
F2r	8349.55	5312.9	2945.48
Rpsa	8284.47	4163.76	2989.19
Cdh2	4195.07	2535.5	1534.72
Cubn	232.6	132.531	85.8876
Efnb2	5356.49	2020.91	1989.79
Opn3	106.143	36.9	39.7018
Paqr8	251.359	197.065	102.042
Itga6	885.171	452.205	363.006
Unc5c	152.858	153.581	63.2707
Tspan5	2084.14	1416.33	865.283
Paqr3	70.7441	35.9474	30.1141
Gpr85	180.633	155.478	78.6148
Lpar6	284.524	177.345	124.73
Tinagl1	1176.92	1151.39	517.511
Nptxr	49.407	75.9296	21.9438
Cd44	17163.4	7439.53	7707.86
Cmtm7	1217.1	725.561	560.5
Pvrl1	820.666	493.861	379.518
Ltbp1	13363.8	12908	6242.96
Mxra7	1572.53	1459.44	744.821
Nr2f6	2863.53	1859.34	1364.85
Myadm	7343.85	3344.99	3534.41
Itpr3	3942.14	2096.9	1943.92
Efemp1	1951.95	5230.4	963.265
Enpp2	18.4222	7823.98	5156.91
Scara5	0.487805	320.29	93.1735
Ptger2	0.963573	11.9113	135.168
Kcnh1	0.97561	11.7073	127.773
Olr1	4.34812	32.5057	528.539
Rtn4rl2	6.79316	240.588	777.458
Cd74	12.1229	60.3537	1161.93
Opcml	0.969592	29.4722	80.0481
Ptgfr	38.8077	564.228	2678.24
Adra2a	6.29934	23.9104	385.873
Ccr1	0.487805	1.39044	28.8778
Gpr68	0.481787	5.56176	26.8092
Tnfrsf9	16.5192	100.016	812.146
Avpr1a	51.6294	506.531	1816.31
Ptger3	0.487805	3.27679	15.8902
Dll1	8.72031	33.8381	275.936
Icam1	24.2037	983.629	738.194
Il1r2	1.45138	10.4236	42.7317
Bdkrb1	46.0225	259.674	1311.93
Cnr1	2.42699	78.5659	68.2906
Gria4	14.0801	466.217	379.187
Chrna4	0.481787	281.494	12.3156
Grm8	0.963573	1.34179	24.5015
Bdkrb2	35.9772	216.842	769.71
Ntng2	0.97561	8.43993	20.8116
Prlr	2.43301	72.138	49.668
Ednra	19.9218	199.506	361.029
Cd14	126.818	447.523	2132.68
Ggt5	0.481787	321.439	7.8671
Rora	12.5686	106.181	187.666
Fap	16.9949	494.905	240.885
Nr4a3	10.1717	36.7838	141.264
Vipr1	2.42097	42.3753	33.6112
Pdgfrl	17.9465	129.458	248.739
Cd33	1.9452	3.13085	26.0534
Itga4	5.81755	23.1713	76.2512
Ppap2b	968.009	7056.26	12174.3
Adora2a	38.332	243.921	465.61
Tlr2	97.5252	639.417	1140.04
Itga2	23.7399	89.3786	275.823
Sorcs1	444.946	1981.36	4913.24
Itgb2	4.36617	33.1962	47.0974
Pth1r	4.35413	74.8513	46.8277
Impg2	1.9452	57.0283	20.9163
Gpr88	6.29934	304.485	64.3869
Gpr35	95.261	78.3227	924.087
Il1r1	988.75	3844.61	9321.78
Cntnap1	58.1815	235.113	526.731
Osmr	1892.27	10171	16735.7
Cd93	29.0998	24.5225	252.03
Lifr	555.408	5036.05	4762.28
Plxdc2	81.1026	340.459	651.209
Susd2	7.27495	245.255	56.1854
Gabra3	30.6174	770.862	235.528
Fas	50.7982	419.013	389.615
Stab1	3.39056	5.70769	25.9866
Sema6b	44.6072	89.7867	337.868
Cd55	19.9278	18.2798	150.258
Ecscr	34.815	207.596	260.137
Rarb	57.1337	197.26	409.174
Nr4a1	507.812	493.76	3580.99
Tlr4	431.306	2780.9	2929.59
Nrp2	1342.59	4535.93	9002.32
Abca1	720.811	2020.78	4737.78
Ptgir	121.271	485.694	795.115
Il13ra1	1659.01	3963.38	10869.1
Ahr	368.204	2081.66	2396.57
Itgb8	49.931	42.0537	322.354
Ramp3	70.7862	57.3675	452.757
Mdga1	74.9538	189.881	468.699
Pdgfra	2361.36	16736.5	14749.9
Tgfbr3	1428.05	6530.08	8862.88
Fzd1	1136.9	4556.06	7043.03
Nr1h3	8.73234	61.0929	53.3123
Acvr1b	357.954	729.336	2148.86
Itgb3	79.4704	145.648	465.131
Gpr146	69.2927	504.785	399.26
Gria1	15.0377	145.326	86.302
Apoe	39.7352	1689.02	224.294
Il1rl2	207.161	498.221	1145.11
Mst1r	13.6164	45.0683	67.7219
Gas1	4603.03	21283.1	22006.5
Egfr	1920.44	3834.26	9171.98
P2ry1	12.147	154.514	55.1929
Thbd	2908.26	5007.71	12262.4
Enpp1	622.604	1771.68	2614.92
Calcrl	390.113	458.509	1578.57
Sema4a	42.6921	51.5152	168.04
Gfra1	91.2981	802.573	358.097
Ret	167.125	60.247	651.276
Ptprj	349.173	694.964	1353.53
Itga1	178.556	1692.92	686.706
Colec12	2567.62	12077.3	9394.7
P2rx4	596.823	1626.78	2152.06
Mrgprf	124.475	505.775	445.137
Plscr4	131.304	742.26	466.303
Tgfbr1	1427.15	2431.22	5060.6
Anpep	18.4583	112.745	65.1854
Pkd1l3	19.3617	46.8479	68.2372
Tnfrsf14	8.26259	47.8492	29.0939
Ifnar2	668.338	1099.28	2277.03
Ly96	71.1476	132.853	240.756
Il1rap	1433.18	2160.54	4787.84
Efna1	96.122	317.967	314.55
Antxr1	4490.71	6209.31	14675.3
Fcgrt	464.802	2298.23	1506.7
Slc40a1	27.6785	139.036	88.8815
Csf2ra	41.6684	119.063	133.735
Gpr153	796.54	2005.86	2541.82
Tnfrsf21	37.3744	24.8239	118.995
Cd47	708.85	1173.1	2244.44
Gpnmb	2768.63	20617.2	8697.87
Slc22a17	33.49	117.818	104.403
Bmpr2	1119.6	1461.05	3466.84
Ptpru	22.3367	27.7507	68.0599
Il10rb	538.051	728.462	1613.49
Pla2r1	494.57	2058.56	1466.35
Sema4c	636.299	1123.13	1819.29
Il1rl1	5807.58	3207.58	16601
Ager	19.8917	33.3516	56.8504
Sv2a	127.149	376.502	362.203
Ptch1	435.365	338.92	1237.84
Spn	142.692	370.095	403.258
Procr	167.83	126.88	473.617
Fgfr3	44.0592	112.782	121.887
Csf1r	24.2759	23.5888	65.5583
Pdgfrb	5317.94	11353.6	14255.9
Il31ra	38.2898	385.604	99.0032
Hfe	55.8267	115.924	143.545
Ephb6	80.8857	535.687	207.324
Gpr162	69.8046	203.531	177.806
Htr1b	40.2049	12.7085	98.2984
Bmpr1b	83.3728	41.6064	202.04
Vcam1	2243.88	4802.19	5409.58
Il3ra	167.239	349.519	400.496
Mmd	1357.81	2152.18	3222.24
Gpr176	1333.26	3659.17	3151.74
Sdc4	6107.6	8193.94	13832.7
Flt4	121.416	72.6434	274.436
S1pr1	924.454	984.014	2060.38
Agtrap	649.596	1344.47	1407.18
Nr2f1	326.74	1476.74	700.303
Bcam	58.6332	127.98	123.96
Thra	688.061	2125.01	1403.95
Ifnar1	1964.5	2367.8	3988.36
Tm7sf2	106.727	112.141	215.68

## Sheet: 1e
Fig 1e: TCGA (PAAD) survival and OSMR expression data
sample	gene	Z	gene_set	gene_set_quant	PATIENT_ID	ONCOTREE_CODE	CANCER_TYPE	OS_MONTHS	DFS_MONTHS	OS_STATUS	status
TCGA-2J-AAB1-01	9.54939	-0.460956	lower 50%	lower 25%	TCGA-2J-AAB1	PAAD	Pancreatic Cancer	2.17	[Not Available]	DECEASED	1
TCGA-2J-AAB4-01	10.4438	0.362467	upper 50%	other	TCGA-2J-AAB4	PAAD	Pancreatic Cancer	23.95	23.95	LIVING	0
TCGA-2J-AAB6-01	10.4163	0.337111	upper 50%	other	TCGA-2J-AAB6	PAAD	Pancreatic Cancer	9.63	5.55	DECEASED	1
TCGA-2J-AAB8-01	9.89107	-0.146393	lower 50%	other	TCGA-2J-AAB8	PAAD	Pancreatic Cancer	2.63	2.63	LIVING	0
TCGA-2J-AAB9-01	9.99325	-0.0523251	lower 50%	other	TCGA-2J-AAB9	PAAD	Pancreatic Cancer	20.6	17.12	DECEASED	1
TCGA-2J-AABA-01	10.5377	0.448924	upper 50%	other	TCGA-2J-AABA	PAAD	Pancreatic Cancer	19.94	15.51	DECEASED	1
TCGA-2J-AABE-01	9.8276	-0.204827	lower 50%	other	TCGA-2J-AABE	PAAD	Pancreatic Cancer	22.21	22.21	LIVING	0
TCGA-2J-AABF-01	10.6403	0.5434	upper 50%	other	TCGA-2J-AABF	PAAD	Pancreatic Cancer	22.7	22.04	DECEASED	1
TCGA-2J-AABH-01	10.4032	0.325127	upper 50%	other	TCGA-2J-AABH	PAAD	Pancreatic Cancer	42.28	42.28	LIVING	0
TCGA-2J-AABI-01	10.1176	0.0621232	lower 50%	other	TCGA-2J-AABI	PAAD	Pancreatic Cancer	31.83	25.89	LIVING	0
TCGA-2J-AABK-01	9.30014	-0.690416	lower 50%	lower 25%	TCGA-2J-AABK	PAAD	Pancreatic Cancer	15.9	15.9	LIVING	0
TCGA-2J-AABO-01	9.95447	-0.0880306	lower 50%	other	TCGA-2J-AABO	PAAD	Pancreatic Cancer	14.45	14.45	LIVING	0
TCGA-2J-AABP-01	11.3464	1.19343	upper 50%	upper 75%	TCGA-2J-AABP	UCP	Pancreatic Cancer	15.21	15.21	LIVING	0
TCGA-2J-AABR-01	10.7416	0.636646	upper 50%	upper 75%	TCGA-2J-AABR	PAAD	Pancreatic Cancer	14.39	13.53	LIVING	0
TCGA-2J-AABT-01	10.6767	0.576832	upper 50%	upper 75%	TCGA-2J-AABT	PAAD	Pancreatic Cancer	10.48	10.48	LIVING	0
TCGA-2J-AABU-01	10.4119	0.333078	upper 50%	other	TCGA-2J-AABU	PAAD	Pancreatic Cancer	9.1	5.06	DECEASED	1
TCGA-2J-AABV-01	7.65105	-2.2086	lower 50%	lower 25%	TCGA-2J-AABV	PAAD	Pancreatic Cancer	21.42	20.27	DECEASED	1
TCGA-2L-AAQA-01	10.2748	0.206898	upper 50%	other	TCGA-2L-AAQA	PAAD	Pancreatic Cancer	4.7	[Not Available]	DECEASED	1
TCGA-2L-AAQE-01	9.68485	-0.336245	lower 50%	lower 25%	TCGA-2L-AAQE	PAAD	Pancreatic Cancer	22.47	[Not Available]	DECEASED	1
TCGA-2L-AAQI-01	10.0234	-0.0245961	lower 50%	other	TCGA-2L-AAQI	PAAD	Pancreatic Cancer	3.38	[Not Available]	DECEASED	1
TCGA-2L-AAQJ-01	10.311	0.240165	upper 50%	other	TCGA-2L-AAQJ	PAAD	Pancreatic Cancer	12.94	[Not Available]	DECEASED	1
TCGA-2L-AAQL-01	7.34617	-2.48928	lower 50%	lower 25%	TCGA-2L-AAQL	PAAD	Pancreatic Cancer	9.59	[Not Available]	DECEASED	1
TCGA-2L-AAQM-01	8.06323	-1.82914	lower 50%	lower 25%	TCGA-2L-AAQM	PANET	Pancreatic Cancer	45.43	45.43	LIVING	0
TCGA-3A-A9I5-01	8.05369	-1.83792	lower 50%	lower 25%	TCGA-3A-A9I5	PAAD	Pancreatic Cancer	58.94	58.94	LIVING	0
TCGA-3A-A9I7-01	9.71201	-0.311238	lower 50%	lower 25%	TCGA-3A-A9I7	PAAD	Pancreatic Cancer	43.46	43	LIVING	0
TCGA-3A-A9I9-01	9.84989	-0.184302	lower 50%	other	TCGA-3A-A9I9	PAAD	Pancreatic Cancer	20.83	16.85	DECEASED	1
TCGA-3A-A9IB-01	11.148	1.01077	upper 50%	upper 75%	TCGA-3A-A9IB	PAAD	Pancreatic Cancer	7.36	[Not Available]	DECEASED	1
TCGA-3A-A9IC-01	10.4348	0.354216	upper 50%	other	TCGA-3A-A9IC	PAAD	Pancreatic Cancer	24.24	[Not Available]	DECEASED	1
TCGA-3A-A9IH-01	10.3875	0.310604	upper 50%	other	TCGA-3A-A9IH	PAAD	Pancreatic Cancer	33.54	25.07	LIVING	0
TCGA-3A-A9IJ-01	4.9193	-4.72349	lower 50%	lower 25%	TCGA-3A-A9IJ	PANET	Pancreatic Cancer	60.91	60.91	LIVING	0
TCGA-3A-A9IL-01	8.68177	-1.2597	lower 50%	lower 25%	TCGA-3A-A9IL	PANET	Pancreatic Cancer	90.05	90.05	LIVING	0
TCGA-3A-A9IN-01	8.243	-1.66364	lower 50%	lower 25%	TCGA-3A-A9IN	PANET	Pancreatic Cancer	68.46	68.46	LIVING	0
TCGA-3A-A9IO-01	6.95546	-2.84897	lower 50%	lower 25%	TCGA-3A-A9IO	PANET	Pancreatic Cancer	63.8	63.8	LIVING	0
TCGA-3A-A9IR-01	6.06081	-3.6726	lower 50%	lower 25%	TCGA-3A-A9IR	PANET	Pancreatic Cancer	50.66	50.66	LIVING	0
TCGA-3A-A9IS-01	5.89748	-3.82297	lower 50%	lower 25%	TCGA-3A-A9IS	PANET	Pancreatic Cancer	32.79	32.79	LIVING	0
TCGA-3A-A9IU-01	10.5218	0.434304	upper 50%	other	TCGA-3A-A9IU	PAAD	Pancreatic Cancer	15.05	12.19	DECEASED	1
TCGA-3A-A9IV-01	7.86985	-2.00716	lower 50%	lower 25%	TCGA-3A-A9IV	PANET	Pancreatic Cancer	36.24	36.24	LIVING	0
TCGA-3A-A9IX-01	10.2908	0.221584	upper 50%	other	TCGA-3A-A9IX	PAAD	Pancreatic Cancer	34.07	34.07	LIVING	0
TCGA-3A-A9IZ-01	11.2272	1.08366	upper 50%	upper 75%	TCGA-3A-A9IZ	PAAD	Pancreatic Cancer	10.12	3.58	DECEASED	1
TCGA-3A-A9J0-01	10.3963	0.318726	upper 50%	other	TCGA-3A-A9J0	PAAD	Pancreatic Cancer	24.41	11.93	LIVING	0
TCGA-3E-AAAY-01	9.6771	-0.343377	lower 50%	lower 25%	TCGA-3E-AAAY	PAAD	Pancreatic Cancer	75.07	32.42	LIVING	0
TCGA-3E-AAAZ-01	9.98171	-0.0629535	lower 50%	other	TCGA-3E-AAAZ	PAAD	Pancreatic Cancer	71.68	52.56	DECEASED	1
TCGA-F2-6879-01	10.1689	0.109375	lower 50%	other	TCGA-F2-6879	PAAD	Pancreatic Cancer	10.97	6.01	DECEASED	1
TCGA-F2-6880-01	9.18375	-0.797566	lower 50%	lower 25%	TCGA-F2-6880	PAAD	Pancreatic Cancer	9.69	9.69	LIVING	0
TCGA-F2-7273-01	11.0963	0.963194	upper 50%	upper 75%	TCGA-F2-7273	PAAD	Pancreatic Cancer	19.45	8.41	DECEASED	1
TCGA-F2-7276-01	11.0873	0.954914	upper 50%	upper 75%	TCGA-F2-7276	PAAD	Pancreatic Cancer	7.1	[Not Available]	DECEASED	1
TCGA-F2-A44G-01	10.9184	0.799349	upper 50%	upper 75%	TCGA-F2-A44G	PAAD	Pancreatic Cancer	7.65	7.03	DECEASED	1
TCGA-F2-A44H-01	9.93132	-0.109344	lower 50%	other	TCGA-F2-A44H	PAAD	Pancreatic Cancer	19.25	19.25	LIVING	0
TCGA-F2-A7TX-01	9.76187	-0.265335	lower 50%	lower 25%	TCGA-F2-A7TX	PAAD	Pancreatic Cancer	3.12	[Not Available]	DECEASED	1
TCGA-F2-A8YN-01	10.17	0.110392	lower 50%	other	TCGA-F2-A8YN	PAAD	Pancreatic Cancer	16.98	16.98	LIVING	0
TCGA-FB-A4P5-01	9.79657	-0.233397	lower 50%	lower 25%	TCGA-FB-A4P5	PAAD	Pancreatic Cancer	5.88	[Not Available]	DECEASED	1
TCGA-FB-A4P6-01	10.4799	0.395687	upper 50%	other	TCGA-FB-A4P6	PAAD	Pancreatic Cancer	25.2	20.37	LIVING	0
TCGA-FB-A545-01	10.2389	0.173828	upper 50%	other	TCGA-FB-A545	PAAD	Pancreatic Cancer	24.05	12.42	DECEASED	1
TCGA-FB-A5VM-01	9.62712	-0.389387	lower 50%	lower 25%	TCGA-FB-A5VM	PAAD	Pancreatic Cancer	16.36	5.81	DECEASED	1
TCGA-FB-A78T-01	10.0045	-0.0419454	lower 50%	other	TCGA-FB-A78T	PAAD	Pancreatic Cancer	12.32	[Not Available]	DECEASED	1
TCGA-FB-A7DR-01	10.8131	0.702479	upper 50%	upper 75%	TCGA-FB-A7DR	PAAD	Pancreatic Cancer	11.6	[Not Available]	DECEASED	1
TCGA-FB-AAPP-01	7.08675	-2.7281	lower 50%	lower 25%	TCGA-FB-AAPP	PAAD	Pancreatic Cancer	15.93	4.93	DECEASED	1
TCGA-FB-AAPQ-01	10.9121	0.793558	upper 50%	upper 75%	TCGA-FB-AAPQ	PAAD	Pancreatic Cancer	37.12	[Not Available]	DECEASED	1
TCGA-FB-AAPS-01	10.1315	0.0749108	lower 50%	other	TCGA-FB-AAPS	PAAD	Pancreatic Cancer	7.49	7.49	LIVING	0
TCGA-FB-AAPU-01	10.312	0.241076	upper 50%	other	TCGA-FB-AAPU	PAAD	Pancreatic Cancer	12.52	[Not Available]	DECEASED	1
TCGA-FB-AAPY-01	9.70135	-0.32105	lower 50%	lower 25%	TCGA-FB-AAPY	PAAD	Pancreatic Cancer	34.79	[Not Available]	DECEASED	1
TCGA-FB-AAPZ-01	10.4103	0.331644	upper 50%	other	TCGA-FB-AAPZ	PAAD	Pancreatic Cancer	23.52	23.52	LIVING	0
TCGA-FB-AAQ0-01	10.0582	0.0074665	lower 50%	other	TCGA-FB-AAQ0	PAAD	Pancreatic Cancer	15.54	[Not Available]	DECEASED	1
TCGA-FB-AAQ1-01	10.6837	0.583285	upper 50%	upper 75%	TCGA-FB-AAQ1	PAAD	Pancreatic Cancer	4.04	[Not Available]	DECEASED	1
TCGA-FB-AAQ2-01	10.0328	-0.0159335	lower 50%	other	TCGA-FB-AAQ2	PAAD	Pancreatic Cancer	5.03	3.02	DECEASED	1
TCGA-FB-AAQ3-01	8.53607	-1.39383	lower 50%	lower 25%	TCGA-FB-AAQ3	PAAD	Pancreatic Cancer	1.02	[Not Available]	DECEASED	1
TCGA-FB-AAQ6-01	9.56211	-0.449243	lower 50%	lower 25%	TCGA-FB-AAQ6	PAAD	Pancreatic Cancer	8.02	7	DECEASED	1
TCGA-H6-8124-01	11.6716	1.49279	upper 50%	upper 75%	TCGA-H6-8124	PAAD	Pancreatic Cancer	12.88	8.51	LIVING	0
TCGA-H6-A45N-01	10.1063	0.0517812	lower 50%	other	TCGA-H6-A45N	PAAD	Pancreatic Cancer	13.83	11.93	DECEASED	1
TCGA-H8-A6C1-01	10.1397	0.0825445	lower 50%	other	TCGA-H8-A6C1	PAAD	Pancreatic Cancer	22.04	14.95	LIVING	0
TCGA-HV-A5A3-01	10.3833	0.306761	upper 50%	other	TCGA-HV-A5A3	PAAD	Pancreatic Cancer	4.2	[Not Available]	DECEASED	1
TCGA-HV-A5A4-01	9.81289	-0.218372	lower 50%	other	TCGA-HV-A5A4	PAAD	Pancreatic Cancer	7.62	7.62	LIVING	0
TCGA-HV-A5A5-01	10.0395	-0.00975785	lower 50%	other	TCGA-HV-A5A5	PAAD	Pancreatic Cancer	9.49	9.49	LIVING	0
TCGA-HV-A5A6-01	10.1839	0.123181	lower 50%	other	TCGA-HV-A5A6	PAAD	Pancreatic Cancer	66.89	59.76	DECEASED	1
TCGA-HV-A7OL-01	8.52443	-1.40455	lower 50%	lower 25%	TCGA-HV-A7OL	PAAD	Pancreatic Cancer	8.28	4.04	LIVING	0
TCGA-HV-A7OP-01	6.50601	-3.26274	lower 50%	lower 25%	TCGA-HV-A7OP	PAAD	Pancreatic Cancer	32.13	11.37	LIVING	0
TCGA-HV-AA8V-01	10.6262	0.530376	upper 50%	other	TCGA-HV-AA8V	PAAD	Pancreatic Cancer	30.22	17.28	LIVING	0
TCGA-HV-AA8X-01	10.2095	0.146778	lower 50%	other	TCGA-HV-AA8X	PAAD	Pancreatic Cancer	17.48	12.32	DECEASED	1
TCGA-HZ-7289-01	9.61483	-0.40071	lower 50%	lower 25%	TCGA-HZ-7289	PAAD	Pancreatic Cancer	21.71	7.49	DECEASED	1
TCGA-HZ-7918-01	10.651	0.553219	upper 50%	other	TCGA-HZ-7918	PAAD	Pancreatic Cancer	31.83	17.81	LIVING	0
TCGA-HZ-7919-01	10.883	0.766766	upper 50%	upper 75%	TCGA-HZ-7919	PAAD	Pancreatic Cancer	19.48	[Not Available]	DECEASED	1
TCGA-HZ-7920-01	11.1988	1.05754	upper 50%	upper 75%	TCGA-HZ-7920	PAAD	Pancreatic Cancer	7.75	[Not Available]	DECEASED	1
TCGA-HZ-7922-01	11.1304	0.994526	upper 50%	upper 75%	TCGA-HZ-7922	PAAD	Pancreatic Cancer	0.13	0.13	LIVING	0
TCGA-HZ-7923-01	11.169	1.03009	upper 50%	upper 75%	TCGA-HZ-7923	PAAD	Pancreatic Cancer	10.32	10.32	LIVING	0
TCGA-HZ-7924-01	10.5914	0.498364	upper 50%	other	TCGA-HZ-7924	PAAD	Pancreatic Cancer	27.6	27.3	LIVING	0
TCGA-HZ-7925-01	10.9069	0.78882	upper 50%	upper 75%	TCGA-HZ-7925	PAAD	Pancreatic Cancer	20.17	11.96	DECEASED	1
TCGA-HZ-7926-01	11.3795	1.22392	upper 50%	upper 75%	TCGA-HZ-7926	PAAD	Pancreatic Cancer	17.02	11.17	DECEASED	1
TCGA-HZ-8001-01	9.33171	-0.661352	lower 50%	lower 25%	TCGA-HZ-8001	PAAD	Pancreatic Cancer	23.19	23.19	LIVING	0
TCGA-HZ-8002-01	10.9606	0.838217	upper 50%	upper 75%	TCGA-HZ-8002	PAAD	Pancreatic Cancer	12.02	[Not Available]	DECEASED	1
TCGA-HZ-8003-01	10.9983	0.872931	upper 50%	upper 75%	TCGA-HZ-8003	PAAD	Pancreatic Cancer	19.58	[Not Available]	DECEASED	1
TCGA-HZ-8005-01	11.0472	0.917975	upper 50%	upper 75%	TCGA-HZ-8005	PAAD	Pancreatic Cancer	3.94	[Not Available]	DECEASED	1
TCGA-HZ-8315-01	10.6428	0.545704	upper 50%	other	TCGA-HZ-8315	PAAD	Pancreatic Cancer	9.82	[Not Available]	DECEASED	1
TCGA-HZ-8317-01	11.209	1.06691	upper 50%	upper 75%	TCGA-HZ-8317	PAAD	Pancreatic Cancer	12.42	[Not Available]	DECEASED	1
TCGA-HZ-8519-01	10.959	0.836789	upper 50%	upper 75%	TCGA-HZ-8519	PAAD	Pancreatic Cancer	14.91	14.91	LIVING	0
TCGA-HZ-8636-01	10.9164	0.797518	upper 50%	upper 75%	TCGA-HZ-8636	PAAD	Pancreatic Cancer	17.9	[Not Available]	DECEASED	1
TCGA-HZ-8637-01	10.6262	0.530407	upper 50%	other	TCGA-HZ-8637	PAAD	Pancreatic Cancer	16.98	[Not Available]	DECEASED	1
TCGA-HZ-8638-01	10.4391	0.35815	upper 50%	other	TCGA-HZ-8638	PAAD	Pancreatic Cancer	4.96	[Not Available]	DECEASED	1
TCGA-HZ-A49G-01	10.523	0.435401	upper 50%	other	TCGA-HZ-A49G	PAAD	Pancreatic Cancer	21.68	21.68	LIVING	0
TCGA-HZ-A49H-01	9.50684	-0.500126	lower 50%	lower 25%	TCGA-HZ-A49H	PAAD	Pancreatic Cancer	16.13	16.13	LIVING	0
TCGA-HZ-A49I-01	9.92478	-0.115357	lower 50%	other	TCGA-HZ-A49I	PAAD	Pancreatic Cancer	10.12	[Not Available]	DECEASED	1
TCGA-HZ-A4BH-01	10.3215	0.249864	upper 50%	other	TCGA-HZ-A4BH	PAAD	Pancreatic Cancer	6.37	6.37	LIVING	0
TCGA-HZ-A4BK-01	9.95466	-0.0878496	lower 50%	other	TCGA-HZ-A4BK	PAAD	Pancreatic Cancer	21.58	21.58	LIVING	0
TCGA-HZ-A77O-01	9.68871	-0.332693	lower 50%	lower 25%	TCGA-HZ-A77O	PAAD	Pancreatic Cancer	5.26	3.22	DECEASED	1
TCGA-HZ-A77P-01	10.5148	0.42778	upper 50%	other	TCGA-HZ-A77P	PAAD	Pancreatic Cancer	10.84	10.84	LIVING	0
TCGA-HZ-A77Q-01	11.2682	1.12137	upper 50%	upper 75%	TCGA-HZ-A77Q	PAAD	Pancreatic Cancer	1.08	1.08	LIVING	0
TCGA-HZ-A8P0-01	10.1069	0.0522985	lower 50%	other	TCGA-HZ-A8P0	PAAD	Pancreatic Cancer	0	0	LIVING	0
TCGA-HZ-A8P1-01	9.36038	-0.634957	lower 50%	lower 25%	TCGA-HZ-A8P1	PAAD	Pancreatic Cancer	0.23	0.23	LIVING	0
TCGA-HZ-A9TJ-06	10.0481	-0.00187296	lower 50%	other	TCGA-HZ-A9TJ	PANCREAS	Pancreatic Cancer, NOS	19.81	18.23	LIVING	0
TCGA-HZ-A9TJ-01	9.82967	-0.202922	lower 50%	other	TCGA-HZ-A9TJ	PAAD	Pancreatic Cancer	19.81	18.23	LIVING	0
TCGA-IB-7644-01	10.2326	0.168022	lower 50%	other	TCGA-IB-7644	PAAD	Pancreatic Cancer	12.94	10.05	DECEASED	1
TCGA-IB-7645-01	11.554	1.38455	upper 50%	upper 75%	TCGA-IB-7645	PAAD	Pancreatic Cancer	49.34	39.75	DECEASED	1
TCGA-IB-7646-01	11.1049	0.971117	upper 50%	upper 75%	TCGA-IB-7646	PAAD	Pancreatic Cancer	4.76	4.34	DECEASED	1
TCGA-IB-7647-01	11.3233	1.17214	upper 50%	upper 75%	TCGA-IB-7647	PAAD	Pancreatic Cancer	21.88	12.81	DECEASED	1
TCGA-IB-7649-01	10.7925	0.683472	upper 50%	upper 75%	TCGA-IB-7649	PAAD	Pancreatic Cancer	15.34	9.26	DECEASED	1
TCGA-IB-7651-01	10.8275	0.715688	upper 50%	upper 75%	TCGA-IB-7651	PAAD	Pancreatic Cancer	19.81	19.09	DECEASED	1
TCGA-IB-7652-01	10.0333	-0.0154531	lower 50%	other	TCGA-IB-7652	PAAD	Pancreatic Cancer	36.66	36.66	LIVING	0
TCGA-IB-7654-01	10.4156	0.336509	upper 50%	other	TCGA-IB-7654	PAAD	Pancreatic Cancer	15.64	[Not Available]	DECEASED	1
TCGA-IB-7885-01	11.5975	1.42455	upper 50%	upper 75%	TCGA-IB-7885	PAAD	Pancreatic Cancer	41.29	41.29	LIVING	0
TCGA-IB-7886-01	10.7386	0.633884	upper 50%	upper 75%	TCGA-IB-7886	PAAD	Pancreatic Cancer	4.04	[Not Available]	DECEASED	1
TCGA-IB-7887-01	11.4925	1.3279	upper 50%	upper 75%	TCGA-IB-7887	PAAD	Pancreatic Cancer	3.61	[Not Available]	DECEASED	1
TCGA-IB-7888-01	11.1437	1.00675	upper 50%	upper 75%	TCGA-IB-7888	PAAD	Pancreatic Cancer	43.76	14.03	DECEASED	1
TCGA-IB-7889-01	9.02623	-0.942578	lower 50%	lower 25%	TCGA-IB-7889	PAAD	Pancreatic Cancer	15.8	11.56	DECEASED	1
TCGA-IB-7890-01	10.9116	0.793101	upper 50%	upper 75%	TCGA-IB-7890	PAAD	Pancreatic Cancer	19.65	17.05	DECEASED	1
TCGA-IB-7891-01	10.7028	0.600881	upper 50%	upper 75%	TCGA-IB-7891	PAAD	Pancreatic Cancer	29.99	28.65	DECEASED	1
TCGA-IB-7893-01	11.632	1.45633	upper 50%	upper 75%	TCGA-IB-7893	PAAD	Pancreatic Cancer	3.84	2.63	DECEASED	1
TCGA-IB-7897-01	11.1156	0.980972	upper 50%	upper 75%	TCGA-IB-7897	PAAD	Pancreatic Cancer	15.97	13.04	DECEASED	1
TCGA-IB-8126-01	10.4463	0.36479	upper 50%	other	TCGA-IB-8126	PAAD	Pancreatic Cancer	15.18	2.73	LIVING	0
TCGA-IB-8127-01	9.80428	-0.226298	lower 50%	other	TCGA-IB-8127	PAAD	Pancreatic Cancer	17.15	15.97	LIVING	0
TCGA-IB-A5SO-01	10.378	0.301871	upper 50%	other	TCGA-IB-A5SO	PAAD	Pancreatic Cancer	11.99	9.07	DECEASED	1
TCGA-IB-A5SP-01	9.78923	-0.240149	lower 50%	lower 25%	TCGA-IB-A5SP	PAAD	Pancreatic Cancer	15.83	9.86	LIVING	0
TCGA-IB-A5SQ-01	10.5823	0.489998	upper 50%	other	TCGA-IB-A5SQ	PAAD	Pancreatic Cancer	7.19	6.47	DECEASED	1
TCGA-IB-A5SS-01	10.9256	0.805983	upper 50%	upper 75%	TCGA-IB-A5SS	PAAD	Pancreatic Cancer	15.11	2.17	DECEASED	1
TCGA-IB-A5ST-01	10.8647	0.74997	upper 50%	upper 75%	TCGA-IB-A5ST	PAAD	Pancreatic Cancer	20.86	20.86	LIVING	0
TCGA-IB-A6UF-01	10.8818	0.765699	upper 50%	upper 75%	TCGA-IB-A6UF	PAAD	Pancreatic Cancer	21.88	19.48	LIVING	0
TCGA-IB-A6UG-01	10.4282	0.348118	upper 50%	other	TCGA-IB-A6UG	PAAD	Pancreatic Cancer	1.35	[Not Available]	DECEASED	1
TCGA-IB-A7LX-01	10.2088	0.146111	lower 50%	other	TCGA-IB-A7LX	PAAD	Pancreatic Cancer	8.21	7.56	DECEASED	1
TCGA-IB-A7M4-01	9.46569	-0.538006	lower 50%	lower 25%	TCGA-IB-A7M4	PAAD	Pancreatic Cancer	15.87	15.87	LIVING	0
TCGA-IB-AAUM-01	9.79864	-0.231485	lower 50%	lower 25%	TCGA-IB-AAUM	PAAD	Pancreatic Cancer	0.26	0.26	LIVING	0
TCGA-IB-AAUN-01	9.97127	-0.0725598	lower 50%	other	TCGA-IB-AAUN	PAAD	Pancreatic Cancer	4.73	4.3	DECEASED	1
TCGA-IB-AAUO-01	10.4204	0.340884	upper 50%	other	TCGA-IB-AAUO	PAAD	Pancreatic Cancer	7.85	6.93	DECEASED	1
TCGA-IB-AAUP-01	10.4663	0.383157	upper 50%	other	TCGA-IB-AAUP	PAAD	Pancreatic Cancer	14.16	14.16	LIVING	0
TCGA-IB-AAUQ-01	10.3402	0.267048	upper 50%	other	TCGA-IB-AAUQ	PAAD	Pancreatic Cancer	6.01	3.52	DECEASED	1
TCGA-IB-AAUR-01	10.5681	0.476875	upper 50%	other	TCGA-IB-AAUR	PAAD	Pancreatic Cancer	11.1	10.84	LIVING	0
TCGA-IB-AAUS-01	10.4475	0.365856	upper 50%	other	TCGA-IB-AAUS	PAAD	Pancreatic Cancer	7.39	7.39	LIVING	0
TCGA-IB-AAUT-01	10.106	0.0514819	lower 50%	other	TCGA-IB-AAUT	PAAD	Pancreatic Cancer	9.43	9.43	LIVING	0
TCGA-IB-AAUU-01	10.1686	0.109146	lower 50%	other	TCGA-IB-AAUU	PAAD	Pancreatic Cancer	8.05	8.05	LIVING	0
TCGA-IB-AAUV-01	11.0135	0.886934	upper 50%	upper 75%	TCGA-IB-AAUV	PAAD	Pancreatic Cancer	13.27	13.27	LIVING	0
TCGA-IB-AAUW-01	10.2345	0.169731	upper 50%	other	TCGA-IB-AAUW	PAAD	Pancreatic Cancer	7.56	6.08	DECEASED	1
TCGA-L1-A7W4-01	11.2675	1.12074	upper 50%	upper 75%	TCGA-L1-A7W4	PAAD	Pancreatic Cancer	9.13	4.24	DECEASED	1
TCGA-LB-A7SX-01	10.4964	0.410916	upper 50%	other	TCGA-LB-A7SX	PAAD	Pancreatic Cancer	12.91	[Not Available]	DECEASED	1
TCGA-LB-A8F3-01	8.10653	-1.78927	lower 50%	lower 25%	TCGA-LB-A8F3	PAAD	Pancreatic Cancer	12.45	12.45	LIVING	0
TCGA-LB-A9Q5-01	10.2215	0.157848	lower 50%	other	TCGA-LB-A9Q5	PAAD	Pancreatic Cancer	10.28	9.53	DECEASED	1
TCGA-M8-A5N4-01	11.2434	1.09855	upper 50%	upper 75%	TCGA-M8-A5N4	PAAD	Pancreatic Cancer	19.19	13.67	LIVING	0
TCGA-OE-A75W-01	8.06679	-1.82586	lower 50%	lower 25%	TCGA-OE-A75W	PAAD	Pancreatic Cancer	8.77	4.8	DECEASED	1
TCGA-PZ-A5RE-01	9.68279	-0.338138	lower 50%	lower 25%	TCGA-PZ-A5RE	PAAD	Pancreatic Cancer	15.44	12.91	DECEASED	1
TCGA-Q3-A5QY-01	9.4176	-0.582279	lower 50%	lower 25%	TCGA-Q3-A5QY	PAAD	Pancreatic Cancer	13.67	13.67	LIVING	0
TCGA-Q3-AA2A-01	9.44449	-0.557525	lower 50%	lower 25%	TCGA-Q3-AA2A	PAAD	Pancreatic Cancer	3.12	3.12	LIVING	0
TCGA-RB-A7B8-01	9.80424	-0.226328	lower 50%	other	TCGA-RB-A7B8	PAAD	Pancreatic Cancer	15.31	14.75	DECEASED	1
TCGA-RB-AA9M-01	9.93975	-0.101579	lower 50%	other	TCGA-RB-AA9M	PAAD	Pancreatic Cancer	9.4	8.48	LIVING	0
TCGA-RL-AAAS-01	9.38298	-0.614148	lower 50%	lower 25%	TCGA-RL-AAAS	PAAD	Pancreatic Cancer	0.3	0.3	LIVING	0
TCGA-S4-A8RM-01	10.2013	0.139177	lower 50%	other	TCGA-S4-A8RM	PAAD	Pancreatic Cancer	24.21	24.21	LIVING	0
TCGA-S4-A8RO-01	9.95629	-0.0863519	lower 50%	other	TCGA-S4-A8RO	PAAD	Pancreatic Cancer	17.25	9.56	LIVING	0
TCGA-S4-A8RP-01	10.2019	0.139756	lower 50%	other	TCGA-S4-A8RP	PAAD	Pancreatic Cancer	23.06	[Not Available]	DECEASED	1
TCGA-US-A774-01	10.5539	0.463849	upper 50%	other	TCGA-US-A774	PAAD	Pancreatic Cancer	22.83	12.02	DECEASED	1
TCGA-US-A776-01	7.66783	-2.19315	lower 50%	lower 25%	TCGA-US-A776	PAAD	Pancreatic Cancer	39.95	39.95	LIVING	0
TCGA-US-A779-01	8.01087	-1.87734	lower 50%	lower 25%	TCGA-US-A779	PAAD	Pancreatic Cancer	16.79	[Not Available]	DECEASED	1
TCGA-US-A77E-01	10.1279	0.0716081	lower 50%	other	TCGA-US-A77E	PAAD	Pancreatic Cancer	14.13	5.45	DECEASED	1
TCGA-US-A77G-01	9.93665	-0.104437	lower 50%	other	TCGA-US-A77G	PAAD	Pancreatic Cancer	0.39	[Not Available]	DECEASED	1
TCGA-US-A77J-01	9.17579	-0.804898	lower 50%	lower 25%	TCGA-US-A77J	PAAD	Pancreatic Cancer	18.66	[Not Available]	DECEASED	1
TCGA-XD-AAUG-01	10.8302	0.71818	upper 50%	upper 75%	TCGA-XD-AAUG	PAAD	Pancreatic Cancer	13.8	13.8	LIVING	0
TCGA-XD-AAUH-01	10.0108	-0.0361449	lower 50%	other	TCGA-XD-AAUH	PAAD	Pancreatic Cancer	12.98	2.86	LIVING	0
TCGA-XD-AAUI-01	10.0039	-0.0425428	lower 50%	other	TCGA-XD-AAUI	PAAD	Pancreatic Cancer	12.02	6.04	DECEASED	1
TCGA-XD-AAUL-01	10.282	0.213518	upper 50%	other	TCGA-XD-AAUL	PAAD	Pancreatic Cancer	16.36	16.36	LIVING	0
TCGA-XN-A8T3-01	9.99135	-0.0540766	lower 50%	other	TCGA-XN-A8T3	PAAD	Pancreatic Cancer	31.24	31.24	LIVING	0
TCGA-XN-A8T5-01	10.4613	0.378565	upper 50%	other	TCGA-XN-A8T5	PAAD	Pancreatic Cancer	23.65	7.95	LIVING	0
TCGA-YB-A89D-01	10.3277	0.255618	upper 50%	other	TCGA-YB-A89D	PAAD	Pancreatic Cancer	11.5	11.5	LIVING	0
TCGA-YH-A8SY-01	10.0945	0.0408499	lower 50%	other	TCGA-YH-A8SY	PAAD	Pancreatic Cancer	12.75	12.75	LIVING	0
TCGA-YY-A8LH-01	9.29373	-0.696317	lower 50%	lower 25%	TCGA-YY-A8LH	PAAD	Pancreatic Cancer	66.23	66.23	LIVING	0
TCGA-Z5-AAPL-01	10.2844	0.215734	upper 50%	other	TCGA-Z5-AAPL	PAAD	Pancreatic Cancer	15.34	15.34	LIVING	0

## Sheet: 1i
Fig 1i: CellPhoneDB analysis of Elyada et al 2019 human PDA
	id_cp_interaction	interacting_pair	comparison	means	pvalues	t_pvalues	t_means
CPI-SS00A8596B5_Fibroblasts.Myeloid_._Macrophages	CPI-SS00A8596B5	PVR_TNFSF9	Fibroblasts.Myeloid_._Macrophages	0.01	1	0	-6.64386
CPI-SS0F8ABC300_Fibroblasts.Myeloid_._Macrophages	CPI-SS0F8ABC300	GALR2_GAL	Fibroblasts.Myeloid_._Macrophages	0	1	0	-15
CPI-SS0B84DAE3D_Fibroblasts.Myeloid_._Macrophages	CPI-SS0B84DAE3D	PVR_CD96	Fibroblasts.Myeloid_._Macrophages	0.012	1	0	-6.38082
CPI-SS0A8627ED6_Fibroblasts.Myeloid_._Macrophages	CPI-SS0A8627ED6	PVR_CD226	Fibroblasts.Myeloid_._Macrophages	0.016	1	0	-5.96578
CPI-SS00561BBD7_Fibroblasts.Myeloid_._Macrophages	CPI-SS00561BBD7	PVR_TIGIT	Fibroblasts.Myeloid_._Macrophages	0.011	1	0	-6.50635
CPI-SS09C06644C_Fibroblasts.Myeloid_._Macrophages	CPI-SS09C06644C	CADM3_CADM1	Fibroblasts.Myeloid_._Macrophages	0.078	0	3	-3.68038
CPI-SS0889E281D_Fibroblasts.Myeloid_._Macrophages	CPI-SS0889E281D	CADM1_CADM1	Fibroblasts.Myeloid_._Macrophages	0.053	1	0	-4.23786
CPI-SS0C9696AAA_Fibroblasts.Myeloid_._Macrophages	CPI-SS0C9696AAA	CRTAM_CADM1	Fibroblasts.Myeloid_._Macrophages	0.041	1	0	-4.60823
CPI-SS02D18D12B_Fibroblasts.Myeloid_._Macrophages	CPI-SS02D18D12B	CADM3_CADM4	Fibroblasts.Myeloid_._Macrophages	0.04	1	0	-4.64386
CPI-SS0B3829651_Fibroblasts.Myeloid_._Macrophages	CPI-SS0B3829651	CADM3_EPB41L1	Fibroblasts.Myeloid_._Macrophages	0.04	1	0	-4.64386
CPI-SS0CC5DCE80_Fibroblasts.Myeloid_._Macrophages	CPI-SS0CC5DCE80	CDH1_KLRG1	Fibroblasts.Myeloid_._Macrophages	0	1	0	-15
CPI-SS03DA2A820_Fibroblasts.Myeloid_._Macrophages	CPI-SS03DA2A820	FGF2_CD44	Fibroblasts.Myeloid_._Macrophages	0.41	1	0	-1.2863
CPI-SS02AB0C3E0_Fibroblasts.Myeloid_._Macrophages	CPI-SS02AB0C3E0	SPP1_CD44	Fibroblasts.Myeloid_._Macrophages	0.449	1	0	-1.15521
CPI-SS0703338F5_Fibroblasts.Myeloid_._Macrophages	CPI-SS0703338F5	LGALS9_CD44	Fibroblasts.Myeloid_._Macrophages	0.441	1	0	-1.18115
CPI-SS03722104E_Fibroblasts.Myeloid_._Macrophages	CPI-SS03722104E	HGF_CD44	Fibroblasts.Myeloid_._Macrophages	0.414	1	0	-1.2723
CPI-SS01F67987A_Fibroblasts.Myeloid_._Macrophages	CPI-SS01F67987A	FGF2_FGFR1	Fibroblasts.Myeloid_._Macrophages	0.026	1	0	-5.26534
CPI-SS0755A26DD_Fibroblasts.Myeloid_._Macrophages	CPI-SS0755A26DD	FGF1_FGFR1	Fibroblasts.Myeloid_._Macrophages	0.015	1	0	-6.05889
CPI-SS0F2C6A4D4_Fibroblasts.Myeloid_._Macrophages	CPI-SS0F2C6A4D4	FGF18_FGFR1	Fibroblasts.Myeloid_._Macrophages	0.013	1	0	-6.26534
CPI-SS070A3A7E5_Fibroblasts.Myeloid_._Macrophages	CPI-SS070A3A7E5	FGF19_FGFR1	Fibroblasts.Myeloid_._Macrophages	0	1	0	-15
CPI-SS03189F5F6_Fibroblasts.Myeloid_._Macrophages	CPI-SS03189F5F6	FGF10_FGFR1	Fibroblasts.Myeloid_._Macrophages	0.015	1	0	-6.05889
CPI-SS05A94DE17_Fibroblasts.Myeloid_._Macrophages	CPI-SS05A94DE17	FGF2_FGFR2	Fibroblasts.Myeloid_._Macrophages	0	1	0	-15
CPI-SS04A97448D_Fibroblasts.Myeloid_._Macrophages	CPI-SS04A97448D	FGF1_FGFR2	Fibroblasts.Myeloid_._Macrophages	0	1	0	-15
CPI-SS06B86672A_Fibroblasts.Myeloid_._Macrophages	CPI-SS06B86672A	CD44_FGFR2	Fibroblasts.Myeloid_._Macrophages	0	1	0	-15
CPI-SS0F6A7A4DF_Fibroblasts.Myeloid_._Macrophages	CPI-SS0F6A7A4DF	FGF18_FGFR2	Fibroblasts.Myeloid_._Macrophages	0	1	0	-15
CPI-SS0E928B8C8_Fibroblasts.Myeloid_._Macrophages	CPI-SS0E928B8C8	FGF7_FGFR2	Fibroblasts.Myeloid_._Macrophages	0	1	0	-15
CPI-SS0AECC113F_Fibroblasts.Myeloid_._Macrophages	CPI-SS0AECC113F	FGF10_FGFR2	Fibroblasts.Myeloid_._Macrophages	0	1	0	-15
CPI-SS0735F5C3A_Fibroblasts.Myeloid_._Macrophages	CPI-SS0735F5C3A	TIMP1_FGFR2	Fibroblasts.Myeloid_._Macrophages	0	1	0	-15
CPI-SS04640F9C3_Fibroblasts.Myeloid_._Macrophages	CPI-SS04640F9C3	TFF1_FGFR2	Fibroblasts.Myeloid_._Macrophages	0	1	0	-15
CPI-SS0348DB5E3_Fibroblasts.Myeloid_._Macrophages	CPI-SS0348DB5E3	FGFR1_FGFR2	Fibroblasts.Myeloid_._Macrophages	0	1	0	-15
CPI-SS0D636A374_Fibroblasts.Myeloid_._Macrophages	CPI-SS0D636A374	FGF2_FGFR3	Fibroblasts.Myeloid_._Macrophages	0.022	1	0	-5.50635
CPI-SS015819E65_Fibroblasts.Myeloid_._Macrophages	CPI-SS015819E65	FGF1_FGFR3	Fibroblasts.Myeloid_._Macrophages	0.01	1	0	-6.64386
CPI-SS0E134097C_Fibroblasts.Myeloid_._Macrophages	CPI-SS0E134097C	FGF18_FGFR3	Fibroblasts.Myeloid_._Macrophages	0.009	1	0	-6.79586
CPI-SS00E68BB92_Fibroblasts.Myeloid_._Macrophages	CPI-SS00E68BB92	FGF7_FGFR3	Fibroblasts.Myeloid_._Macrophages	0.335	1	0	-1.57777
CPI-SS0BF3ED143_Fibroblasts.Myeloid_._Macrophages	CPI-SS0BF3ED143	FGFR2_FGFR3	Fibroblasts.Myeloid_._Macrophages	0.005	1	0	-7.64386
CPI-SS0CB6968B9_Fibroblasts.Myeloid_._Macrophages	CPI-SS0CB6968B9	FGF2_FGFRL1	Fibroblasts.Myeloid_._Macrophages	0.025	1	0	-5.32193
CPI-SS0C1BD22BC_Fibroblasts.Myeloid_._Macrophages	CPI-SS0C1BD22BC	SPP1_PTGER4	Fibroblasts.Myeloid_._Macrophages	0.159	1	0	-2.6529
CPI-SS068C742A1_Fibroblasts.Myeloid_._Macrophages	CPI-SS068C742A1	FGF1_TGFBR3	Fibroblasts.Myeloid_._Macrophages	0	1	0	-15
CPI-SS085EE60B1_Fibroblasts.Myeloid_._Macrophages	CPI-SS085EE60B1	TGFB1_TGFBR3	Fibroblasts.Myeloid_._Macrophages	0	1	0	-15
CPI-SS0D46E2B45_Fibroblasts.Myeloid_._Macrophages	CPI-SS0D46E2B45	TGFB3_TGFBR3	Fibroblasts.Myeloid_._Macrophages	0	1	0	-15
CPI-SS0178F5C45_Fibroblasts.Myeloid_._Macrophages	CPI-SS0178F5C45	TGFB2_TGFBR3	Fibroblasts.Myeloid_._Macrophages	0	1	0	-15
CPI-SS000568A0E_Fibroblasts.Myeloid_._Macrophages	CPI-SS000568A0E	FCER2_CR2	Fibroblasts.Myeloid_._Macrophages	0	1	0	-15
CPI-SS087B53ABF_Fibroblasts.Myeloid_._Macrophages	CPI-SS087B53ABF	JAM2_JAM3	Fibroblasts.Myeloid_._Macrophages	0	1	0	-15
CPI-SS0F9D53834_Fibroblasts.Myeloid_._Macrophages	CPI-SS0F9D53834	JAM3_JAM3	Fibroblasts.Myeloid_._Macrophages	0	1	0	-15
CPI-SS01158CABF_Fibroblasts.Myeloid_._Macrophages	CPI-SS01158CABF	FFAR2_FAM3C	Fibroblasts.Myeloid_._Macrophages	0.05	1	0	-4.32193
CPI-SS0528A694B_Fibroblasts.Myeloid_._Macrophages	CPI-SS0528A694B	GPR42_FAM3C	Fibroblasts.Myeloid_._Macrophages	0.052	1	0	-4.26534
CPI-SS055E061C9_Fibroblasts.Myeloid_._Macrophages	CPI-SS055E061C9	LAMP1_FAM3C	Fibroblasts.Myeloid_._Macrophages	0.402	0.171	0.767004	-1.31473
CPI-SS033CB0BB2_Fibroblasts.Myeloid_._Macrophages	CPI-SS033CB0BB2	CXADR_FAM3C	Fibroblasts.Myeloid_._Macrophages	0.057	1	0	-4.13289
CPI-SS0E2431C09_Fibroblasts.Myeloid_._Macrophages	CPI-SS0E2431C09	PDCD1_FAM3C	Fibroblasts.Myeloid_._Macrophages	0.051	1	0	-4.29336
CPI-SS00FB3CB09_Fibroblasts.Myeloid_._Macrophages	CPI-SS00FB3CB09	FFAR2_CCL4L2	Fibroblasts.Myeloid_._Macrophages	0.016	1	0	-5.96578
CPI-SS022AE18AF_Fibroblasts.Myeloid_._Macrophages	CPI-SS022AE18AF	GPR42_CCL4L2	Fibroblasts.Myeloid_._Macrophages	0.018	1	0	-5.79586
CPI-SS0F3D40856_Fibroblasts.Myeloid_._Macrophages	CPI-SS0F3D40856	PGRMC2_CCL4L2	Fibroblasts.Myeloid_._Macrophages	0.114	1	0	-3.13289
CPI-SS072E1E27A_Fibroblasts.Myeloid_._Macrophages	CPI-SS072E1E27A	FFAR2_TNF	Fibroblasts.Myeloid_._Macrophages	0.066	1	0	-3.92139
CPI-SS064281234_Fibroblasts.Myeloid_._Macrophages	CPI-SS064281234	LAMP1_VSTM1	Fibroblasts.Myeloid_._Macrophages	0.368	1	0	-1.44222
CPI-SS02246DA17_Fibroblasts.Myeloid_._Macrophages	CPI-SS02246DA17	CXCR3_CXCL9	Fibroblasts.Myeloid_._Macrophages	0.012	1	0	-6.38082
CPI-SS0F52745F3_Fibroblasts.Myeloid_._Macrophages	CPI-SS0F52745F3	DPP4_CXCL9	Fibroblasts.Myeloid_._Macrophages	0.036	1	0	-4.79586
CPI-SS0C17BB772_Fibroblasts.Myeloid_._Macrophages	CPI-SS0C17BB772	FCGR2A_CXCL9	Fibroblasts.Myeloid_._Macrophages	0.025	1	0	-5.32193
CPI-SS016EE0084_Fibroblasts.Myeloid_._Macrophages	CPI-SS016EE0084	PDCD1_CD274	Fibroblasts.Myeloid_._Macrophages	0.005	1	0	-7.64386
CPI-SS08F13AD5C_Fibroblasts.Myeloid_._Macrophages	CPI-SS08F13AD5C	CD80_CD274	Fibroblasts.Myeloid_._Macrophages	0.003	1	0	-8.38082
CPI-SS0F5B6B186_Fibroblasts.Myeloid_._Macrophages	CPI-SS0F5B6B186	PDCD1_PDCD1LG2	Fibroblasts.Myeloid_._Macrophages	0.008	1	0	-6.96578
CPI-SS0B02DE712_Fibroblasts.Myeloid_._Macrophages	CPI-SS0B02DE712	EGFR_NRG1	Fibroblasts.Myeloid_._Macrophages	0.074	1	0	-3.75633
CPI-SS0BF9FA3F2_Fibroblasts.Myeloid_._Macrophages	CPI-SS0BF9FA3F2	ERBB3_NRG1	Fibroblasts.Myeloid_._Macrophages	0.024	1	0	-5.38082
CPI-SS0E25CE362_Fibroblasts.Myeloid_._Macrophages	CPI-SS0E25CE362	EGFR_TGFA	Fibroblasts.Myeloid_._Macrophages	0.065	1	0	-3.94342
CPI-SS0055264F3_Fibroblasts.Myeloid_._Macrophages	CPI-SS0055264F3	EGFR_TGFB1	Fibroblasts.Myeloid_._Macrophages	0.191	0	3	-2.38836
CPI-SS00EDDD458_Fibroblasts.Myeloid_._Macrophages	CPI-SS00EDDD458	EGFR_MIF	Fibroblasts.Myeloid_._Macrophages	0.308	0	3	-1.699
CPI-SS0ABC5C1B8_Fibroblasts.Myeloid_._Macrophages	CPI-SS0ABC5C1B8	CD74_MIF	Fibroblasts.Myeloid_._Macrophages	0.671	1	0	-0.575615
CPI-SS0481D83A4_Fibroblasts.Myeloid_._Macrophages	CPI-SS0481D83A4	EGFR_AREG	Fibroblasts.Myeloid_._Macrophages	0.115	0	3	-3.12029
CPI-SS0D4C221B8_Fibroblasts.Myeloid_._Macrophages	CPI-SS0D4C221B8	ICAM1_AREG	Fibroblasts.Myeloid_._Macrophages	0.237	0	3	-2.07704
CPI-SS08CA619FE_Fibroblasts.Myeloid_._Macrophages	CPI-SS08CA619FE	EGFR_GRN	Fibroblasts.Myeloid_._Macrophages	0.83	0	3	-0.268817
CPI-SS0DA033F03_Fibroblasts.Myeloid_._Macrophages	CPI-SS0DA033F03	TNFRSF1A_GRN	Fibroblasts.Myeloid_._Macrophages	1.037	0	3	0.0524159
CPI-SS054D158CC_Fibroblasts.Myeloid_._Macrophages	CPI-SS054D158CC	NTRK1_GRN	Fibroblasts.Myeloid_._Macrophages	0.78	1	0	-0.358454
CPI-SS0C4E86714_Fibroblasts.Myeloid_._Macrophages	CPI-SS0C4E86714	TNFRSF1B_GRN	Fibroblasts.Myeloid_._Macrophages	0.788	1	0	-0.343732
CPI-SS088A0A760_Fibroblasts.Myeloid_._Macrophages	CPI-SS088A0A760	EGFR_COPA	Fibroblasts.Myeloid_._Macrophages	0.12	0	3	-3.05889
CPI-SS0302E8E8F_Fibroblasts.Myeloid_._Macrophages	CPI-SS0302E8E8F	CD74_COPA	Fibroblasts.Myeloid_._Macrophages	0.483	1	0	-1.0499
CPI-SS0E6E8A727_Fibroblasts.Myeloid_._Macrophages	CPI-SS0E6E8A727	NTRK1_COPA	Fibroblasts.Myeloid_._Macrophages	0.07	1	0	-3.8365
CPI-SS0C10824C7_Fibroblasts.Myeloid_._Macrophages	CPI-SS0C10824C7	EGFR_HBEGF	Fibroblasts.Myeloid_._Macrophages	0.264	0	3	-1.92139
CPI-SS0632A027A_Fibroblasts.Myeloid_._Macrophages	CPI-SS0632A027A	CD44_HBEGF	Fibroblasts.Myeloid_._Macrophages	0.427	1	0	-1.22769
CPI-SS03C51D352_Fibroblasts.Myeloid_._Macrophages	CPI-SS03C51D352	TNFRSF13B_TNFSF13B	Fibroblasts.Myeloid_._Macrophages	0	1	0	-15
CPI-SS03133B4F2_Fibroblasts.Myeloid_._Macrophages	CPI-SS03133B4F2	TFRC_TNFSF13B	Fibroblasts.Myeloid_._Macrophages	0.252	0.171	0.767004	-1.9885
CPI-SS0F00D756A_Fibroblasts.Myeloid_._Macrophages	CPI-SS0F00D756A	CD40_TNFSF13B	Fibroblasts.Myeloid_._Macrophages	0.279	0	3	-1.84166
CPI-SS0E2863F09_Fibroblasts.Myeloid_._Macrophages	CPI-SS0E2863F09	TNFRSF17_TNFSF13B	Fibroblasts.Myeloid_._Macrophages	0.219	1	0	-2.191
CPI-SS09648FAA9_Fibroblasts.Myeloid_._Macrophages	CPI-SS09648FAA9	TNFRSF13C_TNFSF13B	Fibroblasts.Myeloid_._Macrophages	0.219	1	0	-2.191
CPI-SS09808DEAE_Fibroblasts.Myeloid_._Macrophages	CPI-SS09808DEAE	CD74_APP	Fibroblasts.Myeloid_._Macrophages	0.497	1	0	-1.00868
CPI-SS09C4FCB90_Fibroblasts.Myeloid_._Macrophages	CPI-SS09C4FCB90	ICAM1_SPN	Fibroblasts.Myeloid_._Macrophages	0.241	0	3	-2.05289
CPI-SS0E9A581F8_Fibroblasts.Myeloid_._Macrophages	CPI-SS0E9A581F8	ICAM1_ITGAL	Fibroblasts.Myeloid_._Macrophages	0.2	1	0	-2.32193
CPI-SS0A4F27388_Fibroblasts.Myeloid_._Macrophages	CPI-SS0A4F27388	TNFRSF1A_FASLG	Fibroblasts.Myeloid_._Macrophages	0.261	1	0	-1.93788
CPI-SS0049FD74F_Fibroblasts.Myeloid_._Macrophages	CPI-SS0049FD74F	TNFRSF10B_FASLG	Fibroblasts.Myeloid_._Macrophages	0.054	1	0	-4.2109
CPI-SS03A0C857B_Fibroblasts.Myeloid_._Macrophages	CPI-SS03A0C857B	FAS_FASLG	Fibroblasts.Myeloid_._Macrophages	0.075	1	0	-3.73697
CPI-SS004A073E1_Fibroblasts.Myeloid_._Macrophages	CPI-SS004A073E1	NTRK1_NTF3	Fibroblasts.Myeloid_._Macrophages	0	1	0	-15
CPI-SS0ADA587B4_Fibroblasts.Myeloid_._Macrophages	CPI-SS0ADA587B4	NGFR_NTF3	Fibroblasts.Myeloid_._Macrophages	0	1	0	-15
CPI-SS0B1AB068C_Fibroblasts.Myeloid_._Macrophages	CPI-SS0B1AB068C	NTRK1_GPI	Fibroblasts.Myeloid_._Macrophages	0.074	1	0	-3.75633
CPI-SS0391D4602_Fibroblasts.Myeloid_._Macrophages	CPI-SS0391D4602	NTRK1_NAMPT	Fibroblasts.Myeloid_._Macrophages	0.281	1	0	-1.83136
CPI-SS05D1A6BEF_Fibroblasts.Myeloid_._Macrophages	CPI-SS05D1A6BEF	NTRK1_AIMP1	Fibroblasts.Myeloid_._Macrophages	0.115	1	0	-3.12029
CPI-SS06F83AE58_Fibroblasts.Myeloid_._Macrophages	CPI-SS06F83AE58	CD44_SELE	Fibroblasts.Myeloid_._Macrophages	0	1	0	-15
CPI-SS0BDC04683_Fibroblasts.Myeloid_._Macrophages	CPI-SS0BDC04683	CEACAM1_SELE	Fibroblasts.Myeloid_._Macrophages	0	1	0	-15
CPI-SS0DE0A486F_Fibroblasts.Myeloid_._Macrophages	CPI-SS0DE0A486F	NRP1_VEGFA	Fibroblasts.Myeloid_._Macrophages	0.18	0	3	-2.47393
CPI-SS0E00478B4_Fibroblasts.Myeloid_._Macrophages	CPI-SS0E00478B4	NRP2_VEGFA	Fibroblasts.Myeloid_._Macrophages	0.139	0.469	0.328827	-2.84684
CPI-SS0855C0353_Fibroblasts.Myeloid_._Macrophages	CPI-SS0855C0353	NRP1_PGF	Fibroblasts.Myeloid_._Macrophages	0.091	1	0	-3.45799
CPI-SS0D22A09AD_Fibroblasts.Myeloid_._Macrophages	CPI-SS0D22A09AD	NRP2_PGF	Fibroblasts.Myeloid_._Macrophages	0.049	1	0	-4.35107
CPI-SS0E61DB5DF_Fibroblasts.Myeloid_._Macrophages	CPI-SS0E61DB5DF	FLT1_PGF	Fibroblasts.Myeloid_._Macrophages	0	1	0	-15
CPI-SS033E6DE7E_Fibroblasts.Myeloid_._Macrophages	CPI-SS033E6DE7E	NRP1_VEGFB	Fibroblasts.Myeloid_._Macrophages	0.115	0	3	-3.12029
CPI-SS0947A8549_Fibroblasts.Myeloid_._Macrophages	CPI-SS0947A8549	FLT1_VEGFB	Fibroblasts.Myeloid_._Macrophages	0	1	0	-15
CPI-SS098425155_Fibroblasts.Myeloid_._Macrophages	CPI-SS098425155	ADRB2_VEGFB	Fibroblasts.Myeloid_._Macrophages	0.032	1	0	-4.96578
CPI-SS08083B141_Fibroblasts.Myeloid_._Macrophages	CPI-SS08083B141	NRP1_SEMA3A	Fibroblasts.Myeloid_._Macrophages	0.087	1	0	-3.52284
CPI-SS0F15C1AB3_Fibroblasts.Myeloid_._Macrophages	CPI-SS0F15C1AB3	NRP2_SEMA3F	Fibroblasts.Myeloid_._Macrophages	0	1	0	-15
CPI-SS0241A1F57_Fibroblasts.Myeloid_._Macrophages	CPI-SS0241A1F57	NRP2_SEMA3C	Fibroblasts.Myeloid_._Macrophages	0.053	1	0	-4.23786
CPI-SS0A76A8E97_Fibroblasts.Myeloid_._Macrophages	CPI-SS0A76A8E97	HLA-F_LILRB2	Fibroblasts.Myeloid_._Macrophages	0.15	1	0	-2.73697
CPI-SS0323A2952_Fibroblasts.Myeloid_._Macrophages	CPI-SS0323A2952	INS_LILRB2	Fibroblasts.Myeloid_._Macrophages	0.109	1	0	-3.1976
CPI-SS0EAB03260_Fibroblasts.Myeloid_._Macrophages	CPI-SS0EAB03260	CD1D_LILRB2	Fibroblasts.Myeloid_._Macrophages	0.108	1	0	-3.2109
CPI-SS0DBA81CCF_Fibroblasts.Myeloid_._Macrophages	CPI-SS0DBA81CCF	HLA-G_LILRB2	Fibroblasts.Myeloid_._Macrophages	0.108	1	0	-3.2109
CPI-SS00150FB64_Fibroblasts.Myeloid_._Macrophages	CPI-SS00150FB64	HLA-F_LILRB1	Fibroblasts.Myeloid_._Macrophages	0.118	1	0	-3.08314
CPI-SS0EF2E7F3B_Fibroblasts.Myeloid_._Macrophages	CPI-SS0EF2E7F3B	INS_LILRB1	Fibroblasts.Myeloid_._Macrophages	0.077	1	0	-3.699
CPI-SS05CE87F88_Fibroblasts.Myeloid_._Macrophages	CPI-SS05CE87F88	HLA-G_LILRB1	Fibroblasts.Myeloid_._Macrophages	0.076	1	0	-3.71786
CPI-SS0D1D95883_Fibroblasts.Myeloid_._Macrophages	CPI-SS0D1D95883	CCL4_CCR5	Fibroblasts.Myeloid_._Macrophages	0.043	1	0	-4.53952
CPI-SS0C090A257_Fibroblasts.Myeloid_._Macrophages	CPI-SS0C090A257	CCL3_CCR5	Fibroblasts.Myeloid_._Macrophages	0.065	1	0	-3.94342
CPI-SS0B01D306C_Fibroblasts.Myeloid_._Macrophages	CPI-SS0B01D306C	CCL5_CCR5	Fibroblasts.Myeloid_._Macrophages	0.034	1	0	-4.87832
CPI-SS0795802F6_Fibroblasts.Myeloid_._Macrophages	CPI-SS0795802F6	CCL4_SLC7A1	Fibroblasts.Myeloid_._Macrophages	0.037	1	0	-4.75633
CPI-SS03105D292_Fibroblasts.Myeloid_._Macrophages	CPI-SS03105D292	CSF1_SLC7A1	Fibroblasts.Myeloid_._Macrophages	0.074	1	0	-3.75633
CPI-SS05BA6D9C3_Fibroblasts.Myeloid_._Macrophages	CPI-SS05BA6D9C3	CCL4_CNR2	Fibroblasts.Myeloid_._Macrophages	0.028	1	0	-5.15843
CPI-SS008F83E02_Fibroblasts.Myeloid_._Macrophages	CPI-SS008F83E02	CCL4_GPRC5D	Fibroblasts.Myeloid_._Macrophages	0	1	0	-15
CPI-SS0A3569604_Fibroblasts.Myeloid_._Macrophages	CPI-SS0A3569604	IGF2_IDE	Fibroblasts.Myeloid_._Macrophages	0.199	1	0	-2.32916
CPI-SS06908C6CC_Fibroblasts.Myeloid_._Macrophages	CPI-SS06908C6CC	INS_IDE	Fibroblasts.Myeloid_._Macrophages	0.015	1	0	-6.05889
CPI-SS076D8415B_Fibroblasts.Myeloid_._Macrophages	CPI-SS076D8415B	CCL3_IDE	Fibroblasts.Myeloid_._Macrophages	0.062	1	0	-4.01159
CPI-SS01A29DD97_Fibroblasts.Myeloid_._Macrophages	CPI-SS01A29DD97	GCG_IDE	Fibroblasts.Myeloid_._Macrophages	0	1	0	-15
CPI-SS0579FA162_Fibroblasts.Myeloid_._Macrophages	CPI-SS0579FA162	IGF2_IGF1R	Fibroblasts.Myeloid_._Macrophages	0.189	1	0	-2.40354
CPI-SS0E41702C1_Fibroblasts.Myeloid_._Macrophages	CPI-SS0E41702C1	IGF1_IGF1R	Fibroblasts.Myeloid_._Macrophages	0.262	1	0	-1.93236
CPI-SS042A6F835_Fibroblasts.Myeloid_._Macrophages	CPI-SS042A6F835	IGF2_IGF2R	Fibroblasts.Myeloid_._Macrophages	0.22	0	3	-2.18442
CPI-SS0BA601DC4_Fibroblasts.Myeloid_._Macrophages	CPI-SS0BA601DC4	BDNF_NTRK2	Fibroblasts.Myeloid_._Macrophages	0.005	1	0	-7.64386
CPI-SS093E05DD4_Fibroblasts.Myeloid_._Macrophages	CPI-SS093E05DD4	NTF3_NTRK2	Fibroblasts.Myeloid_._Macrophages	0.004	1	0	-7.96578
CPI-SS09A36B221_Fibroblasts.Myeloid_._Macrophages	CPI-SS09A36B221	BDNF_SORT1	Fibroblasts.Myeloid_._Macrophages	0.042	1	0	-4.57347
CPI-SS07CCAD9BF_Fibroblasts.Myeloid_._Macrophages	CPI-SS07CCAD9BF	GRN_SORT1	Fibroblasts.Myeloid_._Macrophages	0.371	1	0	-1.43051
CPI-SS04F3A1E5C_Fibroblasts.Myeloid_._Macrophages	CPI-SS04F3A1E5C	COPA_SORT1	Fibroblasts.Myeloid_._Macrophages	0.115	0.008	2.09691	-3.12029
CPI-SS03F0B666C_Fibroblasts.Myeloid_._Macrophages	CPI-SS03F0B666C	BDNF_F11R	Fibroblasts.Myeloid_._Macrophages	0.029	1	0	-5.1078
CPI-SS0A9E884E0_Fibroblasts.Myeloid_._Macrophages	CPI-SS0A9E884E0	CD200_CD200R1	Fibroblasts.Myeloid_._Macrophages	0.051	1	0	-4.29336
CPI-SS0E292C126_Fibroblasts.Myeloid_._Macrophages	CPI-SS0E292C126	KLRB1_CLEC2D	Fibroblasts.Myeloid_._Macrophages	0.016	1	0	-5.96578
CPI-SS02A0FF87F_Fibroblasts.Myeloid_._Macrophages	CPI-SS02A0FF87F	FAM3C_CLEC2D	Fibroblasts.Myeloid_._Macrophages	0.215	1	0	-2.21759
CPI-SS0F8EFEECF_Fibroblasts.Myeloid_._Macrophages	CPI-SS0F8EFEECF	TNF_DAG1	Fibroblasts.Myeloid_._Macrophages	0.007	1	0	-7.15843
CPI-SS0BD9F32BA_Fibroblasts.Myeloid_._Macrophages	CPI-SS0BD9F32BA	LGALS9_DAG1	Fibroblasts.Myeloid_._Macrophages	0.056	1	0	-4.15843
CPI-SS02EBC1BB0_Fibroblasts.Myeloid_._Macrophages	CPI-SS02EBC1BB0	TNF_NOTCH1	Fibroblasts.Myeloid_._Macrophages	0.015	1	0	-6.05889
CPI-SS04A5D6B6F_Fibroblasts.Myeloid_._Macrophages	CPI-SS04A5D6B6F	DLL1_NOTCH1	Fibroblasts.Myeloid_._Macrophages	0.035	1	0	-4.8365
CPI-SS0B81F1BF5_Fibroblasts.Myeloid_._Macrophages	CPI-SS0B81F1BF5	TNF_SEMA4C	Fibroblasts.Myeloid_._Macrophages	0.02	1	0	-5.64386
CPI-SS0AB21032D_Fibroblasts.Myeloid_._Macrophages	CPI-SS0AB21032D	PLXNB2_SEMA4C	Fibroblasts.Myeloid_._Macrophages	0.059	1	0	-4.08314
CPI-SS03B8E2D7A_Fibroblasts.Myeloid_._Macrophages	CPI-SS03B8E2D7A	TNF_ICOS	Fibroblasts.Myeloid_._Macrophages	0.008	1	0	-6.96578
CPI-SS0E4B1484B_Fibroblasts.Myeloid_._Macrophages	CPI-SS0E4B1484B	ICOSLG_ICOS	Fibroblasts.Myeloid_._Macrophages	0.017	1	0	-5.87832
CPI-SS04B4619D0_Fibroblasts.Myeloid_._Macrophages	CPI-SS04B4619D0	TNF_TNFRSF1A	Fibroblasts.Myeloid_._Macrophages	0.173	1	0	-2.53116
CPI-SS084BE3E4B_Fibroblasts.Myeloid_._Macrophages	CPI-SS084BE3E4B	LTA_TNFRSF1A	Fibroblasts.Myeloid_._Macrophages	0.169	1	0	-2.5649
CPI-SS08B7D54A3_Fibroblasts.Myeloid_._Macrophages	CPI-SS08B7D54A3	TNF_FAS	Fibroblasts.Myeloid_._Macrophages	0.014	1	0	-6.15843
CPI-SS0E7D5974D_Fibroblasts.Myeloid_._Macrophages	CPI-SS0E7D5974D	TNF_TNFRSF1B	Fibroblasts.Myeloid_._Macrophages	0.189	1	0	-2.40354
CPI-SS07D9A48A2_Fibroblasts.Myeloid_._Macrophages	CPI-SS07D9A48A2	LTA_TNFRSF1B	Fibroblasts.Myeloid_._Macrophages	0.185	1	0	-2.4344
CPI-SS048A2311A_Fibroblasts.Myeloid_._Macrophages	CPI-SS048A2311A	TNF_RIPK1	Fibroblasts.Myeloid_._Macrophages	0.017	1	0	-5.87832
CPI-SS0D5C54214_Fibroblasts.Myeloid_._Macrophages	CPI-SS0D5C54214	LTA_RIPK1	Fibroblasts.Myeloid_._Macrophages	0.013	1	0	-6.26534
CPI-SS0DEDA3567_Fibroblasts.Myeloid_._Macrophages	CPI-SS0DEDA3567	TNFSF10_RIPK1	Fibroblasts.Myeloid_._Macrophages	0.106	1	0	-3.23786
CPI-SS0FBC9234C_Fibroblasts.Myeloid_._Macrophages	CPI-SS0FBC9234C	TNF_PTPRS	Fibroblasts.Myeloid_._Macrophages	0.005	1	0	-7.64386
CPI-SS00F4DDF4B_Fibroblasts.Myeloid_._Macrophages	CPI-SS00F4DDF4B	PTN_PTPRS	Fibroblasts.Myeloid_._Macrophages	0.102	1	0	-3.29336
CPI-SS034B442CE_Fibroblasts.Myeloid_._Macrophages	CPI-SS034B442CE	TNF_CELSR2	Fibroblasts.Myeloid_._Macrophages	0.006	1	0	-7.38082
CPI-SS05E4B1EBC_Fibroblasts.Myeloid_._Macrophages	CPI-SS05E4B1EBC	INS_INSR	Fibroblasts.Myeloid_._Macrophages	0.019	1	0	-5.71786
CPI-SS003610FF9_Fibroblasts.Myeloid_._Macrophages	CPI-SS003610FF9	CXCR3_CCL19	Fibroblasts.Myeloid_._Macrophages	0.006	1	0	-7.38082
CPI-SS056BE1011_Fibroblasts.Myeloid_._Macrophages	CPI-SS056BE1011	CCRL2_CCL19	Fibroblasts.Myeloid_._Macrophages	0.006	1	0	-7.38082
CPI-SS098EFF959_Fibroblasts.Myeloid_._Macrophages	CPI-SS098EFF959	CCR7_CCL19	Fibroblasts.Myeloid_._Macrophages	0.01	1	0	-6.64386
CPI-SS0F8C664D9_Fibroblasts.Myeloid_._Macrophages	CPI-SS0F8C664D9	CXCR3_CCL20	Fibroblasts.Myeloid_._Macrophages	0.066	1	0	-3.92139
CPI-SS07F015051_Fibroblasts.Myeloid_._Macrophages	CPI-SS07F015051	CCR6_CCL20	Fibroblasts.Myeloid_._Macrophages	0.064	1	0	-3.96578
CPI-SS0FAF4BB9E_Fibroblasts.Myeloid_._Macrophages	CPI-SS0FAF4BB9E	DPP4_CCL11	Fibroblasts.Myeloid_._Macrophages	0	1	0	-15
CPI-SS08E13FAF2_Fibroblasts.Myeloid_._Macrophages	CPI-SS08E13FAF2	ACKR2_CCL11	Fibroblasts.Myeloid_._Macrophages	0	1	0	-15
CPI-SS0DD547726_Fibroblasts.Myeloid_._Macrophages	CPI-SS0DD547726	CCR2_CCL11	Fibroblasts.Myeloid_._Macrophages	0	1	0	-15
CPI-SS0DBA4D668_Fibroblasts.Myeloid_._Macrophages	CPI-SS0DBA4D668	DPP4_CXCL12	Fibroblasts.Myeloid_._Macrophages	0.045	1	0	-4.47393
CPI-SS07155793F_Fibroblasts.Myeloid_._Macrophages	CPI-SS07155793F	ACKR3_CXCL12	Fibroblasts.Myeloid_._Macrophages	0.092	1	0	-3.44222
CPI-SS0AA47D179_Fibroblasts.Myeloid_._Macrophages	CPI-SS0AA47D179	TNFRSF13B_CD70	Fibroblasts.Myeloid_._Macrophages	0	1	0	-15
CPI-SS0D4BF6CA3_Fibroblasts.Myeloid_._Macrophages	CPI-SS0D4BF6CA3	CD27_CD70	Fibroblasts.Myeloid_._Macrophages	0.01	1	0	-6.64386
CPI-SS083296041_Fibroblasts.Myeloid_._Macrophages	CPI-SS083296041	CD40_CD40LG	Fibroblasts.Myeloid_._Macrophages	0.062	1	0	-4.01159
CPI-SS0EF0750A7_Fibroblasts.Myeloid_._Macrophages	CPI-SS0EF0750A7	HLA-DRB1_OGN	Fibroblasts.Myeloid_._Macrophages	0.151	1	0	-2.72738
CPI-SS09F430F14_Fibroblasts.Myeloid_._Macrophages	CPI-SS09F430F14	NGFR_IL2	Fibroblasts.Myeloid_._Macrophages	0.062	1	0	-4.01159
CPI-SS0A93C11C8_Fibroblasts.Myeloid_._Macrophages	CPI-SS0A93C11C8	NGFR_BDNF	Fibroblasts.Myeloid_._Macrophages	0	1	0	-15
CPI-SS01BCB9360_Fibroblasts.Myeloid_._Macrophages	CPI-SS01BCB9360	NCAM1_BDNF	Fibroblasts.Myeloid_._Macrophages	0	1	0	-15
CPI-SS07D71C546_Fibroblasts.Myeloid_._Macrophages	CPI-SS07D71C546	NOTCH2_IL24	Fibroblasts.Myeloid_._Macrophages	0.068	1	0	-3.87832
CPI-SS027CDEA08_Fibroblasts.Myeloid_._Macrophages	CPI-SS027CDEA08	NOTCH2_DLL4	Fibroblasts.Myeloid_._Macrophages	0.068	1	0	-3.87832
CPI-SS012B7C21D_Fibroblasts.Myeloid_._Macrophages	CPI-SS012B7C21D	NOTCH1_DLL4	Fibroblasts.Myeloid_._Macrophages	0.011	1	0	-6.50635
CPI-SS00D153A8A_Fibroblasts.Myeloid_._Macrophages	CPI-SS00D153A8A	NOTCH4_DLL4	Fibroblasts.Myeloid_._Macrophages	0.003	1	0	-8.38082
CPI-SS003C9A532_Fibroblasts.Myeloid_._Macrophages	CPI-SS003C9A532	NOTCH2_DLL3	Fibroblasts.Myeloid_._Macrophages	0.067	1	0	-3.8997
CPI-SS0607D1101_Fibroblasts.Myeloid_._Macrophages	CPI-SS0607D1101	NOTCH1_DLL3	Fibroblasts.Myeloid_._Macrophages	0.01	1	0	-6.64386
CPI-SS09D379E5B_Fibroblasts.Myeloid_._Macrophages	CPI-SS09D379E5B	NOTCH4_DLL3	Fibroblasts.Myeloid_._Macrophages	0.003	1	0	-8.38082
CPI-SS02770D68F_Fibroblasts.Myeloid_._Macrophages	CPI-SS02770D68F	NOTCH2_JAG2	Fibroblasts.Myeloid_._Macrophages	0.068	1	0	-3.87832
CPI-SS08C3D27F7_Fibroblasts.Myeloid_._Macrophages	CPI-SS08C3D27F7	NOTCH1_JAG2	Fibroblasts.Myeloid_._Macrophages	0.011	1	0	-6.50635
CPI-SS05FEE05CB_Fibroblasts.Myeloid_._Macrophages	CPI-SS05FEE05CB	NOTCH4_JAG2	Fibroblasts.Myeloid_._Macrophages	0.004	1	0	-7.96578
CPI-SS0C4D54E39_Fibroblasts.Myeloid_._Macrophages	CPI-SS0C4D54E39	NOTCH3_JAG2	Fibroblasts.Myeloid_._Macrophages	0.076	1	0	-3.71786
CPI-SS0B42AD9EF_Fibroblasts.Myeloid_._Macrophages	CPI-SS0B42AD9EF	NOTCH1_WNT4	Fibroblasts.Myeloid_._Macrophages	0	1	0	-15
CPI-SS0FA326344_Fibroblasts.Myeloid_._Macrophages	CPI-SS0FA326344	FZD6_WNT4	Fibroblasts.Myeloid_._Macrophages	0	1	0	-15
CPI-SS0B87FE6E0_Fibroblasts.Myeloid_._Macrophages	CPI-SS0B87FE6E0	NOTCH1_JAG1	Fibroblasts.Myeloid_._Macrophages	0.028	1	0	-5.15843
CPI-SS01A07768A_Fibroblasts.Myeloid_._Macrophages	CPI-SS01A07768A	CD46_JAG1	Fibroblasts.Myeloid_._Macrophages	0.115	1	0	-3.12029
CPI-SS0A34EE366_Fibroblasts.Myeloid_._Macrophages	CPI-SS0A34EE366	NOTCH1_DLK1	Fibroblasts.Myeloid_._Macrophages	0	1	0	-15
CPI-SS0CF0E4DE9_Fibroblasts.Myeloid_._Macrophages	CPI-SS0CF0E4DE9	CCL2_CCR2	Fibroblasts.Myeloid_._Macrophages	0.51	0	3	-0.971431
CPI-SS08BFF4F9B_Fibroblasts.Myeloid_._Macrophages	CPI-SS08BFF4F9B	CCL3_CCR3	Fibroblasts.Myeloid_._Macrophages	0.051	1	0	-4.29336
CPI-SS0F6B529A1_Fibroblasts.Myeloid_._Macrophages	CPI-SS0F6B529A1	CCL5_CCR3	Fibroblasts.Myeloid_._Macrophages	0.019	1	0	-5.71786
CPI-SS0C6311D2D_Fibroblasts.Myeloid_._Macrophages	CPI-SS0C6311D2D	CCL3L1_CCR3	Fibroblasts.Myeloid_._Macrophages	0	1	0	-15
CPI-SS0F33890C0_Fibroblasts.Myeloid_._Macrophages	CPI-SS0F33890C0	CCL11_CCR3	Fibroblasts.Myeloid_._Macrophages	0.044	1	0	-4.50635
CPI-SS08DA48A5A_Fibroblasts.Myeloid_._Macrophages	CPI-SS08DA48A5A	CCL3_CCR1	Fibroblasts.Myeloid_._Macrophages	0.113	1	0	-3.14561
CPI-SS0A021DB6E_Fibroblasts.Myeloid_._Macrophages	CPI-SS0A021DB6E	CCL5_CCR1	Fibroblasts.Myeloid_._Macrophages	0.081	1	0	-3.62593
CPI-SS0817CE2B3_Fibroblasts.Myeloid_._Macrophages	CPI-SS0817CE2B3	CCL3L1_CCR1	Fibroblasts.Myeloid_._Macrophages	0	1	0	-15
CPI-SS08B249DBA_Fibroblasts.Myeloid_._Macrophages	CPI-SS08B249DBA	CCL2_CCR10	Fibroblasts.Myeloid_._Macrophages	0.472	1	0	-1.08314
CPI-SS0F3BF2B34_Fibroblasts.Myeloid_._Macrophages	CPI-SS0F3BF2B34	CCL5_ACKR4	Fibroblasts.Myeloid_._Macrophages	0	1	0	-15
CPI-SS0CB2E8B21_Fibroblasts.Myeloid_._Macrophages	CPI-SS0CB2E8B21	CCL11_ACKR4	Fibroblasts.Myeloid_._Macrophages	0	1	0	-15
CPI-SS0ECD9BB5E_Fibroblasts.Myeloid_._Macrophages	CPI-SS0ECD9BB5E	CCL21_ACKR4	Fibroblasts.Myeloid_._Macrophages	0	1	0	-15
CPI-SS083B5EBAB_Fibroblasts.Myeloid_._Macrophages	CPI-SS083B5EBAB	CXCL13_ACKR4	Fibroblasts.Myeloid_._Macrophages	0	1	0	-15
CPI-SS00AEC3818_Fibroblasts.Myeloid_._Macrophages	CPI-SS00AEC3818	CCL19_ACKR4	Fibroblasts.Myeloid_._Macrophages	0	1	0	-15
CPI-SS0EA05941A_Fibroblasts.Myeloid_._Macrophages	CPI-SS0EA05941A	CCL5_CCR4	Fibroblasts.Myeloid_._Macrophages	0	1	0	-15
CPI-SS052B38F1C_Fibroblasts.Myeloid_._Macrophages	CPI-SS052B38F1C	CCL22_CCR4	Fibroblasts.Myeloid_._Macrophages	0	1	0	-15
CPI-SS04641FE5F_Fibroblasts.Myeloid_._Macrophages	CPI-SS04641FE5F	CCL3L1_DPP4	Fibroblasts.Myeloid_._Macrophages	0	1	0	-15
CPI-SS006FB5198_Fibroblasts.Myeloid_._Macrophages	CPI-SS006FB5198	GCG_DPP4	Fibroblasts.Myeloid_._Macrophages	0	1	0	-15
CPI-SS0AEC33FF1_Fibroblasts.Myeloid_._Macrophages	CPI-SS0AEC33FF1	CCL22_DPP4	Fibroblasts.Myeloid_._Macrophages	0.008	1	0	-6.96578
CPI-SS0CC738ABC_Fibroblasts.Myeloid_._Macrophages	CPI-SS0CC738ABC	CXCL11_DPP4	Fibroblasts.Myeloid_._Macrophages	0.009	1	0	-6.79586
CPI-SS0FDAB7BA8_Fibroblasts.Myeloid_._Macrophages	CPI-SS0FDAB7BA8	CXCL10_DPP4	Fibroblasts.Myeloid_._Macrophages	0.011	1	0	-6.50635
CPI-SS0CDAC688B_Fibroblasts.Myeloid_._Macrophages	CPI-SS0CDAC688B	CXCL2_DPP4	Fibroblasts.Myeloid_._Macrophages	0.429	1	0	-1.22095
CPI-SS01A6823FA_Fibroblasts.Myeloid_._Macrophages	CPI-SS01A6823FA	PF4_CXCR3	Fibroblasts.Myeloid_._Macrophages	0.007	1	0	-7.15843
CPI-SS09FAC4977_Fibroblasts.Myeloid_._Macrophages	CPI-SS09FAC4977	CXCL11_CXCR3	Fibroblasts.Myeloid_._Macrophages	0.013	1	0	-6.26534
CPI-SS080683E15_Fibroblasts.Myeloid_._Macrophages	CPI-SS080683E15	CXCL10_CXCR3	Fibroblasts.Myeloid_._Macrophages	0.015	1	0	-6.05889
CPI-SS0EFE0B07A_Fibroblasts.Myeloid_._Macrophages	CPI-SS0EFE0B07A	CXCL12_CXCR3	Fibroblasts.Myeloid_._Macrophages	0.389	1	0	-1.36216
CPI-SS08102DC9E_Fibroblasts.Myeloid_._Macrophages	CPI-SS08102DC9E	CXCL1_CXCR2	Fibroblasts.Myeloid_._Macrophages	0.1	1	0	-3.32193
CPI-SS0F562FEA5_Fibroblasts.Myeloid_._Macrophages	CPI-SS0F562FEA5	CXCL2_CXCR2	Fibroblasts.Myeloid_._Macrophages	0.43	1	0	-1.21759
CPI-SS09185EA8F_Fibroblasts.Myeloid_._Macrophages	CPI-SS09185EA8F	CXCL3_CXCR2	Fibroblasts.Myeloid_._Macrophages	0.091	1	0	-3.45799
CPI-SS06C0074BD_Fibroblasts.Myeloid_._Macrophages	CPI-SS06C0074BD	CCL21_CCR7	Fibroblasts.Myeloid_._Macrophages	0.01	1	0	-6.64386
CPI-SS0C2437E0D_Fibroblasts.Myeloid_._Macrophages	CPI-SS0C2437E0D	CXCL13_CXCR5	Fibroblasts.Myeloid_._Macrophages	0.004	1	0	-7.96578
CPI-SS0747FCACD_Fibroblasts.Myeloid_._Macrophages	CPI-SS0747FCACD	CXCL11_ACKR3	Fibroblasts.Myeloid_._Macrophages	0.011	1	0	-6.50635
CPI-SS0EC70F078_Fibroblasts.Myeloid_._Macrophages	CPI-SS0EC70F078	SCT_VIPR1	Fibroblasts.Myeloid_._Macrophages	0.02	1	0	-5.64386
CPI-SS021F26C73_Fibroblasts.Myeloid_._Macrophages	CPI-SS021F26C73	SCT_SCTR	Fibroblasts.Myeloid_._Macrophages	0.019	1	0	-5.71786
CPI-SS0BC7CD11B_Fibroblasts.Myeloid_._Macrophages	CPI-SS0BC7CD11B	LGALS9_MET	Fibroblasts.Myeloid_._Macrophages	0.054	1	0	-4.2109
CPI-SS0419B80C4_Fibroblasts.Myeloid_._Macrophages	CPI-SS0419B80C4	LGALS9_LRP1	Fibroblasts.Myeloid_._Macrophages	0.145	1	0	-2.78588
CPI-SS02928C71A_Fibroblasts.Myeloid_._Macrophages	CPI-SS02928C71A	PDGFB_LRP1	Fibroblasts.Myeloid_._Macrophages	0.092	1	0	-3.44222
CPI-SS006C6537E_Fibroblasts.Myeloid_._Macrophages	CPI-SS006C6537E	MDK_LRP1	Fibroblasts.Myeloid_._Macrophages	0.453	0	3	-1.14242
CPI-SS014958F32_Fibroblasts.Myeloid_._Macrophages	CPI-SS014958F32	LGALS9_CD47	Fibroblasts.Myeloid_._Macrophages	0.204	1	0	-2.29336
CPI-SS0339AE950_Fibroblasts.Myeloid_._Macrophages	CPI-SS0339AE950	SIRPA_CD47	Fibroblasts.Myeloid_._Macrophages	0.183	1	0	-2.45008
CPI-SS0A9FB762A_Fibroblasts.Myeloid_._Macrophages	CPI-SS0A9FB762A	LGALS9_PTPRK	Fibroblasts.Myeloid_._Macrophages	0.054	1	0	-4.2109
CPI-SS0472C478C_Fibroblasts.Myeloid_._Macrophages	CPI-SS0472C478C	BMP7_PTPRK	Fibroblasts.Myeloid_._Macrophages	0.016	1	0	-5.96578
CPI-SS0CB863B46_Fibroblasts.Myeloid_._Macrophages	CPI-SS0CB863B46	WNT5A_PTPRK	Fibroblasts.Myeloid_._Macrophages	0.052	1	0	-4.26534
CPI-SS002DF6C31_Fibroblasts.Myeloid_._Macrophages	CPI-SS002DF6C31	LGALS9_SLC1A5	Fibroblasts.Myeloid_._Macrophages	0.109	1	0	-3.1976
CPI-SS08877A081_Fibroblasts.Myeloid_._Macrophages	CPI-SS08877A081	LGALS9_COLEC12	Fibroblasts.Myeloid_._Macrophages	0.069	1	0	-3.85726
CPI-SS0E23CEB91_Fibroblasts.Myeloid_._Macrophages	CPI-SS0E23CEB91	LGALS9_HAVCR2	Fibroblasts.Myeloid_._Macrophages	0.229	1	0	-2.12658
CPI-SS09C52F54E_Fibroblasts.Myeloid_._Macrophages	CPI-SS09C52F54E	LGALS9_SORL1	Fibroblasts.Myeloid_._Macrophages	0.195	1	0	-2.35845
CPI-SS083CBFACD_Fibroblasts.Myeloid_._Macrophages	CPI-SS083CBFACD	MDK_SORL1	Fibroblasts.Myeloid_._Macrophages	0.503	0	3	-0.99137
CPI-SS048346C2B_Fibroblasts.Myeloid_._Macrophages	CPI-SS048346C2B	LGALS9_MRC2	Fibroblasts.Myeloid_._Macrophages	0.073	1	0	-3.77596
CPI-SS05A26A1DE_Fibroblasts.Myeloid_._Macrophages	CPI-SS05A26A1DE	PDGFB_PDGFRB	Fibroblasts.Myeloid_._Macrophages	0.004	1	0	-7.96578
CPI-SS0FEEB187C_Fibroblasts.Myeloid_._Macrophages	CPI-SS0FEEB187C	PDGFB_PDGFRA	Fibroblasts.Myeloid_._Macrophages	0.001	1	0	-9.96578
CPI-SS0B70EB09E_Fibroblasts.Myeloid_._Macrophages	CPI-SS0B70EB09E	PDGFA_PDGFRA	Fibroblasts.Myeloid_._Macrophages	0.017	1	0	-5.87832
CPI-SS027E12A36_Fibroblasts.Myeloid_._Macrophages	CPI-SS027E12A36	MDK_PTPRZ1	Fibroblasts.Myeloid_._Macrophages	0	1	0	-15
CPI-SS04E690D72_Fibroblasts.Myeloid_._Macrophages	CPI-SS04E690D72	PTN_PTPRZ1	Fibroblasts.Myeloid_._Macrophages	0	1	0	-15
CPI-SS0D782F60B_Fibroblasts.Myeloid_._Macrophages	CPI-SS0D782F60B	WNT4_FZD8	Fibroblasts.Myeloid_._Macrophages	0.005	1	0	-7.64386
CPI-SS0B2D5BA95_Fibroblasts.Myeloid_._Macrophages	CPI-SS0B2D5BA95	WNT5A_FZD1	Fibroblasts.Myeloid_._Macrophages	0.06	1	0	-4.05889
CPI-SS0CA020C34_Fibroblasts.Myeloid_._Macrophages	CPI-SS0CA020C34	WNT4_FZD1	Fibroblasts.Myeloid_._Macrophages	0.013	1	0	-6.26534
CPI-SS0E4DE8215_Fibroblasts.Myeloid_._Macrophages	CPI-SS0E4DE8215	WNT2_FZD1	Fibroblasts.Myeloid_._Macrophages	0.049	1	0	-4.35107
CPI-SS0D81C6C1D_Fibroblasts.Myeloid_._Macrophages	CPI-SS0D81C6C1D	WNT7B_FZD1	Fibroblasts.Myeloid_._Macrophages	0.01	1	0	-6.64386
CPI-SS01C2BA5C8_Fibroblasts.Myeloid_._Macrophages	CPI-SS01C2BA5C8	WNT5A_FZD2	Fibroblasts.Myeloid_._Macrophages	0.062	1	0	-4.01159
CPI-SS02C418D99_Fibroblasts.Myeloid_._Macrophages	CPI-SS02C418D99	WNT2_FZD2	Fibroblasts.Myeloid_._Macrophages	0.05	1	0	-4.32193
CPI-SS0097929A7_Fibroblasts.Myeloid_._Macrophages	CPI-SS0097929A7	BMP7_SLAMF1	Fibroblasts.Myeloid_._Macrophages	0.018	1	0	-5.79586
CPI-SS0E32BEF02_Fibroblasts.Myeloid_._Macrophages	CPI-SS0E32BEF02	WNT5A_FZD5	Fibroblasts.Myeloid_._Macrophages	0.058	1	0	-4.1078
CPI-SS05550A895_Fibroblasts.Myeloid_._Macrophages	CPI-SS05550A895	WNT7A_FZD5	Fibroblasts.Myeloid_._Macrophages	0	1	0	-15
CPI-SS0C56C483F_Fibroblasts.Myeloid_._Macrophages	CPI-SS0C56C483F	WNT5A_ANTXR1	Fibroblasts.Myeloid_._Macrophages	0.058	1	0	-4.1078
CPI-SS0E7CBFD03_Fibroblasts.Myeloid_._Macrophages	CPI-SS0E7CBFD03	WNT5A_ROR2	Fibroblasts.Myeloid_._Macrophages	0	1	0	-15
CPI-SS002673EFE_Fibroblasts.Myeloid_._Macrophages	CPI-SS002673EFE	WNT5A_FZD3	Fibroblasts.Myeloid_._Macrophages	0.053	1	0	-4.23786
CPI-SS0F26BB901_Fibroblasts.Myeloid_._Macrophages	CPI-SS0F26BB901	WNT2_FZD3	Fibroblasts.Myeloid_._Macrophages	0.041	1	0	-4.60823
CPI-SS073F3FAD5_Fibroblasts.Myeloid_._Macrophages	CPI-SS073F3FAD5	WNT5A_ROR1	Fibroblasts.Myeloid_._Macrophages	0.052	1	0	-4.26534
CPI-SS0179FBFD3_Fibroblasts.Myeloid_._Macrophages	CPI-SS0179FBFD3	TNFRSF10A_TNFSF10	Fibroblasts.Myeloid_._Macrophages	0.058	1	0	-4.1078
CPI-SS0AD0ED887_Fibroblasts.Myeloid_._Macrophages	CPI-SS0AD0ED887	TNFRSF11B_TNFSF10	Fibroblasts.Myeloid_._Macrophages	0.063	1	0	-3.9885
CPI-SS0898D7F7F_Fibroblasts.Myeloid_._Macrophages	CPI-SS0898D7F7F	TNFRSF10B_TNFSF10	Fibroblasts.Myeloid_._Macrophages	0.111	0	3	-3.17137
CPI-SS01ECFDA18_Fibroblasts.Myeloid_._Macrophages	CPI-SS01ECFDA18	TNFRSF10C_TNFSF10	Fibroblasts.Myeloid_._Macrophages	0.058	1	0	-4.1078
CPI-SS01F908B16_Fibroblasts.Myeloid_._Macrophages	CPI-SS01F908B16	TFF1_FCRL4	Fibroblasts.Myeloid_._Macrophages	0.004	1	0	-7.96578
CPI-SS039799099_Fibroblasts.Myeloid_._Macrophages	CPI-SS039799099	FGFR1_NCAM1	Fibroblasts.Myeloid_._Macrophages	0.232	1	0	-2.1078
CPI-SS07833475A_Fibroblasts.Myeloid_._Macrophages	CPI-SS07833475A	FGFR1_FGF7	Fibroblasts.Myeloid_._Macrophages	0.232	1	0	-2.1078
CPI-SS038E93B77_Fibroblasts.Myeloid_._Macrophages	CPI-SS038E93B77	FGFR1_FGF9	Fibroblasts.Myeloid_._Macrophages	0.232	1	0	-2.1078
CPI-SS0907A7598_Fibroblasts.Myeloid_._Macrophages	CPI-SS0907A7598	FGFR2_FGF9	Fibroblasts.Myeloid_._Macrophages	0.005	1	0	-7.64386
CPI-SS07A9A501C_Fibroblasts.Myeloid_._Macrophages	CPI-SS07A9A501C	FGFR3_FGF9	Fibroblasts.Myeloid_._Macrophages	0	1	0	-15
CPI-SS06A0B20BD_Fibroblasts.Myeloid_._Macrophages	CPI-SS06A0B20BD	FGFR2_EPHA4	Fibroblasts.Myeloid_._Macrophages	0.006	1	0	-7.38082
CPI-SS0E63AB61E_Fibroblasts.Myeloid_._Macrophages	CPI-SS0E63AB61E	EFNA2_EPHA4	Fibroblasts.Myeloid_._Macrophages	0.003	1	0	-8.38082
CPI-SS0EBFE1854_Fibroblasts.Myeloid_._Macrophages	CPI-SS0EBFE1854	EFNA1_EPHA4	Fibroblasts.Myeloid_._Macrophages	0.009	1	0	-6.79586
CPI-SS05B4EB419_Fibroblasts.Myeloid_._Macrophages	CPI-SS05B4EB419	EFNA3_EPHA4	Fibroblasts.Myeloid_._Macrophages	0.001	1	0	-9.96578
CPI-SS0659DBE72_Fibroblasts.Myeloid_._Macrophages	CPI-SS0659DBE72	EFNA4_EPHA4	Fibroblasts.Myeloid_._Macrophages	0.014	1	0	-6.15843
CPI-SS0FC01B947_Fibroblasts.Myeloid_._Macrophages	CPI-SS0FC01B947	EFNA5_EPHA4	Fibroblasts.Myeloid_._Macrophages	0.02	1	0	-5.64386
CPI-SS087E0E3FB_Fibroblasts.Myeloid_._Macrophages	CPI-SS087E0E3FB	EFNB2_EPHA4	Fibroblasts.Myeloid_._Macrophages	0.004	1	0	-7.96578
CPI-SS0D1AE5C79_Fibroblasts.Myeloid_._Macrophages	CPI-SS0D1AE5C79	FGFR3_EPHA4	Fibroblasts.Myeloid_._Macrophages	0	1	0	-15
CPI-SS00D9A0644_Fibroblasts.Myeloid_._Macrophages	CPI-SS00D9A0644	FGFR2_CD83	Fibroblasts.Myeloid_._Macrophages	0.394	1	0	-1.34373
CPI-SS0CC898553_Fibroblasts.Myeloid_._Macrophages	CPI-SS0CC898553	FGFR2_PTPRR	Fibroblasts.Myeloid_._Macrophages	0.005	1	0	-7.64386
CPI-SS098F416C1_Fibroblasts.Myeloid_._Macrophages	CPI-SS098F416C1	FGFR2_XPR1	Fibroblasts.Myeloid_._Macrophages	0.017	1	0	-5.87832
CPI-SS0A69F13A3_Fibroblasts.Myeloid_._Macrophages	CPI-SS0A69F13A3	WNT4_SMO	Fibroblasts.Myeloid_._Macrophages	0.005	1	0	-7.64386
CPI-SS016B7C7D6_Fibroblasts.Myeloid_._Macrophages	CPI-SS016B7C7D6	BMP2_SMO	Fibroblasts.Myeloid_._Macrophages	0.005	1	0	-7.64386
CPI-SS0C2561156_Fibroblasts.Myeloid_._Macrophages	CPI-SS0C2561156	WNT2_FZD4	Fibroblasts.Myeloid_._Macrophages	0	1	0	-15
CPI-SS0B8083B44_Fibroblasts.Myeloid_._Macrophages	CPI-SS0B8083B44	WNT7B_FZD4	Fibroblasts.Myeloid_._Macrophages	0	1	0	-15
CPI-SS01469637C_Fibroblasts.Myeloid_._Macrophages	CPI-SS01469637C	WNT2B_FZD4	Fibroblasts.Myeloid_._Macrophages	0	1	0	-15
CPI-SS0423580E5_Fibroblasts.Myeloid_._Macrophages	CPI-SS0423580E5	DLL1_NOTCH2	Fibroblasts.Myeloid_._Macrophages	0.06	1	0	-4.05889
CPI-SS060B82BBC_Fibroblasts.Myeloid_._Macrophages	CPI-SS060B82BBC	JAG1_NOTCH2	Fibroblasts.Myeloid_._Macrophages	0.093	0	3	-3.42663
CPI-SS0E1A8414D_Fibroblasts.Myeloid_._Macrophages	CPI-SS0E1A8414D	DLK1_NOTCH2	Fibroblasts.Myeloid_._Macrophages	0.038	1	0	-4.71786
CPI-SS0FB5FE587_Fibroblasts.Myeloid_._Macrophages	CPI-SS0FB5FE587	DLL1_NOTCH4	Fibroblasts.Myeloid_._Macrophages	0.029	1	0	-5.1078
CPI-SS0837E9F59_Fibroblasts.Myeloid_._Macrophages	CPI-SS0837E9F59	JAG1_NOTCH4	Fibroblasts.Myeloid_._Macrophages	0.061	1	0	-4.03505
CPI-SS0D37C7C70_Fibroblasts.Myeloid_._Macrophages	CPI-SS0D37C7C70	DLK1_NOTCH4	Fibroblasts.Myeloid_._Macrophages	0.006	1	0	-7.38082
CPI-SS047232C64_Fibroblasts.Myeloid_._Macrophages	CPI-SS047232C64	DLL1_NOTCH3	Fibroblasts.Myeloid_._Macrophages	0.026	1	0	-5.26534
CPI-SS0B99F22A2_Fibroblasts.Myeloid_._Macrophages	CPI-SS0B99F22A2	JAG1_NOTCH3	Fibroblasts.Myeloid_._Macrophages	0.058	1	0	-4.1078
CPI-SS007AA9FDE_Fibroblasts.Myeloid_._Macrophages	CPI-SS007AA9FDE	DLK1_NOTCH3	Fibroblasts.Myeloid_._Macrophages	0.003	1	0	-8.38082
CPI-SS0F21DBF93_Fibroblasts.Myeloid_._Macrophages	CPI-SS0F21DBF93	SCGB3A1_NOTCH3	Fibroblasts.Myeloid_._Macrophages	0.003	1	0	-8.38082
CPI-SS0938C6980_Fibroblasts.Myeloid_._Macrophages	CPI-SS0938C6980	DLL4_NOTCH3	Fibroblasts.Myeloid_._Macrophages	0.003	1	0	-8.38082
CPI-SS035E5A708_Fibroblasts.Myeloid_._Macrophages	CPI-SS035E5A708	DLL3_NOTCH3	Fibroblasts.Myeloid_._Macrophages	0.002	1	0	-8.96578
CPI-SS0BFB29A42_Fibroblasts.Myeloid_._Macrophages	CPI-SS0BFB29A42	PLXNB2_PTN	Fibroblasts.Myeloid_._Macrophages	0	1	0	-15
CPI-SS08FAC0A55_Fibroblasts.Myeloid_._Macrophages	CPI-SS08FAC0A55	PLXNB2_SEMA4D	Fibroblasts.Myeloid_._Macrophages	0.092	0.303	0.518557	-3.44222
CPI-SS0CCCF7C69_Fibroblasts.Myeloid_._Macrophages	CPI-SS0CCCF7C69	PLXNB1_SEMA4D	Fibroblasts.Myeloid_._Macrophages	0.056	1	0	-4.15843
CPI-SS06AA638A8_Fibroblasts.Myeloid_._Macrophages	CPI-SS06AA638A8	CD72_SEMA4D	Fibroblasts.Myeloid_._Macrophages	0.052	1	0	-4.26534
CPI-SS0C0A61F92_Fibroblasts.Myeloid_._Macrophages	CPI-SS0C0A61F92	PLXNB2_SEMA4G	Fibroblasts.Myeloid_._Macrophages	0.043	1	0	-4.53952
CPI-SS03156A825_Fibroblasts.Myeloid_._Macrophages	CPI-SS03156A825	LTA_LTBR	Fibroblasts.Myeloid_._Macrophages	0.058	1	0	-4.1078
CPI-SS0859C173B_Fibroblasts.Myeloid_._Macrophages	CPI-SS0859C173B	TNFSF14_LTBR	Fibroblasts.Myeloid_._Macrophages	0.073	1	0	-3.77596
CPI-SS0110361CB_Fibroblasts.Myeloid_._Macrophages	CPI-SS0110361CB	LTA_TNFRSF14	Fibroblasts.Myeloid_._Macrophages	0.081	1	0	-3.62593
CPI-SS019C98396_Fibroblasts.Myeloid_._Macrophages	CPI-SS019C98396	TNFSF14_TNFRSF14	Fibroblasts.Myeloid_._Macrophages	0.096	1	0	-3.38082
CPI-SS0879B8E95_Fibroblasts.Myeloid_._Macrophages	CPI-SS0879B8E95	CD160_TNFRSF14	Fibroblasts.Myeloid_._Macrophages	0	1	0	-15
CPI-SS02ACCF1F7_Fibroblasts.Myeloid_._Macrophages	CPI-SS02ACCF1F7	MIF_TNFRSF14	Fibroblasts.Myeloid_._Macrophages	0.415	0	3	-1.26882
CPI-SS08330207B_Fibroblasts.Myeloid_._Macrophages	CPI-SS08330207B	BTLA_TNFRSF14	Fibroblasts.Myeloid_._Macrophages	0.081	1	0	-3.62593
CPI-SS0C412B7DE_Fibroblasts.Myeloid_._Macrophages	CPI-SS0C412B7DE	CD70_TNFRSF17	Fibroblasts.Myeloid_._Macrophages	0.013	1	0	-6.26534
CPI-SS095E52E66_Fibroblasts.Myeloid_._Macrophages	CPI-SS095E52E66	TNFSF10_TNFRSF10D	Fibroblasts.Myeloid_._Macrophages	0.107	1	0	-3.22432
CPI-SS059EEFDC6_Fibroblasts.Myeloid_._Macrophages	CPI-SS059EEFDC6	MIF_TNFRSF10D	Fibroblasts.Myeloid_._Macrophages	0.348	1	0	-1.52284
CPI-SS0A81A3626_Fibroblasts.Myeloid_._Macrophages	CPI-SS0A81A3626	WNT7A_LDLR	Fibroblasts.Myeloid_._Macrophages	0	1	0	-15
CPI-SS0B34CBA4B_Fibroblasts.Myeloid_._Macrophages	CPI-SS0B34CBA4B	EFNA2_EPHA1	Fibroblasts.Myeloid_._Macrophages	0.004	1	0	-7.96578
CPI-SS0FF49C823_Fibroblasts.Myeloid_._Macrophages	CPI-SS0FF49C823	EFNA1_EPHA1	Fibroblasts.Myeloid_._Macrophages	0.009	1	0	-6.79586
CPI-SS08A54963F_Fibroblasts.Myeloid_._Macrophages	CPI-SS08A54963F	EFNA2_EPHA2	Fibroblasts.Myeloid_._Macrophages	0.008	1	0	-6.96578
CPI-SS046F6F0C1_Fibroblasts.Myeloid_._Macrophages	CPI-SS046F6F0C1	EFNA1_EPHA2	Fibroblasts.Myeloid_._Macrophages	0.013	1	0	-6.26534
CPI-SS0C875BA24_Fibroblasts.Myeloid_._Macrophages	CPI-SS0C875BA24	EFNA2_EPHA3	Fibroblasts.Myeloid_._Macrophages	0.003	1	0	-8.38082
CPI-SS09CA492BA_Fibroblasts.Myeloid_._Macrophages	CPI-SS09CA492BA	EFNA1_EPHA3	Fibroblasts.Myeloid_._Macrophages	0.009	1	0	-6.79586
CPI-SS073811AB3_Fibroblasts.Myeloid_._Macrophages	CPI-SS073811AB3	TNFRSF11B_TNFSF11	Fibroblasts.Myeloid_._Macrophages	0.007	1	0	-7.15843
CPI-SS0DF5E47DB_Fibroblasts.Myeloid_._Macrophages	CPI-SS0DF5E47DB	SCGB3A1_MARCO	Fibroblasts.Myeloid_._Macrophages	0.096	1	0	-3.38082
CPI-SS00F282936_Fibroblasts.Myeloid_._Macrophages	CPI-SS00F282936	CXCR6_CXCL16	Fibroblasts.Myeloid_._Macrophages	0.329	1	0	-1.60384
CPI-SS04318D03E_Fibroblasts.Myeloid_._Macrophages	CPI-SS04318D03E	ACKR2_CCL3	Fibroblasts.Myeloid_._Macrophages	0.477	1	0	-1.06794
CPI-SS0AFE077D8_Fibroblasts.Myeloid_._Macrophages	CPI-SS0AFE077D8	ACKR2_CCL4	Fibroblasts.Myeloid_._Macrophages	0.254	1	0	-1.9771
CPI-SS03165AD8C_Fibroblasts.Myeloid_._Macrophages	CPI-SS03165AD8C	ACKR2_CCL2	Fibroblasts.Myeloid_._Macrophages	0.125	1	0	-3
CPI-SS0AE4CF4E7_Fibroblasts.Myeloid_._Macrophages	CPI-SS0AE4CF4E7	ACKR2_CCL5	Fibroblasts.Myeloid_._Macrophages	0.045	1	0	-4.47393
CPI-SS073B0CE7A_Fibroblasts.Myeloid_._Macrophages	CPI-SS073B0CE7A	ACKR2_CCL3L1	Fibroblasts.Myeloid_._Macrophages	0.023	1	0	-5.44222
CPI-SS0BE8BE8E9_Fibroblasts.Myeloid_._Macrophages	CPI-SS0BE8BE8E9	ACKR2_CCL8	Fibroblasts.Myeloid_._Macrophages	0.012	1	0	-6.38082
CPI-SS09AFCF898_Fibroblasts.Myeloid_._Macrophages	CPI-SS09AFCF898	CCR2_CCL8	Fibroblasts.Myeloid_._Macrophages	0.014	1	0	-6.15843
CPI-SS0F8C2FA91_Fibroblasts.Myeloid_._Macrophages	CPI-SS0F8C2FA91	CCR1_CCL8	Fibroblasts.Myeloid_._Macrophages	0.016	1	0	-5.96578
CPI-SS0E7EDE823_Fibroblasts.Myeloid_._Macrophages	CPI-SS0E7EDE823	CCR3_CCL8	Fibroblasts.Myeloid_._Macrophages	0	1	0	-15
CPI-SS0DFAF1FE2_Fibroblasts.Myeloid_._Macrophages	CPI-SS0DFAF1FE2	CCR5_CCL8	Fibroblasts.Myeloid_._Macrophages	0.012	1	0	-6.38082
CPI-SS0ADA38C78_Fibroblasts.Myeloid_._Macrophages	CPI-SS0ADA38C78	ACKR2_CCL7	Fibroblasts.Myeloid_._Macrophages	0.012	1	0	-6.38082
CPI-SS008EB600F_Fibroblasts.Myeloid_._Macrophages	CPI-SS008EB600F	CCR2_CCL7	Fibroblasts.Myeloid_._Macrophages	0.013	1	0	-6.26534
CPI-SS08B91FD2A_Fibroblasts.Myeloid_._Macrophages	CPI-SS08B91FD2A	CCR1_CCL7	Fibroblasts.Myeloid_._Macrophages	0.016	1	0	-5.96578
CPI-SS0CBA3DA0D_Fibroblasts.Myeloid_._Macrophages	CPI-SS0CBA3DA0D	CCR3_CCL7	Fibroblasts.Myeloid_._Macrophages	0	1	0	-15
CPI-SS0B186A32C_Fibroblasts.Myeloid_._Macrophages	CPI-SS0B186A32C	CCR5_CCL7	Fibroblasts.Myeloid_._Macrophages	0.011	1	0	-6.50635
CPI-SS0638E0E29_Fibroblasts.Myeloid_._Macrophages	CPI-SS0638E0E29	CCR10_CCL7	Fibroblasts.Myeloid_._Macrophages	0.017	1	0	-5.87832
CPI-SS06B0861F1_Fibroblasts.Myeloid_._Macrophages	CPI-SS06B0861F1	ACKR2_CCL13	Fibroblasts.Myeloid_._Macrophages	0.011	1	0	-6.50635
CPI-SS0C98C08DA_Fibroblasts.Myeloid_._Macrophages	CPI-SS0C98C08DA	CCR2_CCL13	Fibroblasts.Myeloid_._Macrophages	0.012	1	0	-6.38082
CPI-SS0B887F7AC_Fibroblasts.Myeloid_._Macrophages	CPI-SS0B887F7AC	CCR1_CCL13	Fibroblasts.Myeloid_._Macrophages	0.015	1	0	-6.05889
CPI-SS0EDD062F7_Fibroblasts.Myeloid_._Macrophages	CPI-SS0EDD062F7	CCR3_CCL13	Fibroblasts.Myeloid_._Macrophages	0	1	0	-15
CPI-SS091B461CB_Fibroblasts.Myeloid_._Macrophages	CPI-SS091B461CB	ACKR2_CCL28	Fibroblasts.Myeloid_._Macrophages	0.004	1	0	-7.96578
CPI-SS05B92CCC4_Fibroblasts.Myeloid_._Macrophages	CPI-SS05B92CCC4	CCR3_CCL28	Fibroblasts.Myeloid_._Macrophages	0	1	0	-15
CPI-SS064C772FE_Fibroblasts.Myeloid_._Macrophages	CPI-SS064C772FE	CCR10_CCL28	Fibroblasts.Myeloid_._Macrophages	0.009	1	0	-6.79586
CPI-SS092C1B321_Fibroblasts.Myeloid_._Macrophages	CPI-SS092C1B321	CCR2_CCL26	Fibroblasts.Myeloid_._Macrophages	0.003	1	0	-8.38082
CPI-SS04EE957D8_Fibroblasts.Myeloid_._Macrophages	CPI-SS04EE957D8	CCR1_CCL26	Fibroblasts.Myeloid_._Macrophages	0.005	1	0	-7.64386
CPI-SS0815A0EE0_Fibroblasts.Myeloid_._Macrophages	CPI-SS0815A0EE0	CCR3_CCL26	Fibroblasts.Myeloid_._Macrophages	0	1	0	-15
CPI-SS09199F78C_Fibroblasts.Myeloid_._Macrophages	CPI-SS09199F78C	CCR1_CCL23	Fibroblasts.Myeloid_._Macrophages	0.01	1	0	-6.64386
CPI-SS0D57FCA8C_Fibroblasts.Myeloid_._Macrophages	CPI-SS0D57FCA8C	IDE_CCL23	Fibroblasts.Myeloid_._Macrophages	0.017	1	0	-5.87832
CPI-SS041751A4D_Fibroblasts.Myeloid_._Macrophages	CPI-SS041751A4D	CCR1_CCL18	Fibroblasts.Myeloid_._Macrophages	0.023	1	0	-5.44222
CPI-SS08920B6FF_Fibroblasts.Myeloid_._Macrophages	CPI-SS08920B6FF	PODXL_SELL	Fibroblasts.Myeloid_._Macrophages	0.07	1	0	-3.8365
CPI-SS0A28DCA72_Fibroblasts.Myeloid_._Macrophages	CPI-SS0A28DCA72	CXCL12_CXCR4	Fibroblasts.Myeloid_._Macrophages	0.968	0	3	-0.046921
CPI-SS04B547174_Fibroblasts.Myeloid_._Macrophages	CPI-SS04B547174	OXT_OXTR	Fibroblasts.Myeloid_._Macrophages	0.008	1	0	-6.96578
CPI-SS004C23DCE_Fibroblasts.Myeloid_._Macrophages	CPI-SS004C23DCE	EREG_EGFR	Fibroblasts.Myeloid_._Macrophages	0	1	0	-15
CPI-SS0708FE6FF_Fibroblasts.Myeloid_._Macrophages	CPI-SS0708FE6FF	NRG1_LSR	Fibroblasts.Myeloid_._Macrophages	0.009	1	0	-6.79586
CPI-SS0E075E5AF_Fibroblasts.Myeloid_._Macrophages	CPI-SS0E075E5AF	NRG1_NETO2	Fibroblasts.Myeloid_._Macrophages	0.022	1	0	-5.50635
CPI-SS0978D28AB_Fibroblasts.Myeloid_._Macrophages	CPI-SS0978D28AB	NRG1_MS4A4A	Fibroblasts.Myeloid_._Macrophages	0.251	1	0	-1.99424
CPI-SS02572E1EF_Fibroblasts.Myeloid_._Macrophages	CPI-SS02572E1EF	NRG1_LGR4	Fibroblasts.Myeloid_._Macrophages	0.004	1	0	-7.96578
CPI-SS0ED2573CA_Fibroblasts.Myeloid_._Macrophages	CPI-SS0ED2573CA	TNFSF11_TNFRSF11A	Fibroblasts.Myeloid_._Macrophages	0.023	1	0	-5.44222
CPI-SS027AFFC0E_Fibroblasts.Myeloid_._Macrophages	CPI-SS027AFFC0E	NCR3_BAG6	Fibroblasts.Myeloid_._Macrophages	0	1	0	-15
CPI-SS0F94547B2_Fibroblasts.Myeloid_._Macrophages	CPI-SS0F94547B2	NCR3_NCR3LG1	Fibroblasts.Myeloid_._Macrophages	0	1	0	-15
CPI-SS06A999D25_Fibroblasts.Myeloid_._Macrophages	CPI-SS06A999D25	PLD2_ARF1	Fibroblasts.Myeloid_._Macrophages	0.275	1	0	-1.8625
CPI-SS0F3A089DE_Fibroblasts.Myeloid_._Macrophages	CPI-SS0F3A089DE	SEMA3E_PLXND1	Fibroblasts.Myeloid_._Macrophages	0.06	1	0	-4.05889
CPI-SS044C72D0D_Fibroblasts.Myeloid_._Macrophages	CPI-SS044C72D0D	SEMA4A_PLXND1	Fibroblasts.Myeloid_._Macrophages	0.106	0.008	2.09691	-3.23786
CPI-SS0BAB460FF_Fibroblasts.Myeloid_._Macrophages	CPI-SS0BAB460FF	ANGPT2_TEK	Fibroblasts.Myeloid_._Macrophages	0	1	0	-15
CPI-SS090FC28E1_Fibroblasts.Myeloid_._Macrophages	CPI-SS090FC28E1	EPHB6_EFNB2	Fibroblasts.Myeloid_._Macrophages	0.017	1	0	-5.87832
CPI-SS0B9E8C0DE_Fibroblasts.Myeloid_._Macrophages	CPI-SS0B9E8C0DE	EPHB2_EFNB2	Fibroblasts.Myeloid_._Macrophages	0.014	1	0	-6.15843
CPI-SS0DC4D593E_Fibroblasts.Myeloid_._Macrophages	CPI-SS0DC4D593E	EPHB6_EFNB1	Fibroblasts.Myeloid_._Macrophages	0.029	1	0	-5.1078
CPI-SS0111AAD26_Fibroblasts.Myeloid_._Macrophages	CPI-SS0111AAD26	EPHB2_EFNB1	Fibroblasts.Myeloid_._Macrophages	0.027	1	0	-5.2109
CPI-SS0FF55B42C_Fibroblasts.Myeloid_._Macrophages	CPI-SS0FF55B42C	EPHB3_EFNB1	Fibroblasts.Myeloid_._Macrophages	0.026	1	0	-5.26534
CPI-SS0F21D6CA0_Fibroblasts.Myeloid_._Macrophages	CPI-SS0F21D6CA0	EPHB4_EFNB1	Fibroblasts.Myeloid_._Macrophages	0.021	1	0	-5.57347
CPI-SS0470AF83E_Fibroblasts.Myeloid_._Macrophages	CPI-SS0470AF83E	EPHB1_EFNB1	Fibroblasts.Myeloid_._Macrophages	0.014	1	0	-6.15843
CPI-SS00046DCF3_Fibroblasts.Myeloid_._Macrophages	CPI-SS00046DCF3	EPHA4_EFNB1	Fibroblasts.Myeloid_._Macrophages	0.015	1	0	-6.05889
CPI-SS08718E4FB_Fibroblasts.Myeloid_._Macrophages	CPI-SS08718E4FB	EPHB6_EFNB3	Fibroblasts.Myeloid_._Macrophages	0	1	0	-15
CPI-SS0DA366C78_Fibroblasts.Myeloid_._Macrophages	CPI-SS0DA366C78	EPHB2_EFNB3	Fibroblasts.Myeloid_._Macrophages	0	1	0	-15
CPI-SS0A5B945E3_Fibroblasts.Myeloid_._Macrophages	CPI-SS0A5B945E3	EPHB3_EFNB3	Fibroblasts.Myeloid_._Macrophages	0	1	0	-15
CPI-SS0865716E5_Fibroblasts.Myeloid_._Macrophages	CPI-SS0865716E5	EPHB4_EFNB3	Fibroblasts.Myeloid_._Macrophages	0	1	0	-15
CPI-SS0D41C7AF5_Fibroblasts.Myeloid_._Macrophages	CPI-SS0D41C7AF5	EPHB1_EFNB3	Fibroblasts.Myeloid_._Macrophages	0	1	0	-15
CPI-SS07CA5A6F1_Fibroblasts.Myeloid_._Macrophages	CPI-SS07CA5A6F1	EPHA4_EFNB3	Fibroblasts.Myeloid_._Macrophages	0	1	0	-15
CPI-SS08D0F9109_Fibroblasts.Myeloid_._Macrophages	CPI-SS08D0F9109	EFNB2_EPHB4	Fibroblasts.Myeloid_._Macrophages	0.004	1	0	-7.96578
CPI-SS0586F2596_Fibroblasts.Myeloid_._Macrophages	CPI-SS0586F2596	EPHB2_EFNA5	Fibroblasts.Myeloid_._Macrophages	0.014	1	0	-6.15843
CPI-SS03A2EFDD5_Fibroblasts.Myeloid_._Macrophages	CPI-SS03A2EFDD5	EPHA1_EFNA5	Fibroblasts.Myeloid_._Macrophages	0	1	0	-15
CPI-SS02AFCED82_Fibroblasts.Myeloid_._Macrophages	CPI-SS02AFCED82	EPHA2_EFNA5	Fibroblasts.Myeloid_._Macrophages	0.006	1	0	-7.38082
CPI-SS0BEAB521F_Fibroblasts.Myeloid_._Macrophages	CPI-SS0BEAB521F	EPHA3_EFNA5	Fibroblasts.Myeloid_._Macrophages	0.029	1	0	-5.1078
CPI-SS082ABF1EA_Fibroblasts.Myeloid_._Macrophages	CPI-SS082ABF1EA	EFNB2_EPHB3	Fibroblasts.Myeloid_._Macrophages	0.01	1	0	-6.64386
CPI-SS0BFD8E056_Fibroblasts.Myeloid_._Macrophages	CPI-SS0BFD8E056	EFNB2_EPHB1	Fibroblasts.Myeloid_._Macrophages	0.004	1	0	-7.96578
CPI-SS01A8F745A_Fibroblasts.Myeloid_._Macrophages	CPI-SS01A8F745A	EPHA1_EFNA3	Fibroblasts.Myeloid_._Macrophages	0	1	0	-15
CPI-SS07BECB892_Fibroblasts.Myeloid_._Macrophages	CPI-SS07BECB892	EPHA2_EFNA3	Fibroblasts.Myeloid_._Macrophages	0.009	1	0	-6.79586
CPI-SS0AB0604B5_Fibroblasts.Myeloid_._Macrophages	CPI-SS0AB0604B5	EPHA3_EFNA3	Fibroblasts.Myeloid_._Macrophages	0.032	1	0	-4.96578
CPI-SS05E6D620E_Fibroblasts.Myeloid_._Macrophages	CPI-SS05E6D620E	EPHA1_EFNA4	Fibroblasts.Myeloid_._Macrophages	0	1	0	-15
CPI-SS09F973C1A_Fibroblasts.Myeloid_._Macrophages	CPI-SS09F973C1A	EPHA2_EFNA4	Fibroblasts.Myeloid_._Macrophages	0.015	1	0	-6.05889
CPI-SS041888D39_Fibroblasts.Myeloid_._Macrophages	CPI-SS041888D39	EPHA3_EFNA4	Fibroblasts.Myeloid_._Macrophages	0.038	1	0	-4.71786
CPI-SS04C396C5D_Fibroblasts.Myeloid_._Macrophages	CPI-SS04C396C5D	VGF_NTRK1	Fibroblasts.Myeloid_._Macrophages	0	1	0	-15
CPI-SS052127A00_Fibroblasts.Myeloid_._Macrophages	CPI-SS052127A00	NGF_NTRK1	Fibroblasts.Myeloid_._Macrophages	0.044	1	0	-4.50635
CPI-SS0EDD4928A_Fibroblasts.Myeloid_._Macrophages	CPI-SS0EDD4928A	NGF_NGFR	Fibroblasts.Myeloid_._Macrophages	0.044	1	0	-4.50635
CPI-SS08B85996F_Fibroblasts.Myeloid_._Macrophages	CPI-SS08B85996F	TTR_NGFR	Fibroblasts.Myeloid_._Macrophages	0.001	1	0	-9.96578
CPI-SS00D3CD86E_Fibroblasts.Myeloid_._Macrophages	CPI-SS00D3CD86E	TTR_DDR1	Fibroblasts.Myeloid_._Macrophages	0.006	1	0	-7.38082
CPI-SS06006F870_Fibroblasts.Myeloid_._Macrophages	CPI-SS06006F870	TTR_AGER	Fibroblasts.Myeloid_._Macrophages	0.005	1	0	-7.64386
CPI-SS0AB647854_Fibroblasts.Myeloid_._Macrophages	CPI-SS0AB647854	GPR37_PSAP	Fibroblasts.Myeloid_._Macrophages	1.047	1	0	0.0662614
CPI-SS0A915097A_Fibroblasts.Myeloid_._Macrophages	CPI-SS0A915097A	GRIN2D_IL16	Fibroblasts.Myeloid_._Macrophages	0.069	1	0	-3.85726
CPI-SS068C129D6_Fibroblasts.Myeloid_._Macrophages	CPI-SS068C129D6	CSF1_SIRPA	Fibroblasts.Myeloid_._Macrophages	0.199	0	3	-2.32916
CPI-SS055B305F1_Fibroblasts.Myeloid_._Macrophages	CPI-SS055B305F1	CEACAM1_CD209	Fibroblasts.Myeloid_._Macrophages	0.011	1	0	-6.50635
CPI-SS0A2949959_Fibroblasts.Myeloid_._Macrophages	CPI-SS0A2949959	ICAM3_CD209	Fibroblasts.Myeloid_._Macrophages	0.033	1	0	-4.92139
CPI-SS0A2D7895C_Fibroblasts.Myeloid_._Macrophages	CPI-SS0A2D7895C	CEACAM1_CEACAM6	Fibroblasts.Myeloid_._Macrophages	0.003	1	0	-8.38082
CPI-SS0322747C2_Fibroblasts.Myeloid_._Macrophages	CPI-SS0322747C2	CEACAM5_CEACAM6	Fibroblasts.Myeloid_._Macrophages	0.004	1	0	-7.96578
CPI-SS001BF66E8_Fibroblasts.Myeloid_._Macrophages	CPI-SS001BF66E8	CEACAM6_CEACAM6	Fibroblasts.Myeloid_._Macrophages	0.007	1	0	-7.15843
CPI-SS042EB8C7A_Fibroblasts.Myeloid_._Macrophages	CPI-SS042EB8C7A	TBXA2R_GHRL	Fibroblasts.Myeloid_._Macrophages	0.03	1	0	-5.05889
CPI-SS043E0F61D_Fibroblasts.Myeloid_._Macrophages	CPI-SS043E0F61D	PTGER3_GHRL	Fibroblasts.Myeloid_._Macrophages	0.051	0	3	-4.29336
CPI-SS05D406038_Fibroblasts.Myeloid_._Macrophages	CPI-SS05D406038	PTGIR_GHRL	Fibroblasts.Myeloid_._Macrophages	0.08	0	3	-3.64386
CPI-SS085C150CE_Fibroblasts.Myeloid_._Macrophages	CPI-SS085C150CE	ACE2_GHRL	Fibroblasts.Myeloid_._Macrophages	0.027	1	0	-5.2109
CPI-SS079DDF890_Fibroblasts.Myeloid_._Macrophages	CPI-SS079DDF890	TNFSF12_TNFRSF25	Fibroblasts.Myeloid_._Macrophages	0.047	1	0	-4.4112
CPI-SS0B0CF0EDF_Fibroblasts.Myeloid_._Macrophages	CPI-SS0B0CF0EDF	TNFSF15_TNFRSF25	Fibroblasts.Myeloid_._Macrophages	0.008	1	0	-6.96578
CPI-SS02EF3E1BA_Fibroblasts.Myeloid_._Macrophages	CPI-SS02EF3E1BA	TNFSF12_TNFRSF12A	Fibroblasts.Myeloid_._Macrophages	0.081	1	0	-3.62593
CPI-SS08A819670_Fibroblasts.Myeloid_._Macrophages	CPI-SS08A819670	CD70_GPRC5B	Fibroblasts.Myeloid_._Macrophages	0.013	1	0	-6.26534
CPI-SS0B9B3870A_Fibroblasts.Myeloid_._Macrophages	CPI-SS0B9B3870A	VEGFA_FLT1	Fibroblasts.Myeloid_._Macrophages	0.126	1	0	-2.9885
CPI-SS02371A6D6_Fibroblasts.Myeloid_._Macrophages	CPI-SS02371A6D6	VEGFA_EPHB2	Fibroblasts.Myeloid_._Macrophages	0.128	1	0	-2.96578
CPI-SS082AD7B6A_Fibroblasts.Myeloid_._Macrophages	CPI-SS082AD7B6A	FZD6_WNT5A	Fibroblasts.Myeloid_._Macrophages	0.029	1	0	-5.1078
CPI-SS02B567BC7_Fibroblasts.Myeloid_._Macrophages	CPI-SS02B567BC7	PLXNC1_SEMA7A	Fibroblasts.Myeloid_._Macrophages	0.033	1	0	-4.92139
CPI-SS0A4EE6FE1_Fibroblasts.Myeloid_._Macrophages	CPI-SS0A4EE6FE1	LRP5_FAM3B	Fibroblasts.Myeloid_._Macrophages	0.022	1	0	-5.50635
CPI-SS0DCA749B0_Fibroblasts.Myeloid_._Macrophages	CPI-SS0DCA749B0	LGR5_RSPO3	Fibroblasts.Myeloid_._Macrophages	0	1	0	-15
CPI-SS0A874F65F_Fibroblasts.Myeloid_._Macrophages	CPI-SS0A874F65F	LGR4_RSPO3	Fibroblasts.Myeloid_._Macrophages	0	1	0	-15
CPI-SS05B1FA8A8_Fibroblasts.Myeloid_._Macrophages	CPI-SS05B1FA8A8	LRP6_CKLF	Fibroblasts.Myeloid_._Macrophages	0.468	0	3	-1.09542
CPI-SS05162C56B_Fibroblasts.Myeloid_._Macrophages	CPI-SS05162C56B	NTF3_NTRK3	Fibroblasts.Myeloid_._Macrophages	0.004	1	0	-7.96578
CPI-SS065F7DA2A_Fibroblasts.Myeloid_._Macrophages	CPI-SS065F7DA2A	COPA_P2RY6	Fibroblasts.Myeloid_._Macrophages	0.103	0.016	1.79588	-3.27928
CPI-SS09A3FA737_Fibroblasts.Myeloid_._Macrophages	CPI-SS09A3FA737	NAMPT_P2RY6	Fibroblasts.Myeloid_._Macrophages	0.247	0.996	0.00174066	-2.01742
CPI-SS03E48EFEA_Fibroblasts.Myeloid_._Macrophages	CPI-SS03E48EFEA	C3_C3AR1	Fibroblasts.Myeloid_._Macrophages	0.829	0	3	-0.270556
CPI-SS0FF6CFDCA_Fibroblasts.Myeloid_._Macrophages	CPI-SS0FF6CFDCA	ADORA3_ENTPD1	Fibroblasts.Myeloid_._Macrophages	0.122	1	0	-3.03505
CPI-SS079728E8B_Fibroblasts.Myeloid_._Macrophages	CPI-SS079728E8B	ADORA2B_ENTPD1	Fibroblasts.Myeloid_._Macrophages	0.124	1	0	-3.01159
CPI-SS03E7587E4_Fibroblasts.Myeloid_._Macrophages	CPI-SS03E7587E4	ADORA1_ENTPD1	Fibroblasts.Myeloid_._Macrophages	0.127	1	0	-2.9771
CPI-SS05996C8FD_Fibroblasts.Myeloid_._Macrophages	CPI-SS05996C8FD	AGT_AGTR1	Fibroblasts.Myeloid_._Macrophages	0.071	1	0	-3.81604
CPI-SS00581282E_Fibroblasts.Myeloid_._Macrophages	CPI-SS00581282E	C5_C5AR1	Fibroblasts.Myeloid_._Macrophages	0.205	1	0	-2.2863
CPI-SS0A7E3A1AF_Fibroblasts.Myeloid_._Macrophages	CPI-SS0A7E3A1AF	C5_C5AR2	Fibroblasts.Myeloid_._Macrophages	0.005	1	0	-7.64386
CPI-SS012B216F6_Fibroblasts.Myeloid_._Macrophages	CPI-SS012B216F6	PTHLH_PTH2R	Fibroblasts.Myeloid_._Macrophages	0	1	0	-15
CPI-SS0483CE4ED_Fibroblasts.Myeloid_._Macrophages	CPI-SS0483CE4ED	PTHLH_PTH1R	Fibroblasts.Myeloid_._Macrophages	0	1	0	-15
CPI-SS0C6448B94_Fibroblasts.Myeloid_._Macrophages	CPI-SS0C6448B94	IL1B_ADRB2	Fibroblasts.Myeloid_._Macrophages	0.05	1	0	-4.32193
CPI-SS0C1F25516_Fibroblasts.Myeloid_._Macrophages	CPI-SS0C1F25516	CD8A_CEACAM5	Fibroblasts.Myeloid_._Macrophages	0.003	1	0	-8.38082
CPI-SS0F739D3DB_Fibroblasts.Myeloid_._Macrophages	CPI-SS0F739D3DB	ANXA1_FPR1	Fibroblasts.Myeloid_._Macrophages	0.916	0	3	-0.12658
CPI-SS06CCF5A54_Fibroblasts.Myeloid_._Macrophages	CPI-SS06CCF5A54	ANXA1_FPR3	Fibroblasts.Myeloid_._Macrophages	0.804	0	3	-0.314733
CPI-SS030BB46BB_Fibroblasts.Myeloid_._Macrophages	CPI-SS030BB46BB	ANXA1_FPR2	Fibroblasts.Myeloid_._Macrophages	0.696	1	0	-0.522841
CPI-SS0F66EA6BE_Fibroblasts.Myeloid_._Macrophages	CPI-SS0F66EA6BE	APP_FPR2	Fibroblasts.Myeloid_._Macrophages	0.421	1	0	-1.24811
CPI-SS05F45873A_Fibroblasts.Myeloid_._Macrophages	CPI-SS05F45873A	SAA1_FPR2	Fibroblasts.Myeloid_._Macrophages	0.037	1	0	-4.75633
CPI-SS0186F8AED_Fibroblasts.Myeloid_._Macrophages	CPI-SS0186F8AED	TNFSF9_IL13RA2	Fibroblasts.Myeloid_._Macrophages	0	1	0	-15
CPI-SS0BCCDFA7A_Fibroblasts.Myeloid_._Macrophages	CPI-SS0BCCDFA7A	NAMPT_IL13RA2	Fibroblasts.Myeloid_._Macrophages	0	1	0	-15
CPI-SS0431D2256_Fibroblasts.Myeloid_._Macrophages	CPI-SS0431D2256	TNFSF9_TNFRSF9	Fibroblasts.Myeloid_._Macrophages	0.006	1	0	-7.38082
CPI-SS0DC2A6D35_Fibroblasts.Myeloid_._Macrophages	CPI-SS0DC2A6D35	IL6_HRH1	Fibroblasts.Myeloid_._Macrophages	0.203	1	0	-2.30045
CPI-SS00B1BEE64_Fibroblasts.Myeloid_._Macrophages	CPI-SS00B1BEE64	CD2_CD58	Fibroblasts.Myeloid_._Macrophages	0.137	1	0	-2.86775
CPI-SS0B537DD3F_Fibroblasts.Myeloid_._Macrophages	CPI-SS0B537DD3F	CEACAM5_CEACAM1	Fibroblasts.Myeloid_._Macrophages	0.005	1	0	-7.64386
CPI-SS0AC66088D_Fibroblasts.Myeloid_._Macrophages	CPI-SS0AC66088D	CEACAM5_CD1D	Fibroblasts.Myeloid_._Macrophages	0.068	1	0	-3.87832
CPI-SS0C85BC9AF_Fibroblasts.Myeloid_._Macrophages	CPI-SS0C85BC9AF	PROS1_AXL	Fibroblasts.Myeloid_._Macrophages	0.314	0	3	-1.67116
CPI-SS09C4988F8_Fibroblasts.Myeloid_._Macrophages	CPI-SS09C4988F8	PROS1_TYRO3	Fibroblasts.Myeloid_._Macrophages	0.15	1	0	-2.73697
CPI-SS0B01CF3AB_Fibroblasts.Myeloid_._Macrophages	CPI-SS0B01CF3AB	CSF1R_CSF1	Fibroblasts.Myeloid_._Macrophages	0.021	1	0	-5.57347
CPI-SS05BE83BC6_Fibroblasts.Myeloid_._Macrophages	CPI-SS05BE83BC6	CSF1R_CSF3	Fibroblasts.Myeloid_._Macrophages	0	1	0	-15
CPI-SS0DFA98A14_Fibroblasts.Myeloid_._Macrophages	CPI-SS0DFA98A14	CSF1R_IL34	Fibroblasts.Myeloid_._Macrophages	0	1	0	-15
CPI-SS0CBC7840D_Fibroblasts.Myeloid_._Macrophages	CPI-SS0CBC7840D	PTPRC_CD22	Fibroblasts.Myeloid_._Macrophages	0.026	1	0	-5.26534
CPI-SS0822AEF5F_Fibroblasts.Myeloid_._Macrophages	CPI-SS0822AEF5F	PTPRC_MRC1	Fibroblasts.Myeloid_._Macrophages	0.04	1	0	-4.64386
CPI-SS07F60834D_Fibroblasts.Myeloid_._Macrophages	CPI-SS07F60834D	MET_HGF	Fibroblasts.Myeloid_._Macrophages	0.025	1	0	-5.32193
CPI-SS056FF4363_Fibroblasts.Myeloid_._Macrophages	CPI-SS056FF4363	CD48_CD244	Fibroblasts.Myeloid_._Macrophages	0.019	1	0	-5.71786
CPI-SS0D954EA1C_Fibroblasts.Myeloid_._Macrophages	CPI-SS0D954EA1C	PDGFRB_PDGFD	Fibroblasts.Myeloid_._Macrophages	0.175	1	0	-2.51457
CPI-SS080611C5B_Fibroblasts.Myeloid_._Macrophages	CPI-SS080611C5B	ALOX5_ALOX5AP	Fibroblasts.Myeloid_._Macrophages	0.664	1	0	-0.590745
CPI-SS08376F0E6_Fibroblasts.Myeloid_._Macrophages	CPI-SS08376F0E6	CSF3_CSF3R	Fibroblasts.Myeloid_._Macrophages	0.145	1	0	-2.78588
CPI-SS02D7A1DDE_Fibroblasts.Myeloid_._Macrophages	CPI-SS02D7A1DDE	KIT_KITLG	Fibroblasts.Myeloid_._Macrophages	0.002	1	0	-8.96578
CPI-SS0EDAE16B6_Fibroblasts.Myeloid_._Macrophages	CPI-SS0EDAE16B6	EPOR_KITLG	Fibroblasts.Myeloid_._Macrophages	0.008	1	0	-6.96578
CPI-SS07327E587_Fibroblasts.Myeloid_._Macrophages	CPI-SS07327E587	CD28_CD80	Fibroblasts.Myeloid_._Macrophages	0.018	1	0	-5.79586
CPI-SS0320FFAFC_Fibroblasts.Myeloid_._Macrophages	CPI-SS0320FFAFC	CTLA4_CD80	Fibroblasts.Myeloid_._Macrophages	0.017	1	0	-5.87832
CPI-SS077D7365D_Fibroblasts.Myeloid_._Macrophages	CPI-SS077D7365D	CD28_CD86	Fibroblasts.Myeloid_._Macrophages	0.229	1	0	-2.12658
CPI-SS0B0E09B1C_Fibroblasts.Myeloid_._Macrophages	CPI-SS0B0E09B1C	CTLA4_CD86	Fibroblasts.Myeloid_._Macrophages	0.228	1	0	-2.13289
CPI-SS0EB5AEC83_Fibroblasts.Myeloid_._Macrophages	CPI-SS0EB5AEC83	SELL_CD34	Fibroblasts.Myeloid_._Macrophages	0	1	0	-15
CPI-SS015E1E2C6_Fibroblasts.Myeloid_._Macrophages	CPI-SS015E1E2C6	SELP_CD34	Fibroblasts.Myeloid_._Macrophages	0	1	0	-15
CPI-SS087321EB5_Fibroblasts.Myeloid_._Macrophages	CPI-SS087321EB5	SELL_SELPLG	Fibroblasts.Myeloid_._Macrophages	0.086	1	0	-3.53952
CPI-SS02B7540B0_Fibroblasts.Myeloid_._Macrophages	CPI-SS02B7540B0	SELP_SELPLG	Fibroblasts.Myeloid_._Macrophages	0.075	1	0	-3.73697
CPI-SS086A1C18B_Fibroblasts.Myeloid_._Macrophages	CPI-SS086A1C18B	SELE_SELPLG	Fibroblasts.Myeloid_._Macrophages	0.075	1	0	-3.73697
CPI-SS04F90EE0D_Fibroblasts.Myeloid_._Macrophages	CPI-SS04F90EE0D	SELE_GLG1	Fibroblasts.Myeloid_._Macrophages	0.047	1	0	-4.4112
CPI-SS01560CA22_Fibroblasts.Myeloid_._Macrophages	CPI-SS01560CA22	CD99_PILRA	Fibroblasts.Myeloid_._Macrophages	0.797	0	3	-0.327348
CPI-SS0A1864A37_Fibroblasts.Myeloid_._Macrophages	CPI-SS0A1864A37	NPR1_NPPC	Fibroblasts.Myeloid_._Macrophages	0.027	1	0	-5.2109
CPI-SS0EB4002A2_Fibroblasts.Myeloid_._Macrophages	CPI-SS0EB4002A2	NPR3_NPPC	Fibroblasts.Myeloid_._Macrophages	0.015	1	0	-6.05889
CPI-SS06B94F144_Fibroblasts.Myeloid_._Macrophages	CPI-SS06B94F144	NPR2_NPPC	Fibroblasts.Myeloid_._Macrophages	0.014	1	0	-6.15843
CPI-SS02A170A99_Fibroblasts.Myeloid_._Macrophages	CPI-SS02A170A99	SPN_SIGLEC1	Fibroblasts.Myeloid_._Macrophages	0.021	1	0	-5.57347
CPI-SS03CC15FF3_Fibroblasts.Myeloid_._Macrophages	CPI-SS03CC15FF3	PDGFRA_PDGFC	Fibroblasts.Myeloid_._Macrophages	0.202	1	0	-2.30757
CPI-SS056AA08CF_Fibroblasts.Myeloid_._Macrophages	CPI-SS056AA08CF	EDN2_EDNRA	Fibroblasts.Myeloid_._Macrophages	0	1	0	-15
CPI-SS01946BE5C_Fibroblasts.Myeloid_._Macrophages	CPI-SS01946BE5C	C5AR1_RPS19	Fibroblasts.Myeloid_._Macrophages	1.439	1	0	0.525067
CPI-SS04456F441_Fibroblasts.Myeloid_._Macrophages	CPI-SS04456F441	TNFSF4_TNFRSF4	Fibroblasts.Myeloid_._Macrophages	0.019	1	0	-5.71786
CPI-SS087BD262F_Fibroblasts.Myeloid_._Macrophages	CPI-SS087BD262F	CXCR2_CXCL5	Fibroblasts.Myeloid_._Macrophages	0	1	0	-15
CPI-SS0C7915758_Fibroblasts.Myeloid_._Macrophages	CPI-SS0C7915758	CXCR2_CXCL6	Fibroblasts.Myeloid_._Macrophages	0	1	0	-15
CPI-SS0D2539AEB_Fibroblasts.Myeloid_._Macrophages	CPI-SS0D2539AEB	FPR3_HEBP1	Fibroblasts.Myeloid_._Macrophages	0.058	1	0	-4.1078
CPI-SS0C321CE6D_Fibroblasts.Myeloid_._Macrophages	CPI-SS0C321CE6D	FPR2_CAMP	Fibroblasts.Myeloid_._Macrophages	0.004	1	0	-7.96578
CPI-SS09A3A441F_Fibroblasts.Myeloid_._Macrophages	CPI-SS09A3A441F	GUCY2C_GUCA2A	Fibroblasts.Myeloid_._Macrophages	0	1	0	-15
CPI-SS03EACE0E0_Fibroblasts.Myeloid_._Macrophages	CPI-SS03EACE0E0	MST1_MST1R	Fibroblasts.Myeloid_._Macrophages	0.009	1	0	-6.79586
CPI-SS0412C803A_Fibroblasts.Myeloid_._Macrophages	CPI-SS0412C803A	TNFRSF8_TNFSF8	Fibroblasts.Myeloid_._Macrophages	0.009	1	0	-6.79586
CPI-SS08991B378_Fibroblasts.Myeloid_._Macrophages	CPI-SS08991B378	CD6_ALCAM	Fibroblasts.Myeloid_._Macrophages	0.103	1	0	-3.27928
CPI-SS0D0252D87_Fibroblasts.Myeloid_._Macrophages	CPI-SS0D0252D87	AXL_IL15RA	Fibroblasts.Myeloid_._Macrophages	0.259	1	0	-1.94898
CPI-SS077B160B9_Fibroblasts.Myeloid_._Macrophages	CPI-SS077B160B9	IL15_IL15RA	Fibroblasts.Myeloid_._Macrophages	0.013	1	0	-6.26534
CPI-SS03A4F7DC8_Fibroblasts.Myeloid_._Macrophages	CPI-SS03A4F7DC8	AXL_GAS6	Fibroblasts.Myeloid_._Macrophages	0.334	0.321	0.493495	-1.58208
CPI-SS085195142_Fibroblasts.Myeloid_._Macrophages	CPI-SS085195142	TYRO3_GAS6	Fibroblasts.Myeloid_._Macrophages	0.099	1	0	-3.33643
CPI-SS0415CC75D_Fibroblasts.Myeloid_._Macrophages	CPI-SS0415CC75D	MERTK_GAS6	Fibroblasts.Myeloid_._Macrophages	0.085	1	0	-3.55639
CPI-SS00C069DCB_Fibroblasts.Myeloid_._Macrophages	CPI-SS00C069DCB	SSTR1_SST	Fibroblasts.Myeloid_._Macrophages	0.003	1	0	-8.38082
CPI-SS073C1B796_Fibroblasts.Myeloid_._Macrophages	CPI-SS073C1B796	CD52_SIGLEC10	Fibroblasts.Myeloid_._Macrophages	0.13	1	0	-2.94342
CPI-SS0E5593D5C_Fibroblasts.Myeloid_._Macrophages	CPI-SS0E5593D5C	BMP8B_PLAUR	Fibroblasts.Myeloid_._Macrophages	0.538	1	0	-0.894322
CPI-SS076FEB261_Fibroblasts.Myeloid_._Macrophages	CPI-SS076FEB261	FLT3_FLT3LG	Fibroblasts.Myeloid_._Macrophages	0	1	0	-15
CPI-SS06CBC985C_Fibroblasts.Myeloid_._Macrophages	CPI-SS06CBC985C	LTBR_LTB	Fibroblasts.Myeloid_._Macrophages	0.188	0	3	-2.4112
CPI-SS04CD88411_Fibroblasts.Myeloid_._Macrophages	CPI-SS04CD88411	GPR1_RARRES2	Fibroblasts.Myeloid_._Macrophages	0.011	1	0	-6.50635
CPI-SS07D56EB05_Fibroblasts.Myeloid_._Macrophages	CPI-SS07D56EB05	CMKLR1_RARRES2	Fibroblasts.Myeloid_._Macrophages	0.011	1	0	-6.50635
CPI-SS0B6643F31_Fibroblasts.Myeloid_._Macrophages	CPI-SS0B6643F31	XCR1_XCL1	Fibroblasts.Myeloid_._Macrophages	0	1	0	-15
CPI-SS052D34F0B_Fibroblasts.Myeloid_._Macrophages	CPI-SS052D34F0B	XCR1_XCL2	Fibroblasts.Myeloid_._Macrophages	0	1	0	-15
CPI-SS07B3139A0_Fibroblasts.Myeloid_._Macrophages	CPI-SS07B3139A0	NMU_NMUR2	Fibroblasts.Myeloid_._Macrophages	0.001	1	0	-9.96578
CPI-SS018BD4882_Fibroblasts.Myeloid_._Macrophages	CPI-SS018BD4882	NMU_NMUR1	Fibroblasts.Myeloid_._Macrophages	0.007	1	0	-7.15843
CPI-SS032E9A219_Fibroblasts.Myeloid_._Macrophages	CPI-SS032E9A219	CX3CR1_CX3CL1	Fibroblasts.Myeloid_._Macrophages	0.002	1	0	-8.96578
CPI-SS0EF1A7415_Fibroblasts.Myeloid_._Macrophages	CPI-SS0EF1A7415	CCR4_CCL17	Fibroblasts.Myeloid_._Macrophages	0.025	1	0	-5.32193
CPI-SS095DCA7F7_Fibroblasts.Myeloid_._Macrophages	CPI-SS095DCA7F7	LILRA4_BST2	Fibroblasts.Myeloid_._Macrophages	0.293	1	0	-1.77103
CPI-SS0B6F0C894_Fibroblasts.Myeloid_._Macrophages	CPI-SS0B6F0C894	DSG2_DSC3	Fibroblasts.Myeloid_._Macrophages	0	1	0	-15
CPI-SS06D13FCD3_Fibroblasts.Myeloid_._Macrophages	CPI-SS06D13FCD3	DSC2_DSG2	Fibroblasts.Myeloid_._Macrophages	0.009	1	0	-6.79586
CPI-SS0B337B316_Fibroblasts.Myeloid_._Macrophages	CPI-SS0B337B316	TEK_ANGPT1	Fibroblasts.Myeloid_._Macrophages	0.002	1	0	-8.96578
CPI-SS0E9015902_Fibroblasts.Myeloid_._Macrophages	CPI-SS0E9015902	CD47_SIRPG	Fibroblasts.Myeloid_._Macrophages	0.185	1	0	-2.4344
CPI-SS067BA9202_Fibroblasts.Myeloid_._Macrophages	CPI-SS067BA9202	LAIR1_LILRB4	Fibroblasts.Myeloid_._Macrophages	0.221	1	0	-2.17788
CPI-SS08EDE5442_Fibroblasts.Myeloid_._Macrophages	CPI-SS08EDE5442	IGFL2_IGFLR1	Fibroblasts.Myeloid_._Macrophages	0.077	0	3	-3.699
CPI-SS0327E1782_Fibroblasts.Myeloid_._Macrophages	CPI-SS0327E1782	IGFL3_IGFLR1	Fibroblasts.Myeloid_._Macrophages	0.024	1	0	-5.38082
CPI-SS08C995EB4_Fibroblasts.Myeloid_._Macrophages	CPI-SS08C995EB4	CXCL17_GPR35	Fibroblasts.Myeloid_._Macrophages	0	1	0	-15
CPI-SS025C8F785_Fibroblasts.Myeloid_._Macrophages	CPI-SS025C8F785	CLEC2B_KLRF1	Fibroblasts.Myeloid_._Macrophages	0.156	1	0	-2.68038
CPI-SS00797FD15_Fibroblasts.Myeloid_._Macrophages	CPI-SS00797FD15	EDA_EDA2R	Fibroblasts.Myeloid_._Macrophages	0.003	1	0	-8.38082
CPI-SS04C672963_Fibroblasts.Myeloid_._Macrophages	CPI-SS04C672963	ESAM_ESAM	Fibroblasts.Myeloid_._Macrophages	0.001	1	0	-9.96578
CPI-SS0FF51A757_Fibroblasts.Myeloid_._Macrophages	CPI-SS0FF51A757	TNFSF18_TNFRSF18	Fibroblasts.Myeloid_._Macrophages	0.01	1	0	-6.64386
CPI-SC01C699B73_Fibroblasts.Myeloid_._Macrophages	CPI-SC01C699B73	COL6A6_a10b1 complex	Fibroblasts.Myeloid_._Macrophages	0.016	1	0	-5.96578
CPI-SC00A0B0892_Fibroblasts.Myeloid_._Macrophages	CPI-SC00A0B0892	COL6A5_a10b1 complex	Fibroblasts.Myeloid_._Macrophages	0.003	1	0	-8.38082
CPI-SC07ECBFCA7_Fibroblasts.Myeloid_._Macrophages	CPI-SC07ECBFCA7	COL1A1_a10b1 complex	Fibroblasts.Myeloid_._Macrophages	1.491	1	0	0.57628
CPI-SC067433F6B_Fibroblasts.Myeloid_._Macrophages	CPI-SC067433F6B	COL3A1_a10b1 complex	Fibroblasts.Myeloid_._Macrophages	1.375	1	0	0.459432
CPI-SC0B6F1A278_Fibroblasts.Myeloid_._Macrophages	CPI-SC0B6F1A278	COL4A1_a10b1 complex	Fibroblasts.Myeloid_._Macrophages	0.17	1	0	-2.55639
CPI-SC0D19BAF15_Fibroblasts.Myeloid_._Macrophages	CPI-SC0D19BAF15	FN1_a10b1 complex	Fibroblasts.Myeloid_._Macrophages	0.565	1	0	-0.823677
CPI-SC0F516B854_Fibroblasts.Myeloid_._Macrophages	CPI-SC0F516B854	COL5A2_a10b1 complex	Fibroblasts.Myeloid_._Macrophages	0.366	1	0	-1.45008
CPI-SC011F01833_Fibroblasts.Myeloid_._Macrophages	CPI-SC011F01833	COL1A2_a10b1 complex	Fibroblasts.Myeloid_._Macrophages	1.483	1	0	0.568519
CPI-SC0FA79E269_Fibroblasts.Myeloid_._Macrophages	CPI-SC0FA79E269	COL4A2_a10b1 complex	Fibroblasts.Myeloid_._Macrophages	0.165	1	0	-2.59946
CPI-SC04936738A_Fibroblasts.Myeloid_._Macrophages	CPI-SC04936738A	COL11A1_a10b1 complex	Fibroblasts.Myeloid_._Macrophages	0.061	1	0	-4.03505
CPI-SC02B111AB0_Fibroblasts.Myeloid_._Macrophages	CPI-SC02B111AB0	COL6A1_a10b1 complex	Fibroblasts.Myeloid_._Macrophages	0.726	1	0	-0.461959
CPI-SC0CE851065_Fibroblasts.Myeloid_._Macrophages	CPI-SC0CE851065	COL6A2_a10b1 complex	Fibroblasts.Myeloid_._Macrophages	1.035	1	0	0.0496308
CPI-SC07375C073_Fibroblasts.Myeloid_._Macrophages	CPI-SC07375C073	COL6A3_a10b1 complex	Fibroblasts.Myeloid_._Macrophages	0.659	1	0	-0.60165
CPI-SC0D6C777F2_Fibroblasts.Myeloid_._Macrophages	CPI-SC0D6C777F2	COL11A2_a10b1 complex	Fibroblasts.Myeloid_._Macrophages	0.002	1	0	-8.96578
CPI-SC0F74C069F_Fibroblasts.Myeloid_._Macrophages	CPI-SC0F74C069F	COL9A1_a10b1 complex	Fibroblasts.Myeloid_._Macrophages	0.003	1	0	-8.38082
CPI-SC041DEF0FB_Fibroblasts.Myeloid_._Macrophages	CPI-SC041DEF0FB	COL5A1_a10b1 complex	Fibroblasts.Myeloid_._Macrophages	0.292	1	0	-1.77596
CPI-SC0C907A888_Fibroblasts.Myeloid_._Macrophages	CPI-SC0C907A888	COL8A2_a10b1 complex	Fibroblasts.Myeloid_._Macrophages	0.021	1	0	-5.57347
CPI-SC08B1D5269_Fibroblasts.Myeloid_._Macrophages	CPI-SC08B1D5269	COL5A3_a10b1 complex	Fibroblasts.Myeloid_._Macrophages	0.032	1	0	-4.96578
CPI-SC0F8101D41_Fibroblasts.Myeloid_._Macrophages	CPI-SC0F8101D41	COL8A1_a10b1 complex	Fibroblasts.Myeloid_._Macrophages	0.129	1	0	-2.95456
CPI-SC087556B01_Fibroblasts.Myeloid_._Macrophages	CPI-SC087556B01	COL4A5_a10b1 complex	Fibroblasts.Myeloid_._Macrophages	0.018	1	0	-5.79586
CPI-SC08E75294D_Fibroblasts.Myeloid_._Macrophages	CPI-SC08E75294D	COL15A1_a10b1 complex	Fibroblasts.Myeloid_._Macrophages	0.059	1	0	-4.08314
CPI-SC0017F527E_Fibroblasts.Myeloid_._Macrophages	CPI-SC0017F527E	COL18A1_a10b1 complex	Fibroblasts.Myeloid_._Macrophages	0.27	1	0	-1.88897
CPI-SC00C0800EB_Fibroblasts.Myeloid_._Macrophages	CPI-SC00C0800EB	COL4A4_a10b1 complex	Fibroblasts.Myeloid_._Macrophages	0.008	1	0	-6.96578
CPI-SC0A3F146C2_Fibroblasts.Myeloid_._Macrophages	CPI-SC0A3F146C2	COL4A3_a10b1 complex	Fibroblasts.Myeloid_._Macrophages	0.002	1	0	-8.96578
CPI-SC008F4294F_Fibroblasts.Myeloid_._Macrophages	CPI-SC008F4294F	COL7A1_a10b1 complex	Fibroblasts.Myeloid_._Macrophages	0.008	1	0	-6.96578
CPI-SC0A199B69E_Fibroblasts.Myeloid_._Macrophages	CPI-SC0A199B69E	COL10A1_a10b1 complex	Fibroblasts.Myeloid_._Macrophages	0.189	1	0	-2.40354
CPI-SC015980AEB_Fibroblasts.Myeloid_._Macrophages	CPI-SC015980AEB	COL14A1_a10b1 complex	Fibroblasts.Myeloid_._Macrophages	0.234	1	0	-2.09542
CPI-SC0F94B2CF9_Fibroblasts.Myeloid_._Macrophages	CPI-SC0F94B2CF9	COL16A1_a10b1 complex	Fibroblasts.Myeloid_._Macrophages	0.139	1	0	-2.84684
CPI-SC0517A327B_Fibroblasts.Myeloid_._Macrophages	CPI-SC0517A327B	COL9A3_a10b1 complex	Fibroblasts.Myeloid_._Macrophages	0.011	1	0	-6.50635
CPI-SC067EE23E1_Fibroblasts.Myeloid_._Macrophages	CPI-SC067EE23E1	COL9A2_a10b1 complex	Fibroblasts.Myeloid_._Macrophages	0.006	1	0	-7.38082
CPI-SC09DFB2ACA_Fibroblasts.Myeloid_._Macrophages	CPI-SC09DFB2ACA	COL19A1_a10b1 complex	Fibroblasts.Myeloid_._Macrophages	0	1	0	-15
CPI-SC090311934_Fibroblasts.Myeloid_._Macrophages	CPI-SC090311934	COL24A1_a10b1 complex	Fibroblasts.Myeloid_._Macrophages	0.011	1	0	-6.50635
CPI-SC0725E3A76_Fibroblasts.Myeloid_._Macrophages	CPI-SC0725E3A76	COL13A1_a10b1 complex	Fibroblasts.Myeloid_._Macrophages	0.007	1	0	-7.15843
CPI-SC0C9CBDD21_Fibroblasts.Myeloid_._Macrophages	CPI-SC0C9CBDD21	COL27A1_a10b1 complex	Fibroblasts.Myeloid_._Macrophages	0.019	1	0	-5.71786
CPI-SC0BA1D5E00_Fibroblasts.Myeloid_._Macrophages	CPI-SC0BA1D5E00	COL22A1_a10b1 complex	Fibroblasts.Myeloid_._Macrophages	0.003	1	0	-8.38082
CPI-SC08938BB1C_Fibroblasts.Myeloid_._Macrophages	CPI-SC08938BB1C	COL21A1_a10b1 complex	Fibroblasts.Myeloid_._Macrophages	0.025	1	0	-5.32193
CPI-SC02131C05A_Fibroblasts.Myeloid_._Macrophages	CPI-SC02131C05A	COL12A1_a10b1 complex	Fibroblasts.Myeloid_._Macrophages	0.17	1	0	-2.55639
CPI-SC06B4C6DD5_Fibroblasts.Myeloid_._Macrophages	CPI-SC06B4C6DD5	COL17A1_a10b1 complex	Fibroblasts.Myeloid_._Macrophages	0	1	0	-15
CPI-SC07E0348EF_Fibroblasts.Myeloid_._Macrophages	CPI-SC07E0348EF	COL6A6_a11b1 complex	Fibroblasts.Myeloid_._Macrophages	0	1	0	-15
CPI-SC05CE52A12_Fibroblasts.Myeloid_._Macrophages	CPI-SC05CE52A12	COL6A5_a11b1 complex	Fibroblasts.Myeloid_._Macrophages	0	1	0	-15
CPI-SC0F7E26271_Fibroblasts.Myeloid_._Macrophages	CPI-SC0F7E26271	COL1A1_a11b1 complex	Fibroblasts.Myeloid_._Macrophages	0	1	0	-15
CPI-SC0A8902C85_Fibroblasts.Myeloid_._Macrophages	CPI-SC0A8902C85	COL3A1_a11b1 complex	Fibroblasts.Myeloid_._Macrophages	0	1	0	-15
CPI-SC0A0532ADC_Fibroblasts.Myeloid_._Macrophages	CPI-SC0A0532ADC	COL4A1_a11b1 complex	Fibroblasts.Myeloid_._Macrophages	0	1	0	-15
CPI-SC0CFF5E19D_Fibroblasts.Myeloid_._Macrophages	CPI-SC0CFF5E19D	FN1_a11b1 complex	Fibroblasts.Myeloid_._Macrophages	0	1	0	-15
CPI-SC0DF641DAA_Fibroblasts.Myeloid_._Macrophages	CPI-SC0DF641DAA	COL5A2_a11b1 complex	Fibroblasts.Myeloid_._Macrophages	0	1	0	-15
CPI-SC0681D30FE_Fibroblasts.Myeloid_._Macrophages	CPI-SC0681D30FE	COL1A2_a11b1 complex	Fibroblasts.Myeloid_._Macrophages	0	1	0	-15
CPI-SC02017BE74_Fibroblasts.Myeloid_._Macrophages	CPI-SC02017BE74	COL4A2_a11b1 complex	Fibroblasts.Myeloid_._Macrophages	0	1	0	-15
CPI-SC0861656EC_Fibroblasts.Myeloid_._Macrophages	CPI-SC0861656EC	COL11A1_a11b1 complex	Fibroblasts.Myeloid_._Macrophages	0	1	0	-15
CPI-SC04085F9F9_Fibroblasts.Myeloid_._Macrophages	CPI-SC04085F9F9	COL6A1_a11b1 complex	Fibroblasts.Myeloid_._Macrophages	0	1	0	-15
CPI-SC0A54B5323_Fibroblasts.Myeloid_._Macrophages	CPI-SC0A54B5323	COL6A2_a11b1 complex	Fibroblasts.Myeloid_._Macrophages	0	1	0	-15
CPI-SC0ECFACED2_Fibroblasts.Myeloid_._Macrophages	CPI-SC0ECFACED2	COL6A3_a11b1 complex	Fibroblasts.Myeloid_._Macrophages	0	1	0	-15
CPI-SC0CA323AE3_Fibroblasts.Myeloid_._Macrophages	CPI-SC0CA323AE3	COL11A2_a11b1 complex	Fibroblasts.Myeloid_._Macrophages	0	1	0	-15
CPI-SC0CBC30AB7_Fibroblasts.Myeloid_._Macrophages	CPI-SC0CBC30AB7	COL9A1_a11b1 complex	Fibroblasts.Myeloid_._Macrophages	0	1	0	-15
CPI-SC0092846B0_Fibroblasts.Myeloid_._Macrophages	CPI-SC0092846B0	COL5A1_a11b1 complex	Fibroblasts.Myeloid_._Macrophages	0	1	0	-15
CPI-SC08AF9CA91_Fibroblasts.Myeloid_._Macrophages	CPI-SC08AF9CA91	COL8A2_a11b1 complex	Fibroblasts.Myeloid_._Macrophages	0	1	0	-15
CPI-SC07E958BDE_Fibroblasts.Myeloid_._Macrophages	CPI-SC07E958BDE	COL5A3_a11b1 complex	Fibroblasts.Myeloid_._Macrophages	0	1	0	-15
CPI-SC08CC68F11_Fibroblasts.Myeloid_._Macrophages	CPI-SC08CC68F11	COL8A1_a11b1 complex	Fibroblasts.Myeloid_._Macrophages	0	1	0	-15
CPI-SC0CE433AB8_Fibroblasts.Myeloid_._Macrophages	CPI-SC0CE433AB8	COL4A5_a11b1 complex	Fibroblasts.Myeloid_._Macrophages	0	1	0	-15
CPI-SC03BFF1D95_Fibroblasts.Myeloid_._Macrophages	CPI-SC03BFF1D95	COL15A1_a11b1 complex	Fibroblasts.Myeloid_._Macrophages	0	1	0	-15
CPI-SC03ADD2063_Fibroblasts.Myeloid_._Macrophages	CPI-SC03ADD2063	COL18A1_a11b1 complex	Fibroblasts.Myeloid_._Macrophages	0	1	0	-15
CPI-SC0082A7233_Fibroblasts.Myeloid_._Macrophages	CPI-SC0082A7233	COL4A4_a11b1 complex	Fibroblasts.Myeloid_._Macrophages	0	1	0	-15
CPI-SC0674C647E_Fibroblasts.Myeloid_._Macrophages	CPI-SC0674C647E	COL4A3_a11b1 complex	Fibroblasts.Myeloid_._Macrophages	0	1	0	-15
CPI-SC03D71E025_Fibroblasts.Myeloid_._Macrophages	CPI-SC03D71E025	COL7A1_a11b1 complex	Fibroblasts.Myeloid_._Macrophages	0	1	0	-15
CPI-SC0DF986F22_Fibroblasts.Myeloid_._Macrophages	CPI-SC0DF986F22	COL10A1_a11b1 complex	Fibroblasts.Myeloid_._Macrophages	0	1	0	-15
CPI-SC060984F83_Fibroblasts.Myeloid_._Macrophages	CPI-SC060984F83	COL14A1_a11b1 complex	Fibroblasts.Myeloid_._Macrophages	0	1	0	-15
CPI-SC0014D5A6E_Fibroblasts.Myeloid_._Macrophages	CPI-SC0014D5A6E	COL16A1_a11b1 complex	Fibroblasts.Myeloid_._Macrophages	0	1	0	-15
CPI-SC0B4BD965C_Fibroblasts.Myeloid_._Macrophages	CPI-SC0B4BD965C	COL9A3_a11b1 complex	Fibroblasts.Myeloid_._Macrophages	0	1	0	-15
CPI-SC0247E9ADB_Fibroblasts.Myeloid_._Macrophages	CPI-SC0247E9ADB	COL9A2_a11b1 complex	Fibroblasts.Myeloid_._Macrophages	0	1	0	-15
CPI-SC0035F0B0F_Fibroblasts.Myeloid_._Macrophages	CPI-SC0035F0B0F	COL19A1_a11b1 complex	Fibroblasts.Myeloid_._Macrophages	0	1	0	-15
CPI-SC06ACCFA52_Fibroblasts.Myeloid_._Macrophages	CPI-SC06ACCFA52	COL24A1_a11b1 complex	Fibroblasts.Myeloid_._Macrophages	0	1	0	-15
CPI-SC0D2BDC009_Fibroblasts.Myeloid_._Macrophages	CPI-SC0D2BDC009	COL13A1_a11b1 complex	Fibroblasts.Myeloid_._Macrophages	0	1	0	-15
CPI-SC05F111D21_Fibroblasts.Myeloid_._Macrophages	CPI-SC05F111D21	COL27A1_a11b1 complex	Fibroblasts.Myeloid_._Macrophages	0	1	0	-15
CPI-SC0BCD683D4_Fibroblasts.Myeloid_._Macrophages	CPI-SC0BCD683D4	COL22A1_a11b1 complex	Fibroblasts.Myeloid_._Macrophages	0	1	0	-15
CPI-SC037C3901A_Fibroblasts.Myeloid_._Macrophages	CPI-SC037C3901A	COL21A1_a11b1 complex	Fibroblasts.Myeloid_._Macrophages	0	1	0	-15
CPI-SC05B2AA866_Fibroblasts.Myeloid_._Macrophages	CPI-SC05B2AA866	COL12A1_a11b1 complex	Fibroblasts.Myeloid_._Macrophages	0	1	0	-15
CPI-SC0247375A7_Fibroblasts.Myeloid_._Macrophages	CPI-SC0247375A7	COL17A1_a11b1 complex	Fibroblasts.Myeloid_._Macrophages	0	1	0	-15
CPI-SC0B808E56A_Fibroblasts.Myeloid_._Macrophages	CPI-SC0B808E56A	COL6A6_a1b1 complex	Fibroblasts.Myeloid_._Macrophages	0.016	1	0	-5.96578
CPI-SC089D4762F_Fibroblasts.Myeloid_._Macrophages	CPI-SC089D4762F	COL6A5_a1b1 complex	Fibroblasts.Myeloid_._Macrophages	0.003	1	0	-8.38082
CPI-SC0F73E9099_Fibroblasts.Myeloid_._Macrophages	CPI-SC0F73E9099	COL1A1_a1b1 complex	Fibroblasts.Myeloid_._Macrophages	1.492	1	0	0.577248
CPI-SC0BC63F8C0_Fibroblasts.Myeloid_._Macrophages	CPI-SC0BC63F8C0	COL3A1_a1b1 complex	Fibroblasts.Myeloid_._Macrophages	1.375	1	0	0.459432
CPI-SC0672FBD31_Fibroblasts.Myeloid_._Macrophages	CPI-SC0672FBD31	COL4A1_a1b1 complex	Fibroblasts.Myeloid_._Macrophages	0.17	1	0	-2.55639
CPI-SC0545E2502_Fibroblasts.Myeloid_._Macrophages	CPI-SC0545E2502	COL5A2_a1b1 complex	Fibroblasts.Myeloid_._Macrophages	0.366	1	0	-1.45008
CPI-SC006E22794_Fibroblasts.Myeloid_._Macrophages	CPI-SC006E22794	COL1A2_a1b1 complex	Fibroblasts.Myeloid_._Macrophages	1.483	1	0	0.568519
CPI-SC0458F68A5_Fibroblasts.Myeloid_._Macrophages	CPI-SC0458F68A5	COL4A2_a1b1 complex	Fibroblasts.Myeloid_._Macrophages	0.165	1	0	-2.59946
CPI-SC06E5E0C83_Fibroblasts.Myeloid_._Macrophages	CPI-SC06E5E0C83	COL11A1_a1b1 complex	Fibroblasts.Myeloid_._Macrophages	0.061	1	0	-4.03505
CPI-SC09FDA4F45_Fibroblasts.Myeloid_._Macrophages	CPI-SC09FDA4F45	COL6A1_a1b1 complex	Fibroblasts.Myeloid_._Macrophages	0.727	1	0	-0.459973
CPI-SC0F4BC2909_Fibroblasts.Myeloid_._Macrophages	CPI-SC0F4BC2909	COL6A2_a1b1 complex	Fibroblasts.Myeloid_._Macrophages	1.036	1	0	0.051024
CPI-SC02AE206BE_Fibroblasts.Myeloid_._Macrophages	CPI-SC02AE206BE	COL6A3_a1b1 complex	Fibroblasts.Myeloid_._Macrophages	0.659	1	0	-0.60165
CPI-SC0A8E69BC5_Fibroblasts.Myeloid_._Macrophages	CPI-SC0A8E69BC5	COL11A2_a1b1 complex	Fibroblasts.Myeloid_._Macrophages	0.002	1	0	-8.96578
CPI-SC05B6D413B_Fibroblasts.Myeloid_._Macrophages	CPI-SC05B6D413B	COL9A1_a1b1 complex	Fibroblasts.Myeloid_._Macrophages	0.004	1	0	-7.96578
CPI-SC05992FDC8_Fibroblasts.Myeloid_._Macrophages	CPI-SC05992FDC8	COL5A1_a1b1 complex	Fibroblasts.Myeloid_._Macrophages	0.293	1	0	-1.77103
CPI-SC069F95780_Fibroblasts.Myeloid_._Macrophages	CPI-SC069F95780	COL8A2_a1b1 complex	Fibroblasts.Myeloid_._Macrophages	0.022	1	0	-5.50635
CPI-SC0DAD29856_Fibroblasts.Myeloid_._Macrophages	CPI-SC0DAD29856	COL5A3_a1b1 complex	Fibroblasts.Myeloid_._Macrophages	0.032	1	0	-4.96578
CPI-SC02F06FF62_Fibroblasts.Myeloid_._Macrophages	CPI-SC02F06FF62	COL8A1_a1b1 complex	Fibroblasts.Myeloid_._Macrophages	0.129	1	0	-2.95456
CPI-SC0EC572716_Fibroblasts.Myeloid_._Macrophages	CPI-SC0EC572716	COL4A5_a1b1 complex	Fibroblasts.Myeloid_._Macrophages	0.018	1	0	-5.79586
CPI-SC0F8D27FBC_Fibroblasts.Myeloid_._Macrophages	CPI-SC0F8D27FBC	COL15A1_a1b1 complex	Fibroblasts.Myeloid_._Macrophages	0.06	1	0	-4.05889
CPI-SC0EA3FC100_Fibroblasts.Myeloid_._Macrophages	CPI-SC0EA3FC100	COL18A1_a1b1 complex	Fibroblasts.Myeloid_._Macrophages	0.27	1	0	-1.88897
CPI-SC091173D82_Fibroblasts.Myeloid_._Macrophages	CPI-SC091173D82	COL4A4_a1b1 complex	Fibroblasts.Myeloid_._Macrophages	0.008	1	0	-6.96578
CPI-SC07FB88720_Fibroblasts.Myeloid_._Macrophages	CPI-SC07FB88720	COL4A3_a1b1 complex	Fibroblasts.Myeloid_._Macrophages	0.003	1	0	-8.38082
CPI-SC035953E6B_Fibroblasts.Myeloid_._Macrophages	CPI-SC035953E6B	COL7A1_a1b1 complex	Fibroblasts.Myeloid_._Macrophages	0.009	1	0	-6.79586
CPI-SC01115AAD1_Fibroblasts.Myeloid_._Macrophages	CPI-SC01115AAD1	COL10A1_a1b1 complex	Fibroblasts.Myeloid_._Macrophages	0.19	1	0	-2.39593
CPI-SC0BD4C290F_Fibroblasts.Myeloid_._Macrophages	CPI-SC0BD4C290F	COL14A1_a1b1 complex	Fibroblasts.Myeloid_._Macrophages	0.234	1	0	-2.09542
CPI-SC053BBE2B1_Fibroblasts.Myeloid_._Macrophages	CPI-SC053BBE2B1	COL16A1_a1b1 complex	Fibroblasts.Myeloid_._Macrophages	0.14	1	0	-2.8365
CPI-SC0F778DC8E_Fibroblasts.Myeloid_._Macrophages	CPI-SC0F778DC8E	COL9A3_a1b1 complex	Fibroblasts.Myeloid_._Macrophages	0.011	1	0	-6.50635
CPI-SC0F590482E_Fibroblasts.Myeloid_._Macrophages	CPI-SC0F590482E	COL9A2_a1b1 complex	Fibroblasts.Myeloid_._Macrophages	0.006	1	0	-7.38082
CPI-SC0BA41B0D3_Fibroblasts.Myeloid_._Macrophages	CPI-SC0BA41B0D3	COL19A1_a1b1 complex	Fibroblasts.Myeloid_._Macrophages	0	1	0	-15
CPI-SC090DB3159_Fibroblasts.Myeloid_._Macrophages	CPI-SC090DB3159	COL24A1_a1b1 complex	Fibroblasts.Myeloid_._Macrophages	0.011	1	0	-6.50635
CPI-SC08BF895FC_Fibroblasts.Myeloid_._Macrophages	CPI-SC08BF895FC	COL13A1_a1b1 complex	Fibroblasts.Myeloid_._Macrophages	0.008	1	0	-6.96578
CPI-SC0D7F33CFB_Fibroblasts.Myeloid_._Macrophages	CPI-SC0D7F33CFB	COL27A1_a1b1 complex	Fibroblasts.Myeloid_._Macrophages	0.02	1	0	-5.64386
CPI-SC040B3EFBC_Fibroblasts.Myeloid_._Macrophages	CPI-SC040B3EFBC	COL22A1_a1b1 complex	Fibroblasts.Myeloid_._Macrophages	0.003	1	0	-8.38082
CPI-SC09C06C70F_Fibroblasts.Myeloid_._Macrophages	CPI-SC09C06C70F	COL21A1_a1b1 complex	Fibroblasts.Myeloid_._Macrophages	0.025	1	0	-5.32193
CPI-SC004A436C5_Fibroblasts.Myeloid_._Macrophages	CPI-SC004A436C5	COL12A1_a1b1 complex	Fibroblasts.Myeloid_._Macrophages	0.171	1	0	-2.54793
CPI-SC08AA91C84_Fibroblasts.Myeloid_._Macrophages	CPI-SC08AA91C84	COL17A1_a1b1 complex	Fibroblasts.Myeloid_._Macrophages	0	1	0	-15
CPI-SC0EAF80261_Fibroblasts.Myeloid_._Macrophages	CPI-SC0EAF80261	SEMA7A_a1b1 complex	Fibroblasts.Myeloid_._Macrophages	0.006	1	0	-7.38082
CPI-SC05D87F723_Fibroblasts.Myeloid_._Macrophages	CPI-SC05D87F723	COL6A6_a2b1 complex	Fibroblasts.Myeloid_._Macrophages	0.015	1	0	-6.05889
CPI-SC0606C6896_Fibroblasts.Myeloid_._Macrophages	CPI-SC0606C6896	COL6A5_a2b1 complex	Fibroblasts.Myeloid_._Macrophages	0.002	1	0	-8.96578
CPI-SC01EA4FF6B_Fibroblasts.Myeloid_._Macrophages	CPI-SC01EA4FF6B	COL1A1_a2b1 complex	Fibroblasts.Myeloid_._Macrophages	1.49	1	0	0.575312
CPI-SC054484F7B_Fibroblasts.Myeloid_._Macrophages	CPI-SC054484F7B	COL3A1_a2b1 complex	Fibroblasts.Myeloid_._Macrophages	1.374	1	0	0.458382
CPI-SC02392F4AF_Fibroblasts.Myeloid_._Macrophages	CPI-SC02392F4AF	COL4A1_a2b1 complex	Fibroblasts.Myeloid_._Macrophages	0.169	1	0	-2.5649
CPI-SC01FFC9392_Fibroblasts.Myeloid_._Macrophages	CPI-SC01FFC9392	FN1_a2b1 complex	Fibroblasts.Myeloid_._Macrophages	0.564	1	0	-0.826233
CPI-SC0CA7B34A5_Fibroblasts.Myeloid_._Macrophages	CPI-SC0CA7B34A5	COL5A2_a2b1 complex	Fibroblasts.Myeloid_._Macrophages	0.365	1	0	-1.45403
CPI-SC05CCF815E_Fibroblasts.Myeloid_._Macrophages	CPI-SC05CCF815E	COL1A2_a2b1 complex	Fibroblasts.Myeloid_._Macrophages	1.482	1	0	0.567545
CPI-SC07222A428_Fibroblasts.Myeloid_._Macrophages	CPI-SC07222A428	COL4A2_a2b1 complex	Fibroblasts.Myeloid_._Macrophages	0.164	1	0	-2.60823
CPI-SC0FBFA176B_Fibroblasts.Myeloid_._Macrophages	CPI-SC0FBFA176B	COL11A1_a2b1 complex	Fibroblasts.Myeloid_._Macrophages	0.06	1	0	-4.05889
CPI-SC08D8A859F_Fibroblasts.Myeloid_._Macrophages	CPI-SC08D8A859F	COL6A1_a2b1 complex	Fibroblasts.Myeloid_._Macrophages	0.726	1	0	-0.461959
CPI-SC0814068D9_Fibroblasts.Myeloid_._Macrophages	CPI-SC0814068D9	COL6A2_a2b1 complex	Fibroblasts.Myeloid_._Macrophages	1.034	1	0	0.0482362
CPI-SC0D870AE49_Fibroblasts.Myeloid_._Macrophages	CPI-SC0D870AE49	COL6A3_a2b1 complex	Fibroblasts.Myeloid_._Macrophages	0.658	1	0	-0.603841
CPI-SC0E4E54E13_Fibroblasts.Myeloid_._Macrophages	CPI-SC0E4E54E13	COL11A2_a2b1 complex	Fibroblasts.Myeloid_._Macrophages	0.001	1	0	-9.96578
CPI-SC08F797F90_Fibroblasts.Myeloid_._Macrophages	CPI-SC08F797F90	COL9A1_a2b1 complex	Fibroblasts.Myeloid_._Macrophages	0.002	1	0	-8.96578
CPI-SC035134F18_Fibroblasts.Myeloid_._Macrophages	CPI-SC035134F18	COL5A1_a2b1 complex	Fibroblasts.Myeloid_._Macrophages	0.291	1	0	-1.78091
CPI-SC04B354AE3_Fibroblasts.Myeloid_._Macrophages	CPI-SC04B354AE3	COL8A2_a2b1 complex	Fibroblasts.Myeloid_._Macrophages	0.02	1	0	-5.64386
CPI-SC0FC645961_Fibroblasts.Myeloid_._Macrophages	CPI-SC0FC645961	COL5A3_a2b1 complex	Fibroblasts.Myeloid_._Macrophages	0.031	1	0	-5.01159
CPI-SC058845C44_Fibroblasts.Myeloid_._Macrophages	CPI-SC058845C44	COL8A1_a2b1 complex	Fibroblasts.Myeloid_._Macrophages	0.128	1	0	-2.96578
CPI-SC09C0B5D08_Fibroblasts.Myeloid_._Macrophages	CPI-SC09C0B5D08	COL4A5_a2b1 complex	Fibroblasts.Myeloid_._Macrophages	0.017	1	0	-5.87832
CPI-SC039D075C6_Fibroblasts.Myeloid_._Macrophages	CPI-SC039D075C6	COL15A1_a2b1 complex	Fibroblasts.Myeloid_._Macrophages	0.058	1	0	-4.1078
CPI-SC04B0064C4_Fibroblasts.Myeloid_._Macrophages	CPI-SC04B0064C4	COL18A1_a2b1 complex	Fibroblasts.Myeloid_._Macrophages	0.269	1	0	-1.89432
CPI-SC03DD752AB_Fibroblasts.Myeloid_._Macrophages	CPI-SC03DD752AB	COL4A4_a2b1 complex	Fibroblasts.Myeloid_._Macrophages	0.007	1	0	-7.15843
CPI-SC052A417CB_Fibroblasts.Myeloid_._Macrophages	CPI-SC052A417CB	COL4A3_a2b1 complex	Fibroblasts.Myeloid_._Macrophages	0.001	1	0	-9.96578
CPI-SC08A98E7D4_Fibroblasts.Myeloid_._Macrophages	CPI-SC08A98E7D4	COL7A1_a2b1 complex	Fibroblasts.Myeloid_._Macrophages	0.008	1	0	-6.96578
CPI-SC03C093767_Fibroblasts.Myeloid_._Macrophages	CPI-SC03C093767	COL10A1_a2b1 complex	Fibroblasts.Myeloid_._Macrophages	0.188	1	0	-2.4112
CPI-SC0E0C50FCA_Fibroblasts.Myeloid_._Macrophages	CPI-SC0E0C50FCA	COL14A1_a2b1 complex	Fibroblasts.Myeloid_._Macrophages	0.233	1	0	-2.1016
CPI-SC01E9FAC20_Fibroblasts.Myeloid_._Macrophages	CPI-SC01E9FAC20	COL16A1_a2b1 complex	Fibroblasts.Myeloid_._Macrophages	0.138	1	0	-2.85726
CPI-SC01F1F24AA_Fibroblasts.Myeloid_._Macrophages	CPI-SC01F1F24AA	COL9A3_a2b1 complex	Fibroblasts.Myeloid_._Macrophages	0.01	1	0	-6.64386
CPI-SC08226CD3B_Fibroblasts.Myeloid_._Macrophages	CPI-SC08226CD3B	COL9A2_a2b1 complex	Fibroblasts.Myeloid_._Macrophages	0.005	1	0	-7.64386
CPI-SC0ADD7BEF0_Fibroblasts.Myeloid_._Macrophages	CPI-SC0ADD7BEF0	COL19A1_a2b1 complex	Fibroblasts.Myeloid_._Macrophages	0	1	0	-15
CPI-SC0EB600CAC_Fibroblasts.Myeloid_._Macrophages	CPI-SC0EB600CAC	COL24A1_a2b1 complex	Fibroblasts.Myeloid_._Macrophages	0.01	1	0	-6.64386
CPI-SC0CCF30377_Fibroblasts.Myeloid_._Macrophages	CPI-SC0CCF30377	COL13A1_a2b1 complex	Fibroblasts.Myeloid_._Macrophages	0.006	1	0	-7.38082
CPI-SC0CE6F5084_Fibroblasts.Myeloid_._Macrophages	CPI-SC0CE6F5084	COL27A1_a2b1 complex	Fibroblasts.Myeloid_._Macrophages	0.018	1	0	-5.79586
CPI-SC09DE07794_Fibroblasts.Myeloid_._Macrophages	CPI-SC09DE07794	COL22A1_a2b1 complex	Fibroblasts.Myeloid_._Macrophages	0.002	1	0	-8.96578
CPI-SC040C26CBD_Fibroblasts.Myeloid_._Macrophages	CPI-SC040C26CBD	COL21A1_a2b1 complex	Fibroblasts.Myeloid_._Macrophages	0.024	1	0	-5.38082
CPI-SC0F300DE24_Fibroblasts.Myeloid_._Macrophages	CPI-SC0F300DE24	COL12A1_a2b1 complex	Fibroblasts.Myeloid_._Macrophages	0.169	1	0	-2.5649
CPI-SC06873D10F_Fibroblasts.Myeloid_._Macrophages	CPI-SC06873D10F	COL17A1_a2b1 complex	Fibroblasts.Myeloid_._Macrophages	0	1	0	-15
CPI-SC0E3784FFB_Fibroblasts.Myeloid_._Macrophages	CPI-SC0E3784FFB	LAMC1_a2b1 complex	Fibroblasts.Myeloid_._Macrophages	0.162	1	0	-2.62593
CPI-SC0D9B795CC_Fibroblasts.Myeloid_._Macrophages	CPI-SC0D9B795CC	CDH1_a2b1 complex	Fibroblasts.Myeloid_._Macrophages	0	1	0	-15
CPI-SC04F2478E9_Fibroblasts.Myeloid_._Macrophages	CPI-SC04F2478E9	FN1_a3b1 complex	Fibroblasts.Myeloid_._Macrophages	0	1	0	-15
CPI-SC02BFEEC8A_Fibroblasts.Myeloid_._Macrophages	CPI-SC02BFEEC8A	THBS1_a3b1 complex	Fibroblasts.Myeloid_._Macrophages	0	1	0	-15
CPI-SC0ED0520DD_Fibroblasts.Myeloid_._Macrophages	CPI-SC0ED0520DD	LAMA3_a3b1 complex	Fibroblasts.Myeloid_._Macrophages	0	1	0	-15
CPI-SC09938698A_Fibroblasts.Myeloid_._Macrophages	CPI-SC09938698A	CSPG4_a3b1 complex	Fibroblasts.Myeloid_._Macrophages	0	1	0	-15
CPI-SC06364D669_Fibroblasts.Myeloid_._Macrophages	CPI-SC06364D669	FN1_a4b1 complex	Fibroblasts.Myeloid_._Macrophages	0.611	0	3	-0.710756
CPI-SC07BE7830D_Fibroblasts.Myeloid_._Macrophages	CPI-SC07BE7830D	SPP1_a4b1 complex	Fibroblasts.Myeloid_._Macrophages	0.108	1	0	-3.2109
CPI-SC0BC542ACC_Fibroblasts.Myeloid_._Macrophages	CPI-SC0BC542ACC	TNC_a4b1 complex	Fibroblasts.Myeloid_._Macrophages	0.071	1	0	-3.81604
CPI-SC0E9C058EB_Fibroblasts.Myeloid_._Macrophages	CPI-SC0E9C058EB	PLAUR_a4b1 complex	Fibroblasts.Myeloid_._Macrophages	0.35	1	0	-1.51457
CPI-SC01833C7FC_Fibroblasts.Myeloid_._Macrophages	CPI-SC01833C7FC	PLA2G2A_a4b1 complex	Fibroblasts.Myeloid_._Macrophages	0.454	0	3	-1.13924
CPI-SC0A9EB628A_Fibroblasts.Myeloid_._Macrophages	CPI-SC0A9EB628A	VCAM1_a4b1 complex	Fibroblasts.Myeloid_._Macrophages	0.162	0	3	-2.62593
CPI-SC070D5A96F_Fibroblasts.Myeloid_._Macrophages	CPI-SC070D5A96F	JAM2_a4b1 complex	Fibroblasts.Myeloid_._Macrophages	0.083	0	3	-3.59074
CPI-SC0B4D7E0FF_Fibroblasts.Myeloid_._Macrophages	CPI-SC0B4D7E0FF	FN1_a4b7 complex	Fibroblasts.Myeloid_._Macrophages	0.591	0	3	-0.75877
CPI-SC08E97F7CA_Fibroblasts.Myeloid_._Macrophages	CPI-SC08E97F7CA	VCAM1_a4b7 complex	Fibroblasts.Myeloid_._Macrophages	0.142	0	3	-2.81604
CPI-SC098B43B5A_Fibroblasts.Myeloid_._Macrophages	CPI-SC098B43B5A	MADCAM1_a4b7 complex	Fibroblasts.Myeloid_._Macrophages	0.029	1	0	-5.1078
CPI-SC08B2AD7C6_Fibroblasts.Myeloid_._Macrophages	CPI-SC08B2AD7C6	FN1_a5b1 complex	Fibroblasts.Myeloid_._Macrophages	0.615	0	3	-0.701342
CPI-SC0C8B4C056_Fibroblasts.Myeloid_._Macrophages	CPI-SC0C8B4C056	CD40LG_a5b1 complex	Fibroblasts.Myeloid_._Macrophages	0.054	1	0	-4.2109
CPI-SC0592EC3D0_Fibroblasts.Myeloid_._Macrophages	CPI-SC0592EC3D0	L1CAM_a5b1 complex	Fibroblasts.Myeloid_._Macrophages	0	1	0	-15
CPI-SC062C5C6C2_Fibroblasts.Myeloid_._Macrophages	CPI-SC062C5C6C2	PLA2G2A_a5b1 complex	Fibroblasts.Myeloid_._Macrophages	0.458	0	3	-1.12658
CPI-SC058F72F90_Fibroblasts.Myeloid_._Macrophages	CPI-SC058F72F90	FBN1_a5b1 complex	Fibroblasts.Myeloid_._Macrophages	0.407	0	3	-1.2969
CPI-SC092C3E4DF_Fibroblasts.Myeloid_._Macrophages	CPI-SC092C3E4DF	FN1_a8b1 complex	Fibroblasts.Myeloid_._Macrophages	0	1	0	-15
CPI-SC01195CB48_Fibroblasts.Myeloid_._Macrophages	CPI-SC01195CB48	TNC_a8b1 complex	Fibroblasts.Myeloid_._Macrophages	0	1	0	-15
CPI-SC096929DB0_Fibroblasts.Myeloid_._Macrophages	CPI-SC096929DB0	FN1_aVb1 complex	Fibroblasts.Myeloid_._Macrophages	0.622	0	3	-0.685014
CPI-SC067AD890A_Fibroblasts.Myeloid_._Macrophages	CPI-SC067AD890A	VTN_aVb1 complex	Fibroblasts.Myeloid_._Macrophages	0.067	1	0	-3.8997
CPI-SC0847A64D2_Fibroblasts.Myeloid_._Macrophages	CPI-SC0847A64D2	FN1_aVb5 complex	Fibroblasts.Myeloid_._Macrophages	0.581	1	0	-0.78339
CPI-SC0EEF3A379_Fibroblasts.Myeloid_._Macrophages	CPI-SC0EEF3A379	LAMC1_a6b1 complex	Fibroblasts.Myeloid_._Macrophages	0.174	1	0	-2.52284
CPI-SC0A2FE9693_Fibroblasts.Myeloid_._Macrophages	CPI-SC0A2FE9693	LAMC1_a7b1 complex	Fibroblasts.Myeloid_._Macrophages	0.162	1	0	-2.62593
CPI-SC007890A1C_Fibroblasts.Myeloid_._Macrophages	CPI-SC007890A1C	CDH1_aEb7 complex	Fibroblasts.Myeloid_._Macrophages	0	1	0	-15
CPI-SC01AB9BED7_Fibroblasts.Myeloid_._Macrophages	CPI-SC01AB9BED7	SPP1_a9b1 complex	Fibroblasts.Myeloid_._Macrophages	0.066	1	0	-3.92139
CPI-SC056BF6CBB_Fibroblasts.Myeloid_._Macrophages	CPI-SC056BF6CBB	TNC_a9b1 complex	Fibroblasts.Myeloid_._Macrophages	0.029	1	0	-5.1078
CPI-SC062D34C2A_Fibroblasts.Myeloid_._Macrophages	CPI-SC062D34C2A	VCAM1_a9b1 complex	Fibroblasts.Myeloid_._Macrophages	0.12	1	0	-3.05889
CPI-SC0A05D3880_Fibroblasts.Myeloid_._Macrophages	CPI-SC0A05D3880	THY1_aMb2 complex	Fibroblasts.Myeloid_._Macrophages	0.652	0	3	-0.617056
CPI-SC07312BD5C_Fibroblasts.Myeloid_._Macrophages	CPI-SC07312BD5C	FCER2_aMb2 complex	Fibroblasts.Myeloid_._Macrophages	0	1	0	-15
CPI-SC0B6D68FD5_Fibroblasts.Myeloid_._Macrophages	CPI-SC0B6D68FD5	ICAM1_aMb2 complex	Fibroblasts.Myeloid_._Macrophages	0.273	0	3	-1.87303
CPI-SC0C3E2D267_Fibroblasts.Myeloid_._Macrophages	CPI-SC0C3E2D267	F10_aMb2 complex	Fibroblasts.Myeloid_._Macrophages	0.223	0	3	-2.16488
CPI-SC0527EEE7A_Fibroblasts.Myeloid_._Macrophages	CPI-SC0527EEE7A	C3_aMb2 complex	Fibroblasts.Myeloid_._Macrophages	0.74	0	3	-0.434403
CPI-SC0F9DD28F3_Fibroblasts.Myeloid_._Macrophages	CPI-SC0F9DD28F3	JAM3_aMb2 complex	Fibroblasts.Myeloid_._Macrophages	0.153	0	3	-2.7084
CPI-SC0C6B54D7A_Fibroblasts.Myeloid_._Macrophages	CPI-SC0C6B54D7A	THY1_aXb2 complex	Fibroblasts.Myeloid_._Macrophages	0.622	0	3	-0.685014
CPI-SC03446A95E_Fibroblasts.Myeloid_._Macrophages	CPI-SC03446A95E	FCER2_aXb2 complex	Fibroblasts.Myeloid_._Macrophages	0	1	0	-15
CPI-SC0A9458008_Fibroblasts.Myeloid_._Macrophages	CPI-SC0A9458008	ICAM1_aXb2 complex	Fibroblasts.Myeloid_._Macrophages	0.243	0	3	-2.04097
CPI-SC04AED00CE_Fibroblasts.Myeloid_._Macrophages	CPI-SC04AED00CE	TNC_aVb6 complex	Fibroblasts.Myeloid_._Macrophages	0.025	1	0	-5.32193
CPI-SC0E60FEE99_Fibroblasts.Myeloid_._Macrophages	CPI-SC0E60FEE99	TGFB1_aVb6 complex	Fibroblasts.Myeloid_._Macrophages	0.094	1	0	-3.4112
CPI-CS08CC8F9D3_Fibroblasts.Myeloid_._Macrophages	CPI-CS08CC8F9D3	ACVR1_BMPR2_BMP7	Fibroblasts.Myeloid_._Macrophages	0	1	0	-15
CPI-CS046B3C139_Fibroblasts.Myeloid_._Macrophages	CPI-CS046B3C139	ACVR_1A2A receptor_BMP7	Fibroblasts.Myeloid_._Macrophages	0	1	0	-15
CPI-CS05EAF93CC_Fibroblasts.Myeloid_._Macrophages	CPI-CS05EAF93CC	BMPR1A_BMPR2_BMP7	Fibroblasts.Myeloid_._Macrophages	0	1	0	-15
CPI-CS08109C435_Fibroblasts.Myeloid_._Macrophages	CPI-CS08109C435	BMPR1B_BMPR2_BMP7	Fibroblasts.Myeloid_._Macrophages	0	1	0	-15
CPI-CS0D35E69F6_Fibroblasts.Myeloid_._Macrophages	CPI-CS0D35E69F6	BMR1A_ACR2A_BMP7	Fibroblasts.Myeloid_._Macrophages	0	1	0	-15
CPI-CS0E1BF543E_Fibroblasts.Myeloid_._Macrophages	CPI-CS0E1BF543E	ACVR1_BMPR2_BMP5	Fibroblasts.Myeloid_._Macrophages	0	1	0	-15
CPI-CS0EC80CA59_Fibroblasts.Myeloid_._Macrophages	CPI-CS0EC80CA59	ACVR_1A2A receptor_BMP5	Fibroblasts.Myeloid_._Macrophages	0	1	0	-15
CPI-CS046BCFC6F_Fibroblasts.Myeloid_._Macrophages	CPI-CS046BCFC6F	BMPR1A_BMPR2_BMP5	Fibroblasts.Myeloid_._Macrophages	0	1	0	-15
CPI-CS02C93975C_Fibroblasts.Myeloid_._Macrophages	CPI-CS02C93975C	BMPR1B_BMPR2_BMP5	Fibroblasts.Myeloid_._Macrophages	0	1	0	-15
CPI-CS047EE9E03_Fibroblasts.Myeloid_._Macrophages	CPI-CS047EE9E03	BMR1A_ACR2A_BMP5	Fibroblasts.Myeloid_._Macrophages	0	1	0	-15
CPI-CS091BF99D0_Fibroblasts.Myeloid_._Macrophages	CPI-CS091BF99D0	ACVR_1A2A receptor_INHBA	Fibroblasts.Myeloid_._Macrophages	0.058	1	0	-4.1078
CPI-CS0533A30DC_Fibroblasts.Myeloid_._Macrophages	CPI-CS0533A30DC	ACVR_1B2A receptor_INHBA	Fibroblasts.Myeloid_._Macrophages	0.058	1	0	-4.1078
CPI-CS073233FCC_Fibroblasts.Myeloid_._Macrophages	CPI-CS073233FCC	ACVR_1A2A receptor_INHBB	Fibroblasts.Myeloid_._Macrophages	0.031	1	0	-5.01159
CPI-CS02899BF8B_Fibroblasts.Myeloid_._Macrophages	CPI-CS02899BF8B	ACVR_1B2A receptor_INHBB	Fibroblasts.Myeloid_._Macrophages	0.031	1	0	-5.01159
CPI-CS0E4E75E3B_Fibroblasts.Myeloid_._Macrophages	CPI-CS0E4E75E3B	BMPR1A_BMPR2_BMP2	Fibroblasts.Myeloid_._Macrophages	0.04	1	0	-4.64386
CPI-CS028ACED72_Fibroblasts.Myeloid_._Macrophages	CPI-CS028ACED72	BMPR1B_BMPR2_BMP2	Fibroblasts.Myeloid_._Macrophages	0.006	1	0	-7.38082
CPI-CS075442484_Fibroblasts.Myeloid_._Macrophages	CPI-CS075442484	BMR1A_ACR2A_BMP2	Fibroblasts.Myeloid_._Macrophages	0.04	1	0	-4.64386
CPI-CS0E54FF657_Fibroblasts.Myeloid_._Macrophages	CPI-CS0E54FF657	BMPR1A_BMPR2_BMP4	Fibroblasts.Myeloid_._Macrophages	0	1	0	-15
CPI-CS0107C51C6_Fibroblasts.Myeloid_._Macrophages	CPI-CS0107C51C6	BMPR1B_BMPR2_BMP4	Fibroblasts.Myeloid_._Macrophages	0	1	0	-15
CPI-CS012D15A88_Fibroblasts.Myeloid_._Macrophages	CPI-CS012D15A88	BMR1A_ACR2A_BMP4	Fibroblasts.Myeloid_._Macrophages	0	1	0	-15
CPI-CS0569B9B91_Fibroblasts.Myeloid_._Macrophages	CPI-CS0569B9B91	BMPR1B_BMPR2_BMPR1A	Fibroblasts.Myeloid_._Macrophages	0.007	1	0	-7.15843
CPI-CS0C8F1E01F_Fibroblasts.Myeloid_._Macrophages	CPI-CS0C8F1E01F	ACVR_1B2A receptor_BMP3	Fibroblasts.Myeloid_._Macrophages	0	1	0	-15
CPI-CS0A66DB1CA_Fibroblasts.Myeloid_._Macrophages	CPI-CS0A66DB1CA	CD8 receptor_LCK	Fibroblasts.Myeloid_._Macrophages	0.01	1	0	-6.64386
CPI-SC0F4AC5AA2_Fibroblasts.Myeloid_._Macrophages	CPI-SC0F4AC5AA2	ICAM1_aLb2 complex	Fibroblasts.Myeloid_._Macrophages	0.2	1	0	-2.32193
CPI-SC063BC3DDE_Fibroblasts.Myeloid_._Macrophages	CPI-SC063BC3DDE	ICAM2_aLb2 complex	Fibroblasts.Myeloid_._Macrophages	0.04	1	0	-4.64386
CPI-SC0329D5397_Fibroblasts.Myeloid_._Macrophages	CPI-SC0329D5397	ICAM3_aLb2 complex	Fibroblasts.Myeloid_._Macrophages	0.048	1	0	-4.38082
CPI-SC092659F65_Fibroblasts.Myeloid_._Macrophages	CPI-SC092659F65	ICAM4_aLb2 complex	Fibroblasts.Myeloid_._Macrophages	0.033	1	0	-4.92139
CPI-SC08923F7F7_Fibroblasts.Myeloid_._Macrophages	CPI-SC08923F7F7	F11R_aLb2 complex	Fibroblasts.Myeloid_._Macrophages	0.027	1	0	-5.2109
CPI-CS0E5D1ECCE_Fibroblasts.Myeloid_._Macrophages	CPI-CS0E5D1ECCE	PlexinA1_complex3_SEMA3A	Fibroblasts.Myeloid_._Macrophages	0.023	1	0	-5.44222
CPI-CS0D238C22B_Fibroblasts.Myeloid_._Macrophages	CPI-CS0D238C22B	PlexinA2_complex1_SEMA3A	Fibroblasts.Myeloid_._Macrophages	0.007	1	0	-7.15843
CPI-CS0AA769F5B_Fibroblasts.Myeloid_._Macrophages	CPI-CS0AA769F5B	PlexinA3_complex1_SEMA3A	Fibroblasts.Myeloid_._Macrophages	0.017	1	0	-5.87832
CPI-CS0AB19226A_Fibroblasts.Myeloid_._Macrophages	CPI-CS0AB19226A	PlexinA4_complex1_SEMA3A	Fibroblasts.Myeloid_._Macrophages	0.004	1	0	-7.96578
CPI-CS0C9EE65C2_Fibroblasts.Myeloid_._Macrophages	CPI-CS0C9EE65C2	FcRn complex_ALB	Fibroblasts.Myeloid_._Macrophages	0	1	0	-15
CPI-CS0210859AB_Fibroblasts.Myeloid_._Macrophages	CPI-CS0210859AB	GMCSFR_CSF2	Fibroblasts.Myeloid_._Macrophages	0	1	0	-15
CPI-SC091D10DFA_Fibroblasts.Myeloid_._Macrophages	CPI-SC091D10DFA	IFNB1_Type I IFNR	Fibroblasts.Myeloid_._Macrophages	0	1	0	-15
CPI-CS06072FF4E_Fibroblasts.Myeloid_._Macrophages	CPI-CS06072FF4E	IL1 receptor_IL1A	Fibroblasts.Myeloid_._Macrophages	0.021	1	0	-5.57347
CPI-CS0AC5142FA_Fibroblasts.Myeloid_._Macrophages	CPI-CS0AC5142FA	IL1 receptor inhibitor_IL1A	Fibroblasts.Myeloid_._Macrophages	0.012	1	0	-6.38082
CPI-CS05426BFFA_Fibroblasts.Myeloid_._Macrophages	CPI-CS05426BFFA	IL1 receptor_IL1B	Fibroblasts.Myeloid_._Macrophages	0.265	1	0	-1.91594
CPI-CS008C9D6E5_Fibroblasts.Myeloid_._Macrophages	CPI-CS008C9D6E5	IL1 receptor inhibitor_IL1B	Fibroblasts.Myeloid_._Macrophages	0.257	1	0	-1.96016
CPI-CS0DEBE7B69_Fibroblasts.Myeloid_._Macrophages	CPI-CS0DEBE7B69	IL1 receptor_IL1RN	Fibroblasts.Myeloid_._Macrophages	0.13	1	0	-2.94342
CPI-CS085E95BC1_Fibroblasts.Myeloid_._Macrophages	CPI-CS085E95BC1	IL1 receptor inhibitor_IL1RN	Fibroblasts.Myeloid_._Macrophages	0.122	1	0	-3.03505
CPI-CS04CBDE052_Fibroblasts.Myeloid_._Macrophages	CPI-CS04CBDE052	IL10 receptor_IL10	Fibroblasts.Myeloid_._Macrophages	0.03	1	0	-5.05889
CPI-CS0DDFD82E7_Fibroblasts.Myeloid_._Macrophages	CPI-CS0DDFD82E7	IL11 receptor_IL11	Fibroblasts.Myeloid_._Macrophages	0.062	1	0	-4.01159
CPI-CS00BF6CD40_Fibroblasts.Myeloid_._Macrophages	CPI-CS00BF6CD40	IL13 receptor_IL4	Fibroblasts.Myeloid_._Macrophages	0	1	0	-15
CPI-CS0FBBCDD66_Fibroblasts.Myeloid_._Macrophages	CPI-CS0FBBCDD66	IL4 receptor_IL4	Fibroblasts.Myeloid_._Macrophages	0	1	0	-15
CPI-CS0EE8AEA34_Fibroblasts.Myeloid_._Macrophages	CPI-CS0EE8AEA34	IL13 receptor_IL13	Fibroblasts.Myeloid_._Macrophages	0	1	0	-15
CPI-CS06E556972_Fibroblasts.Myeloid_._Macrophages	CPI-CS06E556972	IL15 receptor_IL15	Fibroblasts.Myeloid_._Macrophages	0.021	1	0	-5.57347
CPI-CS04F158618_Fibroblasts.Myeloid_._Macrophages	CPI-CS04F158618	IL17 receptor AC_IL17A	Fibroblasts.Myeloid_._Macrophages	0.035	1	0	-4.8365
CPI-CS0D48BE017_Fibroblasts.Myeloid_._Macrophages	CPI-CS0D48BE017	IL2 receptor_HA_IL2	Fibroblasts.Myeloid_._Macrophages	0.001	1	0	-9.96578
CPI-CS0A34112A6_Fibroblasts.Myeloid_._Macrophages	CPI-CS0A34112A6	IL2 receptor_I_IL2	Fibroblasts.Myeloid_._Macrophages	0.001	1	0	-9.96578
CPI-CS0553FFC41_Fibroblasts.Myeloid_._Macrophages	CPI-CS0553FFC41	IL20 receptor Type I_IL24	Fibroblasts.Myeloid_._Macrophages	0.001	1	0	-9.96578
CPI-CS0AB365861_Fibroblasts.Myeloid_._Macrophages	CPI-CS0AB365861	IL20 receptor Type I_IL20	Fibroblasts.Myeloid_._Macrophages	0.001	1	0	-9.96578
CPI-CS0645666B0_Fibroblasts.Myeloid_._Macrophages	CPI-CS0645666B0	IL20 receptor Type I_IL19	Fibroblasts.Myeloid_._Macrophages	0.003	1	0	-8.38082
CPI-CS0E80B08E2_Fibroblasts.Myeloid_._Macrophages	CPI-CS0E80B08E2	IL21 receptor_IL21	Fibroblasts.Myeloid_._Macrophages	0	1	0	-15
CPI-CS0317FAF76_Fibroblasts.Myeloid_._Macrophages	CPI-CS0317FAF76	IL26 receptor_IL26	Fibroblasts.Myeloid_._Macrophages	0	1	0	-15
CPI-CS0C59AF029_Fibroblasts.Myeloid_._Macrophages	CPI-CS0C59AF029	IL33 receptor_IL33	Fibroblasts.Myeloid_._Macrophages	0.009	1	0	-6.79586
CPI-CS040DDEBFB_Fibroblasts.Myeloid_._Macrophages	CPI-CS040DDEBFB	IL37 receptor_IL37	Fibroblasts.Myeloid_._Macrophages	0	1	0	-15
CPI-CS063AE1C91_Fibroblasts.Myeloid_._Macrophages	CPI-CS063AE1C91	IL6 receptor_IL6	Fibroblasts.Myeloid_._Macrophages	0.053	1	0	-4.23786
CPI-CS0AB9C7139_Fibroblasts.Myeloid_._Macrophages	CPI-CS0AB9C7139	IL7 receptor_IL7	Fibroblasts.Myeloid_._Macrophages	0.015	1	0	-6.05889
CPI-CS0E661878B_Fibroblasts.Myeloid_._Macrophages	CPI-CS0E661878B	LIFR_OSM	Fibroblasts.Myeloid_._Macrophages	0.133	1	0	-2.9105
CPI-CS06D50EBF8_Fibroblasts.Myeloid_._Macrophages	CPI-CS06D50EBF8	OSMR_OSM	Fibroblasts.Myeloid_._Macrophages	0.199	0	3	-2.32916
CPI-CS07B61574B_Fibroblasts.Myeloid_._Macrophages	CPI-CS07B61574B	LIFR_LIF	Fibroblasts.Myeloid_._Macrophages	0.018	1	0	-5.79586
CPI-CS0A9D23000_Fibroblasts.Myeloid_._Macrophages	CPI-CS0A9D23000	NKG2D II receptor_MICB	Fibroblasts.Myeloid_._Macrophages	0	1	0	-15
CPI-CS06C6E2321_Fibroblasts.Myeloid_._Macrophages	CPI-CS06C6E2321	NKG2D II receptor_MICA	Fibroblasts.Myeloid_._Macrophages	0	1	0	-15
CPI-CS08F4E5D70_Fibroblasts.Myeloid_._Macrophages	CPI-CS08F4E5D70	NKG2D II receptor_RAET1L	Fibroblasts.Myeloid_._Macrophages	0	1	0	-15
CPI-CS0A71F2AAD_Fibroblasts.Myeloid_._Macrophages	CPI-CS0A71F2AAD	NKG2D II receptor_RAET1G	Fibroblasts.Myeloid_._Macrophages	0	1	0	-15
CPI-CS0A269FA16_Fibroblasts.Myeloid_._Macrophages	CPI-CS0A269FA16	NKG2D II receptor_ULBP2	Fibroblasts.Myeloid_._Macrophages	0	1	0	-15
CPI-CS0007697A7_Fibroblasts.Myeloid_._Macrophages	CPI-CS0007697A7	NKG2D II receptor_ULBP1	Fibroblasts.Myeloid_._Macrophages	0	1	0	-15
CPI-SC033E22B14_Fibroblasts.Myeloid_._Macrophages	CPI-SC033E22B14	PDGFB_PDGFR complex	Fibroblasts.Myeloid_._Macrophages	0.004	1	0	-7.96578
CPI-SC098C06330_Fibroblasts.Myeloid_._Macrophages	CPI-SC098C06330	TGFB1_TGFbeta receptor1	Fibroblasts.Myeloid_._Macrophages	0.168	1	0	-2.57347
CPI-SC0D5CFA431_Fibroblasts.Myeloid_._Macrophages	CPI-SC0D5CFA431	TGFB3_TGFbeta receptor1	Fibroblasts.Myeloid_._Macrophages	0.196	0	3	-2.35107
CPI-SC03DD946B2_Fibroblasts.Myeloid_._Macrophages	CPI-SC03DD946B2	TGFB2_TGFbeta receptor1	Fibroblasts.Myeloid_._Macrophages	0.086	1	0	-3.53952
CPI-SC0984894BC_Fibroblasts.Myeloid_._Macrophages	CPI-SC0984894BC	TGFB1_TGFbeta receptor2	Fibroblasts.Myeloid_._Macrophages	0.103	1	0	-3.27928
CPI-SC0077CEB82_Fibroblasts.Myeloid_._Macrophages	CPI-SC0077CEB82	TGFB3_TGFbeta receptor2	Fibroblasts.Myeloid_._Macrophages	0.13	1	0	-2.94342
CPI-SC032246C72_Fibroblasts.Myeloid_._Macrophages	CPI-SC032246C72	TGFB2_TGFbeta receptor2	Fibroblasts.Myeloid_._Macrophages	0.021	1	0	-5.57347
CPI-SC09E5431A2_Fibroblasts.Myeloid_._Macrophages	CPI-SC09E5431A2	IFNG_Type II IFNR	Fibroblasts.Myeloid_._Macrophages	0.214	1	0	-2.22432
CPI-CS0BAF97962_Fibroblasts.Myeloid_._Macrophages	CPI-CS0BAF97962	PDGFR complex_PDGFD	Fibroblasts.Myeloid_._Macrophages	0.175	1	0	-2.51457
CPI-CS0123BC66C_Fibroblasts.Myeloid_._Macrophages	CPI-CS0123BC66C	PlexinA1_complex2_SEMA6D	Fibroblasts.Myeloid_._Macrophages	0.024	1	0	-5.38082
CPI-SC0EB8DC52F_Fibroblasts.Myeloid_._Macrophages	CPI-SC0EB8DC52F	CD47_SIRB1 complex	Fibroblasts.Myeloid_._Macrophages	0.204	1	0	-2.29336
CPI-SC07B4ED8C9_Fibroblasts.Myeloid_._Macrophages	CPI-SC07B4ED8C9	IFNL1_Type III IFNR	Fibroblasts.Myeloid_._Macrophages	0	1	0	-15
CPI-SS00A8596B5_Myeloid_._Macrophages.Fibroblasts	CPI-SS00A8596B5	PVR_TNFSF9	Myeloid_._Macrophages.Fibroblasts	0.013	1	0	-6.26534
CPI-SS0F8ABC300_Myeloid_._Macrophages.Fibroblasts	CPI-SS0F8ABC300	GALR2_GAL	Myeloid_._Macrophages.Fibroblasts	0.011	1	0	-6.50635
CPI-SS0B84DAE3D_Myeloid_._Macrophages.Fibroblasts	CPI-SS0B84DAE3D	PVR_CD96	Myeloid_._Macrophages.Fibroblasts	0.014	1	0	-6.15843
CPI-SS0A8627ED6_Myeloid_._Macrophages.Fibroblasts	CPI-SS0A8627ED6	PVR_CD226	Myeloid_._Macrophages.Fibroblasts	0.011	1	0	-6.50635
CPI-SS00561BBD7_Myeloid_._Macrophages.Fibroblasts	CPI-SS00561BBD7	PVR_TIGIT	Myeloid_._Macrophages.Fibroblasts	0.013	1	0	-6.26534
CPI-SS09C06644C_Myeloid_._Macrophages.Fibroblasts	CPI-SS09C06644C	CADM3_CADM1	Myeloid_._Macrophages.Fibroblasts	0.015	1	0	-6.05889
CPI-SS0889E281D_Myeloid_._Macrophages.Fibroblasts	CPI-SS0889E281D	CADM1_CADM1	Myeloid_._Macrophages.Fibroblasts	0.053	1	0	-4.23786
CPI-SS0C9696AAA_Myeloid_._Macrophages.Fibroblasts	CPI-SS0C9696AAA	CRTAM_CADM1	Myeloid_._Macrophages.Fibroblasts	0.028	1	0	-5.15843
CPI-SS02D18D12B_Myeloid_._Macrophages.Fibroblasts	CPI-SS02D18D12B	CADM3_CADM4	Myeloid_._Macrophages.Fibroblasts	0.002	1	0	-8.96578
CPI-SS0B3829651_Myeloid_._Macrophages.Fibroblasts	CPI-SS0B3829651	CADM3_EPB41L1	Myeloid_._Macrophages.Fibroblasts	0.011	1	0	-6.50635
CPI-SS0CC5DCE80_Myeloid_._Macrophages.Fibroblasts	CPI-SS0CC5DCE80	CDH1_KLRG1	Myeloid_._Macrophages.Fibroblasts	0.005	1	0	-7.64386
CPI-SS03DA2A820_Myeloid_._Macrophages.Fibroblasts	CPI-SS03DA2A820	FGF2_CD44	Myeloid_._Macrophages.Fibroblasts	0	1	0	-15
CPI-SS02AB0C3E0_Myeloid_._Macrophages.Fibroblasts	CPI-SS02AB0C3E0	SPP1_CD44	Myeloid_._Macrophages.Fibroblasts	0.719	0.632	0.199283	-0.475936
CPI-SS0703338F5_Myeloid_._Macrophages.Fibroblasts	CPI-SS0703338F5	LGALS9_CD44	Myeloid_._Macrophages.Fibroblasts	0.42	1	0	-1.25154
CPI-SS03722104E_Myeloid_._Macrophages.Fibroblasts	CPI-SS03722104E	HGF_CD44	Myeloid_._Macrophages.Fibroblasts	0.241	1	0	-2.05289
CPI-SS01F67987A_Myeloid_._Macrophages.Fibroblasts	CPI-SS01F67987A	FGF2_FGFR1	Myeloid_._Macrophages.Fibroblasts	0	1	0	-15
CPI-SS0755A26DD_Myeloid_._Macrophages.Fibroblasts	CPI-SS0755A26DD	FGF1_FGFR1	Myeloid_._Macrophages.Fibroblasts	0	1	0	-15
CPI-SS0F2C6A4D4_Myeloid_._Macrophages.Fibroblasts	CPI-SS0F2C6A4D4	FGF18_FGFR1	Myeloid_._Macrophages.Fibroblasts	0.233	1	0	-2.1016
CPI-SS070A3A7E5_Myeloid_._Macrophages.Fibroblasts	CPI-SS070A3A7E5	FGF19_FGFR1	Myeloid_._Macrophages.Fibroblasts	0.232	1	0	-2.1078
CPI-SS03189F5F6_Myeloid_._Macrophages.Fibroblasts	CPI-SS03189F5F6	FGF10_FGFR1	Myeloid_._Macrophages.Fibroblasts	0	1	0	-15
CPI-SS05A94DE17_Myeloid_._Macrophages.Fibroblasts	CPI-SS05A94DE17	FGF2_FGFR2	Myeloid_._Macrophages.Fibroblasts	0	1	0	-15
CPI-SS04A97448D_Myeloid_._Macrophages.Fibroblasts	CPI-SS04A97448D	FGF1_FGFR2	Myeloid_._Macrophages.Fibroblasts	0	1	0	-15
CPI-SS06B86672A_Myeloid_._Macrophages.Fibroblasts	CPI-SS06B86672A	CD44_FGFR2	Myeloid_._Macrophages.Fibroblasts	0.393	1	0	-1.3474
CPI-SS0F6A7A4DF_Myeloid_._Macrophages.Fibroblasts	CPI-SS0F6A7A4DF	FGF18_FGFR2	Myeloid_._Macrophages.Fibroblasts	0.007	1	0	-7.15843
CPI-SS0E928B8C8_Myeloid_._Macrophages.Fibroblasts	CPI-SS0E928B8C8	FGF7_FGFR2	Myeloid_._Macrophages.Fibroblasts	0.005	1	0	-7.64386
CPI-SS0AECC113F_Myeloid_._Macrophages.Fibroblasts	CPI-SS0AECC113F	FGF10_FGFR2	Myeloid_._Macrophages.Fibroblasts	0	1	0	-15
CPI-SS0735F5C3A_Myeloid_._Macrophages.Fibroblasts	CPI-SS0735F5C3A	TIMP1_FGFR2	Myeloid_._Macrophages.Fibroblasts	0.509	1	0	-0.974262
CPI-SS04640F9C3_Myeloid_._Macrophages.Fibroblasts	CPI-SS04640F9C3	TFF1_FGFR2	Myeloid_._Macrophages.Fibroblasts	0.009	1	0	-6.79586
CPI-SS0348DB5E3_Myeloid_._Macrophages.Fibroblasts	CPI-SS0348DB5E3	FGFR1_FGFR2	Myeloid_._Macrophages.Fibroblasts	0.009	1	0	-6.79586
CPI-SS0D636A374_Myeloid_._Macrophages.Fibroblasts	CPI-SS0D636A374	FGF2_FGFR3	Myeloid_._Macrophages.Fibroblasts	0	1	0	-15
CPI-SS015819E65_Myeloid_._Macrophages.Fibroblasts	CPI-SS015819E65	FGF1_FGFR3	Myeloid_._Macrophages.Fibroblasts	0	1	0	-15
CPI-SS0E134097C_Myeloid_._Macrophages.Fibroblasts	CPI-SS0E134097C	FGF18_FGFR3	Myeloid_._Macrophages.Fibroblasts	0	1	0	-15
CPI-SS00E68BB92_Myeloid_._Macrophages.Fibroblasts	CPI-SS00E68BB92	FGF7_FGFR3	Myeloid_._Macrophages.Fibroblasts	0	1	0	-15
CPI-SS0BF3ED143_Myeloid_._Macrophages.Fibroblasts	CPI-SS0BF3ED143	FGFR2_FGFR3	Myeloid_._Macrophages.Fibroblasts	0	1	0	-15
CPI-SS0CB6968B9_Myeloid_._Macrophages.Fibroblasts	CPI-SS0CB6968B9	FGF2_FGFRL1	Myeloid_._Macrophages.Fibroblasts	0	1	0	-15
CPI-SS0C1BD22BC_Myeloid_._Macrophages.Fibroblasts	CPI-SS0C1BD22BC	SPP1_PTGER4	Myeloid_._Macrophages.Fibroblasts	0.529	0	3	-0.91866
CPI-SS068C742A1_Myeloid_._Macrophages.Fibroblasts	CPI-SS068C742A1	FGF1_TGFBR3	Myeloid_._Macrophages.Fibroblasts	0	1	0	-15
CPI-SS085EE60B1_Myeloid_._Macrophages.Fibroblasts	CPI-SS085EE60B1	TGFB1_TGFBR3	Myeloid_._Macrophages.Fibroblasts	0.201	0	3	-2.31473
CPI-SS0D46E2B45_Myeloid_._Macrophages.Fibroblasts	CPI-SS0D46E2B45	TGFB3_TGFBR3	Myeloid_._Macrophages.Fibroblasts	0.064	1	0	-3.96578
CPI-SS0178F5C45_Myeloid_._Macrophages.Fibroblasts	CPI-SS0178F5C45	TGFB2_TGFBR3	Myeloid_._Macrophages.Fibroblasts	0.067	1	0	-3.8997
CPI-SS000568A0E_Myeloid_._Macrophages.Fibroblasts	CPI-SS000568A0E	FCER2_CR2	Myeloid_._Macrophages.Fibroblasts	0	1	0	-15
CPI-SS087B53ABF_Myeloid_._Macrophages.Fibroblasts	CPI-SS087B53ABF	JAM2_JAM3	Myeloid_._Macrophages.Fibroblasts	0.058	1	0	-4.1078
CPI-SS0F9D53834_Myeloid_._Macrophages.Fibroblasts	CPI-SS0F9D53834	JAM3_JAM3	Myeloid_._Macrophages.Fibroblasts	0	1	0	-15
CPI-SS01158CABF_Myeloid_._Macrophages.Fibroblasts	CPI-SS01158CABF	FFAR2_FAM3C	Myeloid_._Macrophages.Fibroblasts	0.212	1	0	-2.23786
CPI-SS0528A694B_Myeloid_._Macrophages.Fibroblasts	CPI-SS0528A694B	GPR42_FAM3C	Myeloid_._Macrophages.Fibroblasts	0.212	1	0	-2.23786
CPI-SS055E061C9_Myeloid_._Macrophages.Fibroblasts	CPI-SS055E061C9	LAMP1_FAM3C	Myeloid_._Macrophages.Fibroblasts	0.486	0	3	-1.04097
CPI-SS033CB0BB2_Myeloid_._Macrophages.Fibroblasts	CPI-SS033CB0BB2	CXADR_FAM3C	Myeloid_._Macrophages.Fibroblasts	0.213	1	0	-2.23107
CPI-SS0E2431C09_Myeloid_._Macrophages.Fibroblasts	CPI-SS0E2431C09	PDCD1_FAM3C	Myeloid_._Macrophages.Fibroblasts	0.206	1	0	-2.27928
CPI-SS00FB3CB09_Myeloid_._Macrophages.Fibroblasts	CPI-SS00FB3CB09	FFAR2_CCL4L2	Myeloid_._Macrophages.Fibroblasts	0	1	0	-15
CPI-SS022AE18AF_Myeloid_._Macrophages.Fibroblasts	CPI-SS022AE18AF	GPR42_CCL4L2	Myeloid_._Macrophages.Fibroblasts	0	1	0	-15
CPI-SS0F3D40856_Myeloid_._Macrophages.Fibroblasts	CPI-SS0F3D40856	PGRMC2_CCL4L2	Myeloid_._Macrophages.Fibroblasts	0	1	0	-15
CPI-SS072E1E27A_Myeloid_._Macrophages.Fibroblasts	CPI-SS072E1E27A	FFAR2_TNF	Myeloid_._Macrophages.Fibroblasts	0.013	1	0	-6.26534
CPI-SS064281234_Myeloid_._Macrophages.Fibroblasts	CPI-SS064281234	LAMP1_VSTM1	Myeloid_._Macrophages.Fibroblasts	0.283	1	0	-1.82113
CPI-SS02246DA17_Myeloid_._Macrophages.Fibroblasts	CPI-SS02246DA17	CXCR3_CXCL9	Myeloid_._Macrophages.Fibroblasts	0.013	1	0	-6.26534
CPI-SS0F52745F3_Myeloid_._Macrophages.Fibroblasts	CPI-SS0F52745F3	DPP4_CXCL9	Myeloid_._Macrophages.Fibroblasts	0.009	1	0	-6.79586
CPI-SS0C17BB772_Myeloid_._Macrophages.Fibroblasts	CPI-SS0C17BB772	FCGR2A_CXCL9	Myeloid_._Macrophages.Fibroblasts	0.422	1	0	-1.24469
CPI-SS016EE0084_Myeloid_._Macrophages.Fibroblasts	CPI-SS016EE0084	PDCD1_CD274	Myeloid_._Macrophages.Fibroblasts	0.007	1	0	-7.15843
CPI-SS08F13AD5C_Myeloid_._Macrophages.Fibroblasts	CPI-SS08F13AD5C	CD80_CD274	Myeloid_._Macrophages.Fibroblasts	0.022	1	0	-5.50635
CPI-SS0F5B6B186_Myeloid_._Macrophages.Fibroblasts	CPI-SS0F5B6B186	PDCD1_PDCD1LG2	Myeloid_._Macrophages.Fibroblasts	0.008	1	0	-6.96578
CPI-SS0B02DE712_Myeloid_._Macrophages.Fibroblasts	CPI-SS0B02DE712	EGFR_NRG1	Myeloid_._Macrophages.Fibroblasts	0	1	0	-15
CPI-SS0BF9FA3F2_Myeloid_._Macrophages.Fibroblasts	CPI-SS0BF9FA3F2	ERBB3_NRG1	Myeloid_._Macrophages.Fibroblasts	0.006	1	0	-7.38082
CPI-SS0E25CE362_Myeloid_._Macrophages.Fibroblasts	CPI-SS0E25CE362	EGFR_TGFA	Myeloid_._Macrophages.Fibroblasts	0	1	0	-15
CPI-SS0055264F3_Myeloid_._Macrophages.Fibroblasts	CPI-SS0055264F3	EGFR_TGFB1	Myeloid_._Macrophages.Fibroblasts	0	1	0	-15
CPI-SS00EDDD458_Myeloid_._Macrophages.Fibroblasts	CPI-SS00EDDD458	EGFR_MIF	Myeloid_._Macrophages.Fibroblasts	0	1	0	-15
CPI-SS0ABC5C1B8_Myeloid_._Macrophages.Fibroblasts	CPI-SS0ABC5C1B8	CD74_MIF	Myeloid_._Macrophages.Fibroblasts	2.33	0	3	1.22033
CPI-SS0481D83A4_Myeloid_._Macrophages.Fibroblasts	CPI-SS0481D83A4	EGFR_AREG	Myeloid_._Macrophages.Fibroblasts	0	1	0	-15
CPI-SS0D4C221B8_Myeloid_._Macrophages.Fibroblasts	CPI-SS0D4C221B8	ICAM1_AREG	Myeloid_._Macrophages.Fibroblasts	0.142	1	0	-2.81604
CPI-SS08CA619FE_Myeloid_._Macrophages.Fibroblasts	CPI-SS08CA619FE	EGFR_GRN	Myeloid_._Macrophages.Fibroblasts	0	1	0	-15
CPI-SS0DA033F03_Myeloid_._Macrophages.Fibroblasts	CPI-SS0DA033F03	TNFRSF1A_GRN	Myeloid_._Macrophages.Fibroblasts	0.501	1	0	-0.997117
CPI-SS054D158CC_Myeloid_._Macrophages.Fibroblasts	CPI-SS054D158CC	NTRK1_GRN	Myeloid_._Macrophages.Fibroblasts	0.333	1	0	-1.58641
CPI-SS0C4E86714_Myeloid_._Macrophages.Fibroblasts	CPI-SS0C4E86714	TNFRSF1B_GRN	Myeloid_._Macrophages.Fibroblasts	0.517	1	0	-0.951764
CPI-SS088A0A760_Myeloid_._Macrophages.Fibroblasts	CPI-SS088A0A760	EGFR_COPA	Myeloid_._Macrophages.Fibroblasts	0	1	0	-15
CPI-SS0302E8E8F_Myeloid_._Macrophages.Fibroblasts	CPI-SS0302E8E8F	CD74_COPA	Myeloid_._Macrophages.Fibroblasts	2.072	0	3	1.05102
CPI-SS0E6E8A727_Myeloid_._Macrophages.Fibroblasts	CPI-SS0E6E8A727	NTRK1_COPA	Myeloid_._Macrophages.Fibroblasts	0.077	1	0	-3.699
CPI-SS0C10824C7_Myeloid_._Macrophages.Fibroblasts	CPI-SS0C10824C7	EGFR_HBEGF	Myeloid_._Macrophages.Fibroblasts	0	1	0	-15
CPI-SS0632A027A_Myeloid_._Macrophages.Fibroblasts	CPI-SS0632A027A	CD44_HBEGF	Myeloid_._Macrophages.Fibroblasts	0.426	1	0	-1.23107
CPI-SS03C51D352_Myeloid_._Macrophages.Fibroblasts	CPI-SS03C51D352	TNFRSF13B_TNFSF13B	Myeloid_._Macrophages.Fibroblasts	0.069	1	0	-3.85726
CPI-SS03133B4F2_Myeloid_._Macrophages.Fibroblasts	CPI-SS03133B4F2	TFRC_TNFSF13B	Myeloid_._Macrophages.Fibroblasts	0.146	1	0	-2.77596
CPI-SS0F00D756A_Myeloid_._Macrophages.Fibroblasts	CPI-SS0F00D756A	CD40_TNFSF13B	Myeloid_._Macrophages.Fibroblasts	0.146	1	0	-2.77596
CPI-SS0E2863F09_Myeloid_._Macrophages.Fibroblasts	CPI-SS0E2863F09	TNFRSF17_TNFSF13B	Myeloid_._Macrophages.Fibroblasts	0.069	1	0	-3.85726
CPI-SS09648FAA9_Myeloid_._Macrophages.Fibroblasts	CPI-SS09648FAA9	TNFRSF13C_TNFSF13B	Myeloid_._Macrophages.Fibroblasts	0.068	1	0	-3.87832
CPI-SS09808DEAE_Myeloid_._Macrophages.Fibroblasts	CPI-SS09808DEAE	CD74_APP	Myeloid_._Macrophages.Fibroblasts	2.383	0	3	1.25278
CPI-SS09C4FCB90_Myeloid_._Macrophages.Fibroblasts	CPI-SS09C4FCB90	ICAM1_SPN	Myeloid_._Macrophages.Fibroblasts	0.139	1	0	-2.84684
CPI-SS0E9A581F8_Myeloid_._Macrophages.Fibroblasts	CPI-SS0E9A581F8	ICAM1_ITGAL	Myeloid_._Macrophages.Fibroblasts	0	1	0	-15
CPI-SS0A4F27388_Myeloid_._Macrophages.Fibroblasts	CPI-SS0A4F27388	TNFRSF1A_FASLG	Myeloid_._Macrophages.Fibroblasts	0.169	1	0	-2.5649
CPI-SS0049FD74F_Myeloid_._Macrophages.Fibroblasts	CPI-SS0049FD74F	TNFRSF10B_FASLG	Myeloid_._Macrophages.Fibroblasts	0.023	1	0	-5.44222
CPI-SS03A0C857B_Myeloid_._Macrophages.Fibroblasts	CPI-SS03A0C857B	FAS_FASLG	Myeloid_._Macrophages.Fibroblasts	0.01	1	0	-6.64386
CPI-SS004A073E1_Myeloid_._Macrophages.Fibroblasts	CPI-SS004A073E1	NTRK1_NTF3	Myeloid_._Macrophages.Fibroblasts	0.004	1	0	-7.96578
CPI-SS0ADA587B4_Myeloid_._Macrophages.Fibroblasts	CPI-SS0ADA587B4	NGFR_NTF3	Myeloid_._Macrophages.Fibroblasts	0.004	1	0	-7.96578
CPI-SS0B1AB068C_Myeloid_._Macrophages.Fibroblasts	CPI-SS0B1AB068C	NTRK1_GPI	Myeloid_._Macrophages.Fibroblasts	0.064	1	0	-3.96578
CPI-SS0391D4602_Myeloid_._Macrophages.Fibroblasts	CPI-SS0391D4602	NTRK1_NAMPT	Myeloid_._Macrophages.Fibroblasts	0.222	1	0	-2.17137
CPI-SS05D1A6BEF_Myeloid_._Macrophages.Fibroblasts	CPI-SS05D1A6BEF	NTRK1_AIMP1	Myeloid_._Macrophages.Fibroblasts	0.092	1	0	-3.44222
CPI-SS06F83AE58_Myeloid_._Macrophages.Fibroblasts	CPI-SS06F83AE58	CD44_SELE	Myeloid_._Macrophages.Fibroblasts	0.388	1	0	-1.36587
CPI-SS0BDC04683_Myeloid_._Macrophages.Fibroblasts	CPI-SS0BDC04683	CEACAM1_SELE	Myeloid_._Macrophages.Fibroblasts	0.004	1	0	-7.96578
CPI-SS0DE0A486F_Myeloid_._Macrophages.Fibroblasts	CPI-SS0DE0A486F	NRP1_VEGFA	Myeloid_._Macrophages.Fibroblasts	0.157	0.318	0.497573	-2.67116
CPI-SS0E00478B4_Myeloid_._Macrophages.Fibroblasts	CPI-SS0E00478B4	NRP2_VEGFA	Myeloid_._Macrophages.Fibroblasts	0.154	0.048	1.31876	-2.699
CPI-SS0855C0353_Myeloid_._Macrophages.Fibroblasts	CPI-SS0855C0353	NRP1_PGF	Myeloid_._Macrophages.Fibroblasts	0.095	0	3	-3.39593
CPI-SS0D22A09AD_Myeloid_._Macrophages.Fibroblasts	CPI-SS0D22A09AD	NRP2_PGF	Myeloid_._Macrophages.Fibroblasts	0.092	0	3	-3.44222
CPI-SS0E61DB5DF_Myeloid_._Macrophages.Fibroblasts	CPI-SS0E61DB5DF	FLT1_PGF	Myeloid_._Macrophages.Fibroblasts	0.064	1	0	-3.96578
CPI-SS033E6DE7E_Myeloid_._Macrophages.Fibroblasts	CPI-SS033E6DE7E	NRP1_VEGFB	Myeloid_._Macrophages.Fibroblasts	0.087	0.336	0.473661	-3.52284
CPI-SS0947A8549_Myeloid_._Macrophages.Fibroblasts	CPI-SS0947A8549	FLT1_VEGFB	Myeloid_._Macrophages.Fibroblasts	0.057	1	0	-4.13289
CPI-SS098425155_Myeloid_._Macrophages.Fibroblasts	CPI-SS098425155	ADRB2_VEGFB	Myeloid_._Macrophages.Fibroblasts	0.079	0	3	-3.662
CPI-SS08083B141_Myeloid_._Macrophages.Fibroblasts	CPI-SS08083B141	NRP1_SEMA3A	Myeloid_._Macrophages.Fibroblasts	0.049	1	0	-4.35107
CPI-SS0F15C1AB3_Myeloid_._Macrophages.Fibroblasts	CPI-SS0F15C1AB3	NRP2_SEMA3F	Myeloid_._Macrophages.Fibroblasts	0.038	1	0	-4.71786
CPI-SS0241A1F57_Myeloid_._Macrophages.Fibroblasts	CPI-SS0241A1F57	NRP2_SEMA3C	Myeloid_._Macrophages.Fibroblasts	0.163	0	3	-2.61706
CPI-SS0A76A8E97_Myeloid_._Macrophages.Fibroblasts	CPI-SS0A76A8E97	HLA-F_LILRB2	Myeloid_._Macrophages.Fibroblasts	0.115	1	0	-3.12029
CPI-SS0323A2952_Myeloid_._Macrophages.Fibroblasts	CPI-SS0323A2952	INS_LILRB2	Myeloid_._Macrophages.Fibroblasts	0.009	1	0	-6.79586
CPI-SS0EAB03260_Myeloid_._Macrophages.Fibroblasts	CPI-SS0EAB03260	CD1D_LILRB2	Myeloid_._Macrophages.Fibroblasts	0.07	1	0	-3.8365
CPI-SS0DBA81CCF_Myeloid_._Macrophages.Fibroblasts	CPI-SS0DBA81CCF	HLA-G_LILRB2	Myeloid_._Macrophages.Fibroblasts	0.013	1	0	-6.26534
CPI-SS00150FB64_Myeloid_._Macrophages.Fibroblasts	CPI-SS00150FB64	HLA-F_LILRB1	Myeloid_._Macrophages.Fibroblasts	0.112	1	0	-3.15843
CPI-SS0EF2E7F3B_Myeloid_._Macrophages.Fibroblasts	CPI-SS0EF2E7F3B	INS_LILRB1	Myeloid_._Macrophages.Fibroblasts	0.006	1	0	-7.38082
CPI-SS05CE87F88_Myeloid_._Macrophages.Fibroblasts	CPI-SS05CE87F88	HLA-G_LILRB1	Myeloid_._Macrophages.Fibroblasts	0.01	1	0	-6.64386
CPI-SS0D1D95883_Myeloid_._Macrophages.Fibroblasts	CPI-SS0D1D95883	CCL4_CCR5	Myeloid_._Macrophages.Fibroblasts	0.253	1	0	-1.98279
CPI-SS0C090A257_Myeloid_._Macrophages.Fibroblasts	CPI-SS0C090A257	CCL3_CCR5	Myeloid_._Macrophages.Fibroblasts	0.477	1	0	-1.06794
CPI-SS0B01D306C_Myeloid_._Macrophages.Fibroblasts	CPI-SS0B01D306C	CCL5_CCR5	Myeloid_._Macrophages.Fibroblasts	0.045	1	0	-4.47393
CPI-SS0795802F6_Myeloid_._Macrophages.Fibroblasts	CPI-SS0795802F6	CCL4_SLC7A1	Myeloid_._Macrophages.Fibroblasts	0.265	1	0	-1.91594
CPI-SS03105D292_Myeloid_._Macrophages.Fibroblasts	CPI-SS03105D292	CSF1_SLC7A1	Myeloid_._Macrophages.Fibroblasts	0.021	1	0	-5.57347
CPI-SS05BA6D9C3_Myeloid_._Macrophages.Fibroblasts	CPI-SS05BA6D9C3	CCL4_CNR2	Myeloid_._Macrophages.Fibroblasts	0	1	0	-15
CPI-SS008F83E02_Myeloid_._Macrophages.Fibroblasts	CPI-SS008F83E02	CCL4_GPRC5D	Myeloid_._Macrophages.Fibroblasts	0.254	1	0	-1.9771
CPI-SS0A3569604_Myeloid_._Macrophages.Fibroblasts	CPI-SS0A3569604	IGF2_IDE	Myeloid_._Macrophages.Fibroblasts	0.014	1	0	-6.15843
CPI-SS06908C6CC_Myeloid_._Macrophages.Fibroblasts	CPI-SS06908C6CC	INS_IDE	Myeloid_._Macrophages.Fibroblasts	0.018	1	0	-5.79586
CPI-SS076D8415B_Myeloid_._Macrophages.Fibroblasts	CPI-SS076D8415B	CCL3_IDE	Myeloid_._Macrophages.Fibroblasts	0.489	1	0	-1.03209
CPI-SS01A29DD97_Myeloid_._Macrophages.Fibroblasts	CPI-SS01A29DD97	GCG_IDE	Myeloid_._Macrophages.Fibroblasts	0.014	1	0	-6.15843
CPI-SS0579FA162_Myeloid_._Macrophages.Fibroblasts	CPI-SS0579FA162	IGF2_IGF1R	Myeloid_._Macrophages.Fibroblasts	0.029	1	0	-5.1078
CPI-SS0E41702C1_Myeloid_._Macrophages.Fibroblasts	CPI-SS0E41702C1	IGF1_IGF1R	Myeloid_._Macrophages.Fibroblasts	0.04	1	0	-4.64386
CPI-SS042A6F835_Myeloid_._Macrophages.Fibroblasts	CPI-SS042A6F835	IGF2_IGF2R	Myeloid_._Macrophages.Fibroblasts	0.026	1	0	-5.26534
CPI-SS0BA601DC4_Myeloid_._Macrophages.Fibroblasts	CPI-SS0BA601DC4	BDNF_NTRK2	Myeloid_._Macrophages.Fibroblasts	0	1	0	-15
CPI-SS093E05DD4_Myeloid_._Macrophages.Fibroblasts	CPI-SS093E05DD4	NTF3_NTRK2	Myeloid_._Macrophages.Fibroblasts	0	1	0	-15
CPI-SS09A36B221_Myeloid_._Macrophages.Fibroblasts	CPI-SS09A36B221	BDNF_SORT1	Myeloid_._Macrophages.Fibroblasts	0	1	0	-15
CPI-SS07CCAD9BF_Myeloid_._Macrophages.Fibroblasts	CPI-SS07CCAD9BF	GRN_SORT1	Myeloid_._Macrophages.Fibroblasts	0.786	1	0	-0.347399
CPI-SS04F3A1E5C_Myeloid_._Macrophages.Fibroblasts	CPI-SS04F3A1E5C	COPA_SORT1	Myeloid_._Macrophages.Fibroblasts	0.075	1	0	-3.73697
CPI-SS03F0B666C_Myeloid_._Macrophages.Fibroblasts	CPI-SS03F0B666C	BDNF_F11R	Myeloid_._Macrophages.Fibroblasts	0	1	0	-15
CPI-SS0A9E884E0_Myeloid_._Macrophages.Fibroblasts	CPI-SS0A9E884E0	CD200_CD200R1	Myeloid_._Macrophages.Fibroblasts	0	1	0	-15
CPI-SS0E292C126_Myeloid_._Macrophages.Fibroblasts	CPI-SS0E292C126	KLRB1_CLEC2D	Myeloid_._Macrophages.Fibroblasts	0.024	1	0	-5.38082
CPI-SS02A0FF87F_Myeloid_._Macrophages.Fibroblasts	CPI-SS02A0FF87F	FAM3C_CLEC2D	Myeloid_._Macrophages.Fibroblasts	0.056	1	0	-4.15843
CPI-SS0F8EFEECF_Myeloid_._Macrophages.Fibroblasts	CPI-SS0F8EFEECF	TNF_DAG1	Myeloid_._Macrophages.Fibroblasts	0.089	0	3	-3.49005
CPI-SS0BD9F32BA_Myeloid_._Macrophages.Fibroblasts	CPI-SS0BD9F32BA	LGALS9_DAG1	Myeloid_._Macrophages.Fibroblasts	0.228	0	3	-2.13289
CPI-SS02EBC1BB0_Myeloid_._Macrophages.Fibroblasts	CPI-SS02EBC1BB0	TNF_NOTCH1	Myeloid_._Macrophages.Fibroblasts	0.075	1	0	-3.73697
CPI-SS04A5D6B6F_Myeloid_._Macrophages.Fibroblasts	CPI-SS04A5D6B6F	DLL1_NOTCH1	Myeloid_._Macrophages.Fibroblasts	0.011	1	0	-6.50635
CPI-SS0B81F1BF5_Myeloid_._Macrophages.Fibroblasts	CPI-SS0B81F1BF5	TNF_SEMA4C	Myeloid_._Macrophages.Fibroblasts	0.095	0	3	-3.39593
CPI-SS0AB21032D_Myeloid_._Macrophages.Fibroblasts	CPI-SS0AB21032D	PLXNB2_SEMA4C	Myeloid_._Macrophages.Fibroblasts	0.084	0	3	-3.57347
CPI-SS03B8E2D7A_Myeloid_._Macrophages.Fibroblasts	CPI-SS03B8E2D7A	TNF_ICOS	Myeloid_._Macrophages.Fibroblasts	0.067	1	0	-3.8997
CPI-SS0E4B1484B_Myeloid_._Macrophages.Fibroblasts	CPI-SS0E4B1484B	ICOSLG_ICOS	Myeloid_._Macrophages.Fibroblasts	0.05	1	0	-4.32193
CPI-SS04B4619D0_Myeloid_._Macrophages.Fibroblasts	CPI-SS04B4619D0	TNF_TNFRSF1A	Myeloid_._Macrophages.Fibroblasts	0.326	0	3	-1.61706
CPI-SS084BE3E4B_Myeloid_._Macrophages.Fibroblasts	CPI-SS084BE3E4B	LTA_TNFRSF1A	Myeloid_._Macrophages.Fibroblasts	0.262	1	0	-1.93236
CPI-SS08B7D54A3_Myeloid_._Macrophages.Fibroblasts	CPI-SS08B7D54A3	TNF_FAS	Myeloid_._Macrophages.Fibroblasts	0.14	0	3	-2.8365
CPI-SS0E7D5974D_Myeloid_._Macrophages.Fibroblasts	CPI-SS0E7D5974D	TNF_TNFRSF1B	Myeloid_._Macrophages.Fibroblasts	0.077	1	0	-3.699
CPI-SS07D9A48A2_Myeloid_._Macrophages.Fibroblasts	CPI-SS07D9A48A2	LTA_TNFRSF1B	Myeloid_._Macrophages.Fibroblasts	0.013	1	0	-6.26534
CPI-SS048A2311A_Myeloid_._Macrophages.Fibroblasts	CPI-SS048A2311A	TNF_RIPK1	Myeloid_._Macrophages.Fibroblasts	0.082	1	0	-3.60823
CPI-SS0D5C54214_Myeloid_._Macrophages.Fibroblasts	CPI-SS0D5C54214	LTA_RIPK1	Myeloid_._Macrophages.Fibroblasts	0.018	1	0	-5.79586
CPI-SS0DEDA3567_Myeloid_._Macrophages.Fibroblasts	CPI-SS0DEDA3567	TNFSF10_RIPK1	Myeloid_._Macrophages.Fibroblasts	0.073	1	0	-3.77596
CPI-SS0FBC9234C_Myeloid_._Macrophages.Fibroblasts	CPI-SS0FBC9234C	TNF_PTPRS	Myeloid_._Macrophages.Fibroblasts	0.192	0	3	-2.38082
CPI-SS00F4DDF4B_Myeloid_._Macrophages.Fibroblasts	CPI-SS00F4DDF4B	PTN_PTPRS	Myeloid_._Macrophages.Fibroblasts	0	1	0	-15
CPI-SS034B442CE_Myeloid_._Macrophages.Fibroblasts	CPI-SS034B442CE	TNF_CELSR2	Myeloid_._Macrophages.Fibroblasts	0	1	0	-15
CPI-SS05E4B1EBC_Myeloid_._Macrophages.Fibroblasts	CPI-SS05E4B1EBC	INS_INSR	Myeloid_._Macrophages.Fibroblasts	0.051	1	0	-4.29336
CPI-SS003610FF9_Myeloid_._Macrophages.Fibroblasts	CPI-SS003610FF9	CXCR3_CCL19	Myeloid_._Macrophages.Fibroblasts	0.034	1	0	-4.87832
CPI-SS056BE1011_Myeloid_._Macrophages.Fibroblasts	CPI-SS056BE1011	CCRL2_CCL19	Myeloid_._Macrophages.Fibroblasts	0.071	1	0	-3.81604
CPI-SS098EFF959_Myeloid_._Macrophages.Fibroblasts	CPI-SS098EFF959	CCR7_CCL19	Myeloid_._Macrophages.Fibroblasts	0.035	1	0	-4.8365
CPI-SS0F8C664D9_Myeloid_._Macrophages.Fibroblasts	CPI-SS0F8C664D9	CXCR3_CCL20	Myeloid_._Macrophages.Fibroblasts	0.022	1	0	-5.50635
CPI-SS07F015051_Myeloid_._Macrophages.Fibroblasts	CPI-SS07F015051	CCR6_CCL20	Myeloid_._Macrophages.Fibroblasts	0.04	1	0	-4.64386
CPI-SS0FAF4BB9E_Myeloid_._Macrophages.Fibroblasts	CPI-SS0FAF4BB9E	DPP4_CCL11	Myeloid_._Macrophages.Fibroblasts	0.046	1	0	-4.44222
CPI-SS08E13FAF2_Myeloid_._Macrophages.Fibroblasts	CPI-SS08E13FAF2	ACKR2_CCL11	Myeloid_._Macrophages.Fibroblasts	0.044	1	0	-4.50635
CPI-SS0DD547726_Myeloid_._Macrophages.Fibroblasts	CPI-SS0DD547726	CCR2_CCL11	Myeloid_._Macrophages.Fibroblasts	0.084	1	0	-3.57347
CPI-SS0DBA4D668_Myeloid_._Macrophages.Fibroblasts	CPI-SS0DBA4D668	DPP4_CXCL12	Myeloid_._Macrophages.Fibroblasts	0.385	1	0	-1.37707
CPI-SS07155793F_Myeloid_._Macrophages.Fibroblasts	CPI-SS07155793F	ACKR3_CXCL12	Myeloid_._Macrophages.Fibroblasts	0.386	1	0	-1.37333
CPI-SS0AA47D179_Myeloid_._Macrophages.Fibroblasts	CPI-SS0AA47D179	TNFRSF13B_CD70	Myeloid_._Macrophages.Fibroblasts	0.014	1	0	-6.15843
CPI-SS0D4BF6CA3_Myeloid_._Macrophages.Fibroblasts	CPI-SS0D4BF6CA3	CD27_CD70	Myeloid_._Macrophages.Fibroblasts	0.019	1	0	-5.71786
CPI-SS083296041_Myeloid_._Macrophages.Fibroblasts	CPI-SS083296041	CD40_CD40LG	Myeloid_._Macrophages.Fibroblasts	0.081	1	0	-3.62593
CPI-SS0EF0750A7_Myeloid_._Macrophages.Fibroblasts	CPI-SS0EF0750A7	HLA-DRB1_OGN	Myeloid_._Macrophages.Fibroblasts	1.826	0	3	0.868687
CPI-SS09F430F14_Myeloid_._Macrophages.Fibroblasts	CPI-SS09F430F14	NGFR_IL2	Myeloid_._Macrophages.Fibroblasts	0.001	1	0	-9.96578
CPI-SS0A93C11C8_Myeloid_._Macrophages.Fibroblasts	CPI-SS0A93C11C8	NGFR_BDNF	Myeloid_._Macrophages.Fibroblasts	0.004	1	0	-7.96578
CPI-SS01BCB9360_Myeloid_._Macrophages.Fibroblasts	CPI-SS01BCB9360	NCAM1_BDNF	Myeloid_._Macrophages.Fibroblasts	0.004	1	0	-7.96578
CPI-SS07D71C546_Myeloid_._Macrophages.Fibroblasts	CPI-SS07D71C546	NOTCH2_IL24	Myeloid_._Macrophages.Fibroblasts	0	1	0	-15
CPI-SS027CDEA08_Myeloid_._Macrophages.Fibroblasts	CPI-SS027CDEA08	NOTCH2_DLL4	Myeloid_._Macrophages.Fibroblasts	0.037	1	0	-4.75633
CPI-SS012B7C21D_Myeloid_._Macrophages.Fibroblasts	CPI-SS012B7C21D	NOTCH1_DLL4	Myeloid_._Macrophages.Fibroblasts	0.012	1	0	-6.38082
CPI-SS00D153A8A_Myeloid_._Macrophages.Fibroblasts	CPI-SS00D153A8A	NOTCH4_DLL4	Myeloid_._Macrophages.Fibroblasts	0.006	1	0	-7.38082
CPI-SS003C9A532_Myeloid_._Macrophages.Fibroblasts	CPI-SS003C9A532	NOTCH2_DLL3	Myeloid_._Macrophages.Fibroblasts	0.037	1	0	-4.75633
CPI-SS0607D1101_Myeloid_._Macrophages.Fibroblasts	CPI-SS0607D1101	NOTCH1_DLL3	Myeloid_._Macrophages.Fibroblasts	0.012	1	0	-6.38082
CPI-SS09D379E5B_Myeloid_._Macrophages.Fibroblasts	CPI-SS09D379E5B	NOTCH4_DLL3	Myeloid_._Macrophages.Fibroblasts	0.005	1	0	-7.64386
CPI-SS02770D68F_Myeloid_._Macrophages.Fibroblasts	CPI-SS02770D68F	NOTCH2_JAG2	Myeloid_._Macrophages.Fibroblasts	0.037	1	0	-4.75633
CPI-SS08C3D27F7_Myeloid_._Macrophages.Fibroblasts	CPI-SS08C3D27F7	NOTCH1_JAG2	Myeloid_._Macrophages.Fibroblasts	0.011	1	0	-6.50635
CPI-SS05FEE05CB_Myeloid_._Macrophages.Fibroblasts	CPI-SS05FEE05CB	NOTCH4_JAG2	Myeloid_._Macrophages.Fibroblasts	0.005	1	0	-7.64386
CPI-SS0C4D54E39_Myeloid_._Macrophages.Fibroblasts	CPI-SS0C4D54E39	NOTCH3_JAG2	Myeloid_._Macrophages.Fibroblasts	0.002	1	0	-8.96578
CPI-SS0B42AD9EF_Myeloid_._Macrophages.Fibroblasts	CPI-SS0B42AD9EF	NOTCH1_WNT4	Myeloid_._Macrophages.Fibroblasts	0.015	1	0	-6.05889
CPI-SS0FA326344_Myeloid_._Macrophages.Fibroblasts	CPI-SS0FA326344	FZD6_WNT4	Myeloid_._Macrophages.Fibroblasts	0	1	0	-15
CPI-SS0B87FE6E0_Myeloid_._Macrophages.Fibroblasts	CPI-SS0B87FE6E0	NOTCH1_JAG1	Myeloid_._Macrophages.Fibroblasts	0.067	1	0	-3.8997
CPI-SS01A07768A_Myeloid_._Macrophages.Fibroblasts	CPI-SS01A07768A	CD46_JAG1	Myeloid_._Macrophages.Fibroblasts	0.155	0	3	-2.68966
CPI-SS0A34EE366_Myeloid_._Macrophages.Fibroblasts	CPI-SS0A34EE366	NOTCH1_DLK1	Myeloid_._Macrophages.Fibroblasts	0.012	1	0	-6.38082
CPI-SS0CF0E4DE9_Myeloid_._Macrophages.Fibroblasts	CPI-SS0CF0E4DE9	CCL2_CCR2	Myeloid_._Macrophages.Fibroblasts	0.127	1	0	-2.9771
CPI-SS08BFF4F9B_Myeloid_._Macrophages.Fibroblasts	CPI-SS08BFF4F9B	CCL3_CCR3	Myeloid_._Macrophages.Fibroblasts	0	1	0	-15
CPI-SS0F6B529A1_Myeloid_._Macrophages.Fibroblasts	CPI-SS0F6B529A1	CCL5_CCR3	Myeloid_._Macrophages.Fibroblasts	0	1	0	-15
CPI-SS0C6311D2D_Myeloid_._Macrophages.Fibroblasts	CPI-SS0C6311D2D	CCL3L1_CCR3	Myeloid_._Macrophages.Fibroblasts	0	1	0	-15
CPI-SS0F33890C0_Myeloid_._Macrophages.Fibroblasts	CPI-SS0F33890C0	CCL11_CCR3	Myeloid_._Macrophages.Fibroblasts	0	1	0	-15
CPI-SS08DA48A5A_Myeloid_._Macrophages.Fibroblasts	CPI-SS08DA48A5A	CCL3_CCR1	Myeloid_._Macrophages.Fibroblasts	0.481	1	0	-1.05589
CPI-SS0A021DB6E_Myeloid_._Macrophages.Fibroblasts	CPI-SS0A021DB6E	CCL5_CCR1	Myeloid_._Macrophages.Fibroblasts	0.049	1	0	-4.35107
CPI-SS0817CE2B3_Myeloid_._Macrophages.Fibroblasts	CPI-SS0817CE2B3	CCL3L1_CCR1	Myeloid_._Macrophages.Fibroblasts	0.027	1	0	-5.2109
CPI-SS08B249DBA_Myeloid_._Macrophages.Fibroblasts	CPI-SS08B249DBA	CCL2_CCR10	Myeloid_._Macrophages.Fibroblasts	0.13	1	0	-2.94342
CPI-SS0F3BF2B34_Myeloid_._Macrophages.Fibroblasts	CPI-SS0F3BF2B34	CCL5_ACKR4	Myeloid_._Macrophages.Fibroblasts	0.072	0	3	-3.79586
CPI-SS0CB2E8B21_Myeloid_._Macrophages.Fibroblasts	CPI-SS0CB2E8B21	CCL11_ACKR4	Myeloid_._Macrophages.Fibroblasts	0	1	0	-15
CPI-SS0ECD9BB5E_Myeloid_._Macrophages.Fibroblasts	CPI-SS0ECD9BB5E	CCL21_ACKR4	Myeloid_._Macrophages.Fibroblasts	0.028	1	0	-5.15843
CPI-SS083B5EBAB_Myeloid_._Macrophages.Fibroblasts	CPI-SS083B5EBAB	CXCL13_ACKR4	Myeloid_._Macrophages.Fibroblasts	0.028	1	0	-5.15843
CPI-SS00AEC3818_Myeloid_._Macrophages.Fibroblasts	CPI-SS00AEC3818	CCL19_ACKR4	Myeloid_._Macrophages.Fibroblasts	0.03	1	0	-5.05889
CPI-SS0EA05941A_Myeloid_._Macrophages.Fibroblasts	CPI-SS0EA05941A	CCL5_CCR4	Myeloid_._Macrophages.Fibroblasts	0.045	1	0	-4.47393
CPI-SS052B38F1C_Myeloid_._Macrophages.Fibroblasts	CPI-SS052B38F1C	CCL22_CCR4	Myeloid_._Macrophages.Fibroblasts	0.005	1	0	-7.64386
CPI-SS04641FE5F_Myeloid_._Macrophages.Fibroblasts	CPI-SS04641FE5F	CCL3L1_DPP4	Myeloid_._Macrophages.Fibroblasts	0.051	1	0	-4.29336
CPI-SS006FB5198_Myeloid_._Macrophages.Fibroblasts	CPI-SS006FB5198	GCG_DPP4	Myeloid_._Macrophages.Fibroblasts	0.03	1	0	-5.05889
CPI-SS0AEC33FF1_Myeloid_._Macrophages.Fibroblasts	CPI-SS0AEC33FF1	CCL22_DPP4	Myeloid_._Macrophages.Fibroblasts	0.033	1	0	-4.92139
CPI-SS0CC738ABC_Myeloid_._Macrophages.Fibroblasts	CPI-SS0CC738ABC	CXCL11_DPP4	Myeloid_._Macrophages.Fibroblasts	0.035	1	0	-4.8365
CPI-SS0FDAB7BA8_Myeloid_._Macrophages.Fibroblasts	CPI-SS0FDAB7BA8	CXCL10_DPP4	Myeloid_._Macrophages.Fibroblasts	0.055	1	0	-4.18442
CPI-SS0CDAC688B_Myeloid_._Macrophages.Fibroblasts	CPI-SS0CDAC688B	CXCL2_DPP4	Myeloid_._Macrophages.Fibroblasts	0.261	1	0	-1.93788
CPI-SS01A6823FA_Myeloid_._Macrophages.Fibroblasts	CPI-SS01A6823FA	PF4_CXCR3	Myeloid_._Macrophages.Fibroblasts	0	1	0	-15
CPI-SS09FAC4977_Myeloid_._Macrophages.Fibroblasts	CPI-SS09FAC4977	CXCL11_CXCR3	Myeloid_._Macrophages.Fibroblasts	0.011	1	0	-6.50635
CPI-SS080683E15_Myeloid_._Macrophages.Fibroblasts	CPI-SS080683E15	CXCL10_CXCR3	Myeloid_._Macrophages.Fibroblasts	0.03	1	0	-5.05889
CPI-SS0EFE0B07A_Myeloid_._Macrophages.Fibroblasts	CPI-SS0EFE0B07A	CXCL12_CXCR3	Myeloid_._Macrophages.Fibroblasts	0.021	1	0	-5.57347
CPI-SS08102DC9E_Myeloid_._Macrophages.Fibroblasts	CPI-SS08102DC9E	CXCL1_CXCR2	Myeloid_._Macrophages.Fibroblasts	0	1	0	-15
CPI-SS0F562FEA5_Myeloid_._Macrophages.Fibroblasts	CPI-SS0F562FEA5	CXCL2_CXCR2	Myeloid_._Macrophages.Fibroblasts	0	1	0	-15
CPI-SS09185EA8F_Myeloid_._Macrophages.Fibroblasts	CPI-SS09185EA8F	CXCL3_CXCR2	Myeloid_._Macrophages.Fibroblasts	0	1	0	-15
CPI-SS06C0074BD_Myeloid_._Macrophages.Fibroblasts	CPI-SS06C0074BD	CCL21_CCR7	Myeloid_._Macrophages.Fibroblasts	0.009	1	0	-6.79586
CPI-SS0C2437E0D_Myeloid_._Macrophages.Fibroblasts	CPI-SS0C2437E0D	CXCL13_CXCR5	Myeloid_._Macrophages.Fibroblasts	0.002	1	0	-8.96578
CPI-SS0747FCACD_Myeloid_._Macrophages.Fibroblasts	CPI-SS0747FCACD	CXCL11_ACKR3	Myeloid_._Macrophages.Fibroblasts	0.082	1	0	-3.60823
CPI-SS0EC70F078_Myeloid_._Macrophages.Fibroblasts	CPI-SS0EC70F078	SCT_VIPR1	Myeloid_._Macrophages.Fibroblasts	0	1	0	-15
CPI-SS021F26C73_Myeloid_._Macrophages.Fibroblasts	CPI-SS021F26C73	SCT_SCTR	Myeloid_._Macrophages.Fibroblasts	0	1	0	-15
CPI-SS0BC7CD11B_Myeloid_._Macrophages.Fibroblasts	CPI-SS0BC7CD11B	LGALS9_MET	Myeloid_._Macrophages.Fibroblasts	0.204	1	0	-2.29336
CPI-SS0419B80C4_Myeloid_._Macrophages.Fibroblasts	CPI-SS0419B80C4	LGALS9_LRP1	Myeloid_._Macrophages.Fibroblasts	0.49	0	3	-1.02915
CPI-SS02928C71A_Myeloid_._Macrophages.Fibroblasts	CPI-SS02928C71A	PDGFB_LRP1	Myeloid_._Macrophages.Fibroblasts	0.294	1	0	-1.76611
CPI-SS006C6537E_Myeloid_._Macrophages.Fibroblasts	CPI-SS006C6537E	MDK_LRP1	Myeloid_._Macrophages.Fibroblasts	0.294	1	0	-1.76611
CPI-SS014958F32_Myeloid_._Macrophages.Fibroblasts	CPI-SS014958F32	LGALS9_CD47	Myeloid_._Macrophages.Fibroblasts	0.387	0	3	-1.36959
CPI-SS0339AE950_Myeloid_._Macrophages.Fibroblasts	CPI-SS0339AE950	SIRPA_CD47	Myeloid_._Macrophages.Fibroblasts	0.318	0	3	-1.6529
CPI-SS0A9FB762A_Myeloid_._Macrophages.Fibroblasts	CPI-SS0A9FB762A	LGALS9_PTPRK	Myeloid_._Macrophages.Fibroblasts	0.232	0	3	-2.1078
CPI-SS0472C478C_Myeloid_._Macrophages.Fibroblasts	CPI-SS0472C478C	BMP7_PTPRK	Myeloid_._Macrophages.Fibroblasts	0	1	0	-15
CPI-SS0CB863B46_Myeloid_._Macrophages.Fibroblasts	CPI-SS0CB863B46	WNT5A_PTPRK	Myeloid_._Macrophages.Fibroblasts	0.042	1	0	-4.57347
CPI-SS002DF6C31_Myeloid_._Macrophages.Fibroblasts	CPI-SS002DF6C31	LGALS9_SLC1A5	Myeloid_._Macrophages.Fibroblasts	0.277	0	3	-1.85204
CPI-SS08877A081_Myeloid_._Macrophages.Fibroblasts	CPI-SS08877A081	LGALS9_COLEC12	Myeloid_._Macrophages.Fibroblasts	0.263	0	3	-1.92687
CPI-SS0E23CEB91_Myeloid_._Macrophages.Fibroblasts	CPI-SS0E23CEB91	LGALS9_HAVCR2	Myeloid_._Macrophages.Fibroblasts	0.206	1	0	-2.27928
CPI-SS09C52F54E_Myeloid_._Macrophages.Fibroblasts	CPI-SS09C52F54E	LGALS9_SORL1	Myeloid_._Macrophages.Fibroblasts	0.212	1	0	-2.23786
CPI-SS083CBFACD_Myeloid_._Macrophages.Fibroblasts	CPI-SS083CBFACD	MDK_SORL1	Myeloid_._Macrophages.Fibroblasts	0.016	1	0	-5.96578
CPI-SS048346C2B_Myeloid_._Macrophages.Fibroblasts	CPI-SS048346C2B	LGALS9_MRC2	Myeloid_._Macrophages.Fibroblasts	0.362	0	3	-1.46594
CPI-SS05A26A1DE_Myeloid_._Macrophages.Fibroblasts	CPI-SS05A26A1DE	PDGFB_PDGFRB	Myeloid_._Macrophages.Fibroblasts	0.182	1	0	-2.45799
CPI-SS0FEEB187C_Myeloid_._Macrophages.Fibroblasts	CPI-SS0FEEB187C	PDGFB_PDGFRA	Myeloid_._Macrophages.Fibroblasts	0.192	1	0	-2.38082
CPI-SS0B70EB09E_Myeloid_._Macrophages.Fibroblasts	CPI-SS0B70EB09E	PDGFA_PDGFRA	Myeloid_._Macrophages.Fibroblasts	0.19	1	0	-2.39593
CPI-SS027E12A36_Myeloid_._Macrophages.Fibroblasts	CPI-SS027E12A36	MDK_PTPRZ1	Myeloid_._Macrophages.Fibroblasts	0.009	1	0	-6.79586
CPI-SS04E690D72_Myeloid_._Macrophages.Fibroblasts	CPI-SS04E690D72	PTN_PTPRZ1	Myeloid_._Macrophages.Fibroblasts	0	1	0	-15
CPI-SS0D782F60B_Myeloid_._Macrophages.Fibroblasts	CPI-SS0D782F60B	WNT4_FZD8	Myeloid_._Macrophages.Fibroblasts	0	1	0	-15
CPI-SS0B2D5BA95_Myeloid_._Macrophages.Fibroblasts	CPI-SS0B2D5BA95	WNT5A_FZD1	Myeloid_._Macrophages.Fibroblasts	0.058	1	0	-4.1078
CPI-SS0CA020C34_Myeloid_._Macrophages.Fibroblasts	CPI-SS0CA020C34	WNT4_FZD1	Myeloid_._Macrophages.Fibroblasts	0	1	0	-15
CPI-SS0E4DE8215_Myeloid_._Macrophages.Fibroblasts	CPI-SS0E4DE8215	WNT2_FZD1	Myeloid_._Macrophages.Fibroblasts	0	1	0	-15
CPI-SS0D81C6C1D_Myeloid_._Macrophages.Fibroblasts	CPI-SS0D81C6C1D	WNT7B_FZD1	Myeloid_._Macrophages.Fibroblasts	0.045	1	0	-4.47393
CPI-SS01C2BA5C8_Myeloid_._Macrophages.Fibroblasts	CPI-SS01C2BA5C8	WNT5A_FZD2	Myeloid_._Macrophages.Fibroblasts	0.028	1	0	-5.15843
CPI-SS02C418D99_Myeloid_._Macrophages.Fibroblasts	CPI-SS02C418D99	WNT2_FZD2	Myeloid_._Macrophages.Fibroblasts	0	1	0	-15
CPI-SS0097929A7_Myeloid_._Macrophages.Fibroblasts	CPI-SS0097929A7	BMP7_SLAMF1	Myeloid_._Macrophages.Fibroblasts	0	1	0	-15
CPI-SS0E32BEF02_Myeloid_._Macrophages.Fibroblasts	CPI-SS0E32BEF02	WNT5A_FZD5	Myeloid_._Macrophages.Fibroblasts	0.016	1	0	-5.96578
CPI-SS05550A895_Myeloid_._Macrophages.Fibroblasts	CPI-SS05550A895	WNT7A_FZD5	Myeloid_._Macrophages.Fibroblasts	0.003	1	0	-8.38082
CPI-SS0C56C483F_Myeloid_._Macrophages.Fibroblasts	CPI-SS0C56C483F	WNT5A_ANTXR1	Myeloid_._Macrophages.Fibroblasts	0.171	1	0	-2.54793
CPI-SS0E7CBFD03_Myeloid_._Macrophages.Fibroblasts	CPI-SS0E7CBFD03	WNT5A_ROR2	Myeloid_._Macrophages.Fibroblasts	0.053	1	0	-4.23786
CPI-SS002673EFE_Myeloid_._Macrophages.Fibroblasts	CPI-SS002673EFE	WNT5A_FZD3	Myeloid_._Macrophages.Fibroblasts	0.022	1	0	-5.50635
CPI-SS0F26BB901_Myeloid_._Macrophages.Fibroblasts	CPI-SS0F26BB901	WNT2_FZD3	Myeloid_._Macrophages.Fibroblasts	0	1	0	-15
CPI-SS073F3FAD5_Myeloid_._Macrophages.Fibroblasts	CPI-SS073F3FAD5	WNT5A_ROR1	Myeloid_._Macrophages.Fibroblasts	0.035	1	0	-4.8365
CPI-SS0179FBFD3_Myeloid_._Macrophages.Fibroblasts	CPI-SS0179FBFD3	TNFRSF10A_TNFSF10	Myeloid_._Macrophages.Fibroblasts	0.098	1	0	-3.35107
CPI-SS0AD0ED887_Myeloid_._Macrophages.Fibroblasts	CPI-SS0AD0ED887	TNFRSF11B_TNFSF10	Myeloid_._Macrophages.Fibroblasts	0.095	1	0	-3.39593
CPI-SS0898D7F7F_Myeloid_._Macrophages.Fibroblasts	CPI-SS0898D7F7F	TNFRSF10B_TNFSF10	Myeloid_._Macrophages.Fibroblasts	0.116	1	0	-3.1078
CPI-SS01ECFDA18_Myeloid_._Macrophages.Fibroblasts	CPI-SS01ECFDA18	TNFRSF10C_TNFSF10	Myeloid_._Macrophages.Fibroblasts	0.097	1	0	-3.36587
CPI-SS01F908B16_Myeloid_._Macrophages.Fibroblasts	CPI-SS01F908B16	TFF1_FCRL4	Myeloid_._Macrophages.Fibroblasts	0	1	0	-15
CPI-SS039799099_Myeloid_._Macrophages.Fibroblasts	CPI-SS039799099	FGFR1_NCAM1	Myeloid_._Macrophages.Fibroblasts	0.006	1	0	-7.38082
CPI-SS07833475A_Myeloid_._Macrophages.Fibroblasts	CPI-SS07833475A	FGFR1_FGF7	Myeloid_._Macrophages.Fibroblasts	0.34	1	0	-1.55639
CPI-SS038E93B77_Myeloid_._Macrophages.Fibroblasts	CPI-SS038E93B77	FGFR1_FGF9	Myeloid_._Macrophages.Fibroblasts	0.008	1	0	-6.96578
CPI-SS0907A7598_Myeloid_._Macrophages.Fibroblasts	CPI-SS0907A7598	FGFR2_FGF9	Myeloid_._Macrophages.Fibroblasts	0	1	0	-15
CPI-SS07A9A501C_Myeloid_._Macrophages.Fibroblasts	CPI-SS07A9A501C	FGFR3_FGF9	Myeloid_._Macrophages.Fibroblasts	0.004	1	0	-7.96578
CPI-SS06A0B20BD_Myeloid_._Macrophages.Fibroblasts	CPI-SS06A0B20BD	FGFR2_EPHA4	Myeloid_._Macrophages.Fibroblasts	0	1	0	-15
CPI-SS0E63AB61E_Myeloid_._Macrophages.Fibroblasts	CPI-SS0E63AB61E	EFNA2_EPHA4	Myeloid_._Macrophages.Fibroblasts	0.003	1	0	-8.38082
CPI-SS0EBFE1854_Myeloid_._Macrophages.Fibroblasts	CPI-SS0EBFE1854	EFNA1_EPHA4	Myeloid_._Macrophages.Fibroblasts	0.004	1	0	-7.96578
CPI-SS05B4EB419_Myeloid_._Macrophages.Fibroblasts	CPI-SS05B4EB419	EFNA3_EPHA4	Myeloid_._Macrophages.Fibroblasts	0.004	1	0	-7.96578
CPI-SS0659DBE72_Myeloid_._Macrophages.Fibroblasts	CPI-SS0659DBE72	EFNA4_EPHA4	Myeloid_._Macrophages.Fibroblasts	0.01	1	0	-6.64386
CPI-SS0FC01B947_Myeloid_._Macrophages.Fibroblasts	CPI-SS0FC01B947	EFNA5_EPHA4	Myeloid_._Macrophages.Fibroblasts	0.002	1	0	-8.96578
CPI-SS087E0E3FB_Myeloid_._Macrophages.Fibroblasts	CPI-SS087E0E3FB	EFNB2_EPHA4	Myeloid_._Macrophages.Fibroblasts	0.003	1	0	-8.38082
CPI-SS0D1AE5C79_Myeloid_._Macrophages.Fibroblasts	CPI-SS0D1AE5C79	FGFR3_EPHA4	Myeloid_._Macrophages.Fibroblasts	0.002	1	0	-8.96578
CPI-SS00D9A0644_Myeloid_._Macrophages.Fibroblasts	CPI-SS00D9A0644	FGFR2_CD83	Myeloid_._Macrophages.Fibroblasts	0	1	0	-15
CPI-SS0CC898553_Myeloid_._Macrophages.Fibroblasts	CPI-SS0CC898553	FGFR2_PTPRR	Myeloid_._Macrophages.Fibroblasts	0	1	0	-15
CPI-SS098F416C1_Myeloid_._Macrophages.Fibroblasts	CPI-SS098F416C1	FGFR2_XPR1	Myeloid_._Macrophages.Fibroblasts	0	1	0	-15
CPI-SS0A69F13A3_Myeloid_._Macrophages.Fibroblasts	CPI-SS0A69F13A3	WNT4_SMO	Myeloid_._Macrophages.Fibroblasts	0	1	0	-15
CPI-SS016B7C7D6_Myeloid_._Macrophages.Fibroblasts	CPI-SS016B7C7D6	BMP2_SMO	Myeloid_._Macrophages.Fibroblasts	0.008	1	0	-6.96578
CPI-SS0C2561156_Myeloid_._Macrophages.Fibroblasts	CPI-SS0C2561156	WNT2_FZD4	Myeloid_._Macrophages.Fibroblasts	0	1	0	-15
CPI-SS0B8083B44_Myeloid_._Macrophages.Fibroblasts	CPI-SS0B8083B44	WNT7B_FZD4	Myeloid_._Macrophages.Fibroblasts	0.01	1	0	-6.64386
CPI-SS01469637C_Myeloid_._Macrophages.Fibroblasts	CPI-SS01469637C	WNT2B_FZD4	Myeloid_._Macrophages.Fibroblasts	0.013	1	0	-6.26534
CPI-SS0423580E5_Myeloid_._Macrophages.Fibroblasts	CPI-SS0423580E5	DLL1_NOTCH2	Myeloid_._Macrophages.Fibroblasts	0.068	1	0	-3.87832
CPI-SS060B82BBC_Myeloid_._Macrophages.Fibroblasts	CPI-SS060B82BBC	JAG1_NOTCH2	Myeloid_._Macrophages.Fibroblasts	0.085	1	0	-3.55639
CPI-SS0E1A8414D_Myeloid_._Macrophages.Fibroblasts	CPI-SS0E1A8414D	DLK1_NOTCH2	Myeloid_._Macrophages.Fibroblasts	0	1	0	-15
CPI-SS0FB5FE587_Myeloid_._Macrophages.Fibroblasts	CPI-SS0FB5FE587	DLL1_NOTCH4	Myeloid_._Macrophages.Fibroblasts	0.003	1	0	-8.38082
CPI-SS0837E9F59_Myeloid_._Macrophages.Fibroblasts	CPI-SS0837E9F59	JAG1_NOTCH4	Myeloid_._Macrophages.Fibroblasts	0.021	1	0	-5.57347
CPI-SS0D37C7C70_Myeloid_._Macrophages.Fibroblasts	CPI-SS0D37C7C70	DLK1_NOTCH4	Myeloid_._Macrophages.Fibroblasts	0	1	0	-15
CPI-SS047232C64_Myeloid_._Macrophages.Fibroblasts	CPI-SS047232C64	DLL1_NOTCH3	Myeloid_._Macrophages.Fibroblasts	0.076	1	0	-3.71786
CPI-SS0B99F22A2_Myeloid_._Macrophages.Fibroblasts	CPI-SS0B99F22A2	JAG1_NOTCH3	Myeloid_._Macrophages.Fibroblasts	0.093	1	0	-3.42663
CPI-SS007AA9FDE_Myeloid_._Macrophages.Fibroblasts	CPI-SS007AA9FDE	DLK1_NOTCH3	Myeloid_._Macrophages.Fibroblasts	0	1	0	-15
CPI-SS0F21DBF93_Myeloid_._Macrophages.Fibroblasts	CPI-SS0F21DBF93	SCGB3A1_NOTCH3	Myeloid_._Macrophages.Fibroblasts	0.077	1	0	-3.699
CPI-SS0938C6980_Myeloid_._Macrophages.Fibroblasts	CPI-SS0938C6980	DLL4_NOTCH3	Myeloid_._Macrophages.Fibroblasts	0.076	1	0	-3.71786
CPI-SS035E5A708_Myeloid_._Macrophages.Fibroblasts	CPI-SS035E5A708	DLL3_NOTCH3	Myeloid_._Macrophages.Fibroblasts	0.075	1	0	-3.73697
CPI-SS0BFB29A42_Myeloid_._Macrophages.Fibroblasts	CPI-SS0BFB29A42	PLXNB2_PTN	Myeloid_._Macrophages.Fibroblasts	0.157	0	3	-2.67116
CPI-SS08FAC0A55_Myeloid_._Macrophages.Fibroblasts	CPI-SS08FAC0A55	PLXNB2_SEMA4D	Myeloid_._Macrophages.Fibroblasts	0.062	1	0	-4.01159
CPI-SS0CCCF7C69_Myeloid_._Macrophages.Fibroblasts	CPI-SS0CCCF7C69	PLXNB1_SEMA4D	Myeloid_._Macrophages.Fibroblasts	0.007	1	0	-7.15843
CPI-SS06AA638A8_Myeloid_._Macrophages.Fibroblasts	CPI-SS06AA638A8	CD72_SEMA4D	Myeloid_._Macrophages.Fibroblasts	0.047	1	0	-4.4112
CPI-SS0C0A61F92_Myeloid_._Macrophages.Fibroblasts	CPI-SS0C0A61F92	PLXNB2_SEMA4G	Myeloid_._Macrophages.Fibroblasts	0.055	1	0	-4.18442
CPI-SS03156A825_Myeloid_._Macrophages.Fibroblasts	CPI-SS03156A825	LTA_LTBR	Myeloid_._Macrophages.Fibroblasts	0.092	1	0	-3.44222
CPI-SS0859C173B_Myeloid_._Macrophages.Fibroblasts	CPI-SS0859C173B	TNFSF14_LTBR	Myeloid_._Macrophages.Fibroblasts	0.102	1	0	-3.29336
CPI-SS0110361CB_Myeloid_._Macrophages.Fibroblasts	CPI-SS0110361CB	LTA_TNFRSF14	Myeloid_._Macrophages.Fibroblasts	0.033	1	0	-4.92139
CPI-SS019C98396_Myeloid_._Macrophages.Fibroblasts	CPI-SS019C98396	TNFSF14_TNFRSF14	Myeloid_._Macrophages.Fibroblasts	0.044	1	0	-4.50635
CPI-SS0879B8E95_Myeloid_._Macrophages.Fibroblasts	CPI-SS0879B8E95	CD160_TNFRSF14	Myeloid_._Macrophages.Fibroblasts	0.033	1	0	-4.92139
CPI-SS02ACCF1F7_Myeloid_._Macrophages.Fibroblasts	CPI-SS02ACCF1F7	MIF_TNFRSF14	Myeloid_._Macrophages.Fibroblasts	0.287	1	0	-1.80088
CPI-SS08330207B_Myeloid_._Macrophages.Fibroblasts	CPI-SS08330207B	BTLA_TNFRSF14	Myeloid_._Macrophages.Fibroblasts	0.035	1	0	-4.8365
CPI-SS0C412B7DE_Myeloid_._Macrophages.Fibroblasts	CPI-SS0C412B7DE	CD70_TNFRSF17	Myeloid_._Macrophages.Fibroblasts	0.003	1	0	-8.38082
CPI-SS095E52E66_Myeloid_._Macrophages.Fibroblasts	CPI-SS095E52E66	TNFSF10_TNFRSF10D	Myeloid_._Macrophages.Fibroblasts	0.063	1	0	-3.9885
CPI-SS059EEFDC6_Myeloid_._Macrophages.Fibroblasts	CPI-SS059EEFDC6	MIF_TNFRSF10D	Myeloid_._Macrophages.Fibroblasts	0.261	1	0	-1.93788
CPI-SS0A81A3626_Myeloid_._Macrophages.Fibroblasts	CPI-SS0A81A3626	WNT7A_LDLR	Myeloid_._Macrophages.Fibroblasts	0.044	1	0	-4.50635
CPI-SS0B34CBA4B_Myeloid_._Macrophages.Fibroblasts	CPI-SS0B34CBA4B	EFNA2_EPHA1	Myeloid_._Macrophages.Fibroblasts	0	1	0	-15
CPI-SS0FF49C823_Myeloid_._Macrophages.Fibroblasts	CPI-SS0FF49C823	EFNA1_EPHA1	Myeloid_._Macrophages.Fibroblasts	0	1	0	-15
CPI-SS08A54963F_Myeloid_._Macrophages.Fibroblasts	CPI-SS08A54963F	EFNA2_EPHA2	Myeloid_._Macrophages.Fibroblasts	0.008	1	0	-6.96578
CPI-SS046F6F0C1_Myeloid_._Macrophages.Fibroblasts	CPI-SS046F6F0C1	EFNA1_EPHA2	Myeloid_._Macrophages.Fibroblasts	0.009	1	0	-6.79586
CPI-SS0C875BA24_Myeloid_._Macrophages.Fibroblasts	CPI-SS0C875BA24	EFNA2_EPHA3	Myeloid_._Macrophages.Fibroblasts	0.031	1	0	-5.01159
CPI-SS09CA492BA_Myeloid_._Macrophages.Fibroblasts	CPI-SS09CA492BA	EFNA1_EPHA3	Myeloid_._Macrophages.Fibroblasts	0.032	1	0	-4.96578
CPI-SS073811AB3_Myeloid_._Macrophages.Fibroblasts	CPI-SS073811AB3	TNFRSF11B_TNFSF11	Myeloid_._Macrophages.Fibroblasts	0.02	1	0	-5.64386
CPI-SS0DF5E47DB_Myeloid_._Macrophages.Fibroblasts	CPI-SS0DF5E47DB	SCGB3A1_MARCO	Myeloid_._Macrophages.Fibroblasts	0.006	1	0	-7.38082
CPI-SS00F282936_Myeloid_._Macrophages.Fibroblasts	CPI-SS00F282936	CXCR6_CXCL16	Myeloid_._Macrophages.Fibroblasts	0.037	1	0	-4.75633
CPI-SS04318D03E_Myeloid_._Macrophages.Fibroblasts	CPI-SS04318D03E	ACKR2_CCL3	Myeloid_._Macrophages.Fibroblasts	0.051	1	0	-4.29336
CPI-SS0AFE077D8_Myeloid_._Macrophages.Fibroblasts	CPI-SS0AFE077D8	ACKR2_CCL4	Myeloid_._Macrophages.Fibroblasts	0.028	1	0	-5.15843
CPI-SS03165AD8C_Myeloid_._Macrophages.Fibroblasts	CPI-SS03165AD8C	ACKR2_CCL2	Myeloid_._Macrophages.Fibroblasts	0.47	1	0	-1.08927
CPI-SS0AE4CF4E7_Myeloid_._Macrophages.Fibroblasts	CPI-SS0AE4CF4E7	ACKR2_CCL5	Myeloid_._Macrophages.Fibroblasts	0.02	1	0	-5.64386
CPI-SS073B0CE7A_Myeloid_._Macrophages.Fibroblasts	CPI-SS073B0CE7A	ACKR2_CCL3L1	Myeloid_._Macrophages.Fibroblasts	0	1	0	-15
CPI-SS0BE8BE8E9_Myeloid_._Macrophages.Fibroblasts	CPI-SS0BE8BE8E9	ACKR2_CCL8	Myeloid_._Macrophages.Fibroblasts	0.004	1	0	-7.96578
CPI-SS09AFCF898_Myeloid_._Macrophages.Fibroblasts	CPI-SS09AFCF898	CCR2_CCL8	Myeloid_._Macrophages.Fibroblasts	0.043	1	0	-4.53952
CPI-SS0F8C2FA91_Myeloid_._Macrophages.Fibroblasts	CPI-SS0F8C2FA91	CCR1_CCL8	Myeloid_._Macrophages.Fibroblasts	0.065	1	0	-3.94342
CPI-SS0E7EDE823_Myeloid_._Macrophages.Fibroblasts	CPI-SS0E7EDE823	CCR3_CCL8	Myeloid_._Macrophages.Fibroblasts	0.003	1	0	-8.38082
CPI-SS0DFAF1FE2_Myeloid_._Macrophages.Fibroblasts	CPI-SS0DFAF1FE2	CCR5_CCL8	Myeloid_._Macrophages.Fibroblasts	0.018	1	0	-5.79586
CPI-SS0ADA38C78_Myeloid_._Macrophages.Fibroblasts	CPI-SS0ADA38C78	ACKR2_CCL7	Myeloid_._Macrophages.Fibroblasts	0.003	1	0	-8.38082
CPI-SS008EB600F_Myeloid_._Macrophages.Fibroblasts	CPI-SS008EB600F	CCR2_CCL7	Myeloid_._Macrophages.Fibroblasts	0.043	1	0	-4.53952
CPI-SS08B91FD2A_Myeloid_._Macrophages.Fibroblasts	CPI-SS08B91FD2A	CCR1_CCL7	Myeloid_._Macrophages.Fibroblasts	0.065	1	0	-3.94342
CPI-SS0CBA3DA0D_Myeloid_._Macrophages.Fibroblasts	CPI-SS0CBA3DA0D	CCR3_CCL7	Myeloid_._Macrophages.Fibroblasts	0.003	1	0	-8.38082
CPI-SS0B186A32C_Myeloid_._Macrophages.Fibroblasts	CPI-SS0B186A32C	CCR5_CCL7	Myeloid_._Macrophages.Fibroblasts	0.017	1	0	-5.87832
CPI-SS0638E0E29_Myeloid_._Macrophages.Fibroblasts	CPI-SS0638E0E29	CCR10_CCL7	Myeloid_._Macrophages.Fibroblasts	0.005	1	0	-7.64386
CPI-SS06B0861F1_Myeloid_._Macrophages.Fibroblasts	CPI-SS06B0861F1	ACKR2_CCL13	Myeloid_._Macrophages.Fibroblasts	0.002	1	0	-8.96578
CPI-SS0C98C08DA_Myeloid_._Macrophages.Fibroblasts	CPI-SS0C98C08DA	CCR2_CCL13	Myeloid_._Macrophages.Fibroblasts	0.042	1	0	-4.57347
CPI-SS0B887F7AC_Myeloid_._Macrophages.Fibroblasts	CPI-SS0B887F7AC	CCR1_CCL13	Myeloid_._Macrophages.Fibroblasts	0.064	1	0	-3.96578
CPI-SS0EDD062F7_Myeloid_._Macrophages.Fibroblasts	CPI-SS0EDD062F7	CCR3_CCL13	Myeloid_._Macrophages.Fibroblasts	0.002	1	0	-8.96578
CPI-SS091B461CB_Myeloid_._Macrophages.Fibroblasts	CPI-SS091B461CB	ACKR2_CCL28	Myeloid_._Macrophages.Fibroblasts	0.002	1	0	-8.96578
CPI-SS05B92CCC4_Myeloid_._Macrophages.Fibroblasts	CPI-SS05B92CCC4	CCR3_CCL28	Myeloid_._Macrophages.Fibroblasts	0.001	1	0	-9.96578
CPI-SS064C772FE_Myeloid_._Macrophages.Fibroblasts	CPI-SS064C772FE	CCR10_CCL28	Myeloid_._Macrophages.Fibroblasts	0.004	1	0	-7.96578
CPI-SS092C1B321_Myeloid_._Macrophages.Fibroblasts	CPI-SS092C1B321	CCR2_CCL26	Myeloid_._Macrophages.Fibroblasts	0.059	1	0	-4.08314
CPI-SS04EE957D8_Myeloid_._Macrophages.Fibroblasts	CPI-SS04EE957D8	CCR1_CCL26	Myeloid_._Macrophages.Fibroblasts	0.081	1	0	-3.62593
CPI-SS0815A0EE0_Myeloid_._Macrophages.Fibroblasts	CPI-SS0815A0EE0	CCR3_CCL26	Myeloid_._Macrophages.Fibroblasts	0.019	1	0	-5.71786
CPI-SS09199F78C_Myeloid_._Macrophages.Fibroblasts	CPI-SS09199F78C	CCR1_CCL23	Myeloid_._Macrophages.Fibroblasts	0.063	1	0	-3.9885
CPI-SS0D57FCA8C_Myeloid_._Macrophages.Fibroblasts	CPI-SS0D57FCA8C	IDE_CCL23	Myeloid_._Macrophages.Fibroblasts	0.012	1	0	-6.38082
CPI-SS041751A4D_Myeloid_._Macrophages.Fibroblasts	CPI-SS041751A4D	CCR1_CCL18	Myeloid_._Macrophages.Fibroblasts	0.063	1	0	-3.9885
CPI-SS08920B6FF_Myeloid_._Macrophages.Fibroblasts	CPI-SS08920B6FF	PODXL_SELL	Myeloid_._Macrophages.Fibroblasts	0.012	1	0	-6.38082
CPI-SS0A28DCA72_Myeloid_._Macrophages.Fibroblasts	CPI-SS0A28DCA72	CXCL12_CXCR4	Myeloid_._Macrophages.Fibroblasts	0.084	1	0	-3.57347
CPI-SS04B547174_Myeloid_._Macrophages.Fibroblasts	CPI-SS04B547174	OXT_OXTR	Myeloid_._Macrophages.Fibroblasts	0.003	1	0	-8.38082
CPI-SS004C23DCE_Myeloid_._Macrophages.Fibroblasts	CPI-SS004C23DCE	EREG_EGFR	Myeloid_._Macrophages.Fibroblasts	0.146	0	3	-2.77596
CPI-SS0708FE6FF_Myeloid_._Macrophages.Fibroblasts	CPI-SS0708FE6FF	NRG1_LSR	Myeloid_._Macrophages.Fibroblasts	0.029	1	0	-5.1078
CPI-SS0E075E5AF_Myeloid_._Macrophages.Fibroblasts	CPI-SS0E075E5AF	NRG1_NETO2	Myeloid_._Macrophages.Fibroblasts	0.022	1	0	-5.50635
CPI-SS0978D28AB_Myeloid_._Macrophages.Fibroblasts	CPI-SS0978D28AB	NRG1_MS4A4A	Myeloid_._Macrophages.Fibroblasts	0.026	1	0	-5.26534
CPI-SS02572E1EF_Myeloid_._Macrophages.Fibroblasts	CPI-SS02572E1EF	NRG1_LGR4	Myeloid_._Macrophages.Fibroblasts	0.035	1	0	-4.8365
CPI-SS0ED2573CA_Myeloid_._Macrophages.Fibroblasts	CPI-SS0ED2573CA	TNFSF11_TNFRSF11A	Myeloid_._Macrophages.Fibroblasts	0.002	1	0	-8.96578
CPI-SS027AFFC0E_Myeloid_._Macrophages.Fibroblasts	CPI-SS027AFFC0E	NCR3_BAG6	Myeloid_._Macrophages.Fibroblasts	0.074	1	0	-3.75633
CPI-SS0F94547B2_Myeloid_._Macrophages.Fibroblasts	CPI-SS0F94547B2	NCR3_NCR3LG1	Myeloid_._Macrophages.Fibroblasts	0.003	1	0	-8.38082
CPI-SS06A999D25_Myeloid_._Macrophages.Fibroblasts	CPI-SS06A999D25	PLD2_ARF1	Myeloid_._Macrophages.Fibroblasts	0.364	0	3	-1.45799
CPI-SS0F3A089DE_Myeloid_._Macrophages.Fibroblasts	CPI-SS0F3A089DE	SEMA3E_PLXND1	Myeloid_._Macrophages.Fibroblasts	0	1	0	-15
CPI-SS044C72D0D_Myeloid_._Macrophages.Fibroblasts	CPI-SS044C72D0D	SEMA4A_PLXND1	Myeloid_._Macrophages.Fibroblasts	0.069	1	0	-3.85726
CPI-SS0BAB460FF_Myeloid_._Macrophages.Fibroblasts	CPI-SS0BAB460FF	ANGPT2_TEK	Myeloid_._Macrophages.Fibroblasts	0.004	1	0	-7.96578
CPI-SS090FC28E1_Myeloid_._Macrophages.Fibroblasts	CPI-SS090FC28E1	EPHB6_EFNB2	Myeloid_._Macrophages.Fibroblasts	0.014	1	0	-6.15843
CPI-SS0B9E8C0DE_Myeloid_._Macrophages.Fibroblasts	CPI-SS0B9E8C0DE	EPHB2_EFNB2	Myeloid_._Macrophages.Fibroblasts	0.013	1	0	-6.26534
CPI-SS0DC4D593E_Myeloid_._Macrophages.Fibroblasts	CPI-SS0DC4D593E	EPHB6_EFNB1	Myeloid_._Macrophages.Fibroblasts	0.039	1	0	-4.68038
CPI-SS0111AAD26_Myeloid_._Macrophages.Fibroblasts	CPI-SS0111AAD26	EPHB2_EFNB1	Myeloid_._Macrophages.Fibroblasts	0.038	1	0	-4.71786
CPI-SS0FF55B42C_Myeloid_._Macrophages.Fibroblasts	CPI-SS0FF55B42C	EPHB3_EFNB1	Myeloid_._Macrophages.Fibroblasts	0.035	1	0	-4.8365
CPI-SS0F21D6CA0_Myeloid_._Macrophages.Fibroblasts	CPI-SS0F21D6CA0	EPHB4_EFNB1	Myeloid_._Macrophages.Fibroblasts	0.029	1	0	-5.1078
CPI-SS0470AF83E_Myeloid_._Macrophages.Fibroblasts	CPI-SS0470AF83E	EPHB1_EFNB1	Myeloid_._Macrophages.Fibroblasts	0.03	1	0	-5.05889
CPI-SS00046DCF3_Myeloid_._Macrophages.Fibroblasts	CPI-SS00046DCF3	EPHA4_EFNB1	Myeloid_._Macrophages.Fibroblasts	0.029	1	0	-5.1078
CPI-SS08718E4FB_Myeloid_._Macrophages.Fibroblasts	CPI-SS08718E4FB	EPHB6_EFNB3	Myeloid_._Macrophages.Fibroblasts	0.014	1	0	-6.15843
CPI-SS0DA366C78_Myeloid_._Macrophages.Fibroblasts	CPI-SS0DA366C78	EPHB2_EFNB3	Myeloid_._Macrophages.Fibroblasts	0.013	1	0	-6.26534
CPI-SS0A5B945E3_Myeloid_._Macrophages.Fibroblasts	CPI-SS0A5B945E3	EPHB3_EFNB3	Myeloid_._Macrophages.Fibroblasts	0.009	1	0	-6.79586
CPI-SS0865716E5_Myeloid_._Macrophages.Fibroblasts	CPI-SS0865716E5	EPHB4_EFNB3	Myeloid_._Macrophages.Fibroblasts	0.004	1	0	-7.96578
CPI-SS0D41C7AF5_Myeloid_._Macrophages.Fibroblasts	CPI-SS0D41C7AF5	EPHB1_EFNB3	Myeloid_._Macrophages.Fibroblasts	0.004	1	0	-7.96578
CPI-SS07CA5A6F1_Myeloid_._Macrophages.Fibroblasts	CPI-SS07CA5A6F1	EPHA4_EFNB3	Myeloid_._Macrophages.Fibroblasts	0.004	1	0	-7.96578
CPI-SS08D0F9109_Myeloid_._Macrophages.Fibroblasts	CPI-SS08D0F9109	EFNB2_EPHB4	Myeloid_._Macrophages.Fibroblasts	0.008	1	0	-6.96578
CPI-SS0586F2596_Myeloid_._Macrophages.Fibroblasts	CPI-SS0586F2596	EPHB2_EFNA5	Myeloid_._Macrophages.Fibroblasts	0.029	1	0	-5.1078
CPI-SS03A2EFDD5_Myeloid_._Macrophages.Fibroblasts	CPI-SS03A2EFDD5	EPHA1_EFNA5	Myeloid_._Macrophages.Fibroblasts	0.02	1	0	-5.64386
CPI-SS02AFCED82_Myeloid_._Macrophages.Fibroblasts	CPI-SS02AFCED82	EPHA2_EFNA5	Myeloid_._Macrophages.Fibroblasts	0.024	1	0	-5.38082
CPI-SS0BEAB521F_Myeloid_._Macrophages.Fibroblasts	CPI-SS0BEAB521F	EPHA3_EFNA5	Myeloid_._Macrophages.Fibroblasts	0.02	1	0	-5.64386
CPI-SS082ABF1EA_Myeloid_._Macrophages.Fibroblasts	CPI-SS082ABF1EA	EFNB2_EPHB3	Myeloid_._Macrophages.Fibroblasts	0.014	1	0	-6.15843
CPI-SS0BFD8E056_Myeloid_._Macrophages.Fibroblasts	CPI-SS0BFD8E056	EFNB2_EPHB1	Myeloid_._Macrophages.Fibroblasts	0.002	1	0	-8.96578
CPI-SS01A8F745A_Myeloid_._Macrophages.Fibroblasts	CPI-SS01A8F745A	EPHA1_EFNA3	Myeloid_._Macrophages.Fibroblasts	0.001	1	0	-9.96578
CPI-SS07BECB892_Myeloid_._Macrophages.Fibroblasts	CPI-SS07BECB892	EPHA2_EFNA3	Myeloid_._Macrophages.Fibroblasts	0.005	1	0	-7.64386
CPI-SS0AB0604B5_Myeloid_._Macrophages.Fibroblasts	CPI-SS0AB0604B5	EPHA3_EFNA3	Myeloid_._Macrophages.Fibroblasts	0.001	1	0	-9.96578
CPI-SS05E6D620E_Myeloid_._Macrophages.Fibroblasts	CPI-SS05E6D620E	EPHA1_EFNA4	Myeloid_._Macrophages.Fibroblasts	0.014	1	0	-6.15843
CPI-SS09F973C1A_Myeloid_._Macrophages.Fibroblasts	CPI-SS09F973C1A	EPHA2_EFNA4	Myeloid_._Macrophages.Fibroblasts	0.018	1	0	-5.79586
CPI-SS041888D39_Myeloid_._Macrophages.Fibroblasts	CPI-SS041888D39	EPHA3_EFNA4	Myeloid_._Macrophages.Fibroblasts	0.014	1	0	-6.15843
CPI-SS04C396C5D_Myeloid_._Macrophages.Fibroblasts	CPI-SS04C396C5D	VGF_NTRK1	Myeloid_._Macrophages.Fibroblasts	0.005	1	0	-7.64386
CPI-SS052127A00_Myeloid_._Macrophages.Fibroblasts	CPI-SS052127A00	NGF_NTRK1	Myeloid_._Macrophages.Fibroblasts	0	1	0	-15
CPI-SS0EDD4928A_Myeloid_._Macrophages.Fibroblasts	CPI-SS0EDD4928A	NGF_NGFR	Myeloid_._Macrophages.Fibroblasts	0	1	0	-15
CPI-SS08B85996F_Myeloid_._Macrophages.Fibroblasts	CPI-SS08B85996F	TTR_NGFR	Myeloid_._Macrophages.Fibroblasts	0.063	1	0	-3.9885
CPI-SS00D3CD86E_Myeloid_._Macrophages.Fibroblasts	CPI-SS00D3CD86E	TTR_DDR1	Myeloid_._Macrophages.Fibroblasts	0.008	1	0	-6.96578
CPI-SS06006F870_Myeloid_._Macrophages.Fibroblasts	CPI-SS06006F870	TTR_AGER	Myeloid_._Macrophages.Fibroblasts	0.003	1	0	-8.38082
CPI-SS0AB647854_Myeloid_._Macrophages.Fibroblasts	CPI-SS0AB647854	GPR37_PSAP	Myeloid_._Macrophages.Fibroblasts	0.819	1	0	-0.288065
CPI-SS0A915097A_Myeloid_._Macrophages.Fibroblasts	CPI-SS0A915097A	GRIN2D_IL16	Myeloid_._Macrophages.Fibroblasts	0.014	1	0	-6.15843
CPI-SS068C129D6_Myeloid_._Macrophages.Fibroblasts	CPI-SS068C129D6	CSF1_SIRPA	Myeloid_._Macrophages.Fibroblasts	0.041	1	0	-4.60823
CPI-SS055B305F1_Myeloid_._Macrophages.Fibroblasts	CPI-SS055B305F1	CEACAM1_CD209	Myeloid_._Macrophages.Fibroblasts	0.005	1	0	-7.64386
CPI-SS0A2949959_Myeloid_._Macrophages.Fibroblasts	CPI-SS0A2949959	ICAM3_CD209	Myeloid_._Macrophages.Fibroblasts	0.098	1	0	-3.35107
CPI-SS0A2D7895C_Myeloid_._Macrophages.Fibroblasts	CPI-SS0A2D7895C	CEACAM1_CEACAM6	Myeloid_._Macrophages.Fibroblasts	0.009	1	0	-6.79586
CPI-SS0322747C2_Myeloid_._Macrophages.Fibroblasts	CPI-SS0322747C2	CEACAM5_CEACAM6	Myeloid_._Macrophages.Fibroblasts	0.005	1	0	-7.64386
CPI-SS001BF66E8_Myeloid_._Macrophages.Fibroblasts	CPI-SS001BF66E8	CEACAM6_CEACAM6	Myeloid_._Macrophages.Fibroblasts	0.007	1	0	-7.15843
CPI-SS042EB8C7A_Myeloid_._Macrophages.Fibroblasts	CPI-SS042EB8C7A	TBXA2R_GHRL	Myeloid_._Macrophages.Fibroblasts	0.004	1	0	-7.96578
CPI-SS043E0F61D_Myeloid_._Macrophages.Fibroblasts	CPI-SS043E0F61D	PTGER3_GHRL	Myeloid_._Macrophages.Fibroblasts	0.005	1	0	-7.64386
CPI-SS05D406038_Myeloid_._Macrophages.Fibroblasts	CPI-SS05D406038	PTGIR_GHRL	Myeloid_._Macrophages.Fibroblasts	0.014	1	0	-6.15843
CPI-SS085C150CE_Myeloid_._Macrophages.Fibroblasts	CPI-SS085C150CE	ACE2_GHRL	Myeloid_._Macrophages.Fibroblasts	0	1	0	-15
CPI-SS079DDF890_Myeloid_._Macrophages.Fibroblasts	CPI-SS079DDF890	TNFSF12_TNFRSF25	Myeloid_._Macrophages.Fibroblasts	0.102	1	0	-3.29336
CPI-SS0B0CF0EDF_Myeloid_._Macrophages.Fibroblasts	CPI-SS0B0CF0EDF	TNFSF15_TNFRSF25	Myeloid_._Macrophages.Fibroblasts	0.008	1	0	-6.96578
CPI-SS02EF3E1BA_Myeloid_._Macrophages.Fibroblasts	CPI-SS02EF3E1BA	TNFSF12_TNFRSF12A	Myeloid_._Macrophages.Fibroblasts	0.522	0	3	-0.937878
CPI-SS08A819670_Myeloid_._Macrophages.Fibroblasts	CPI-SS08A819670	CD70_GPRC5B	Myeloid_._Macrophages.Fibroblasts	0.026	1	0	-5.26534
CPI-SS0B9B3870A_Myeloid_._Macrophages.Fibroblasts	CPI-SS0B9B3870A	VEGFA_FLT1	Myeloid_._Macrophages.Fibroblasts	0	1	0	-15
CPI-SS02371A6D6_Myeloid_._Macrophages.Fibroblasts	CPI-SS02371A6D6	VEGFA_EPHB2	Myeloid_._Macrophages.Fibroblasts	0.107	1	0	-3.22432
CPI-SS082AD7B6A_Myeloid_._Macrophages.Fibroblasts	CPI-SS082AD7B6A	FZD6_WNT5A	Myeloid_._Macrophages.Fibroblasts	0	1	0	-15
CPI-SS02B567BC7_Myeloid_._Macrophages.Fibroblasts	CPI-SS02B567BC7	PLXNC1_SEMA7A	Myeloid_._Macrophages.Fibroblasts	0.06	1	0	-4.05889
CPI-SS0A4EE6FE1_Myeloid_._Macrophages.Fibroblasts	CPI-SS0A4EE6FE1	LRP5_FAM3B	Myeloid_._Macrophages.Fibroblasts	0.003	1	0	-8.38082
CPI-SS0DCA749B0_Myeloid_._Macrophages.Fibroblasts	CPI-SS0DCA749B0	LGR5_RSPO3	Myeloid_._Macrophages.Fibroblasts	0	1	0	-15
CPI-SS0A874F65F_Myeloid_._Macrophages.Fibroblasts	CPI-SS0A874F65F	LGR4_RSPO3	Myeloid_._Macrophages.Fibroblasts	0.086	1	0	-3.53952
CPI-SS05B1FA8A8_Myeloid_._Macrophages.Fibroblasts	CPI-SS05B1FA8A8	LRP6_CKLF	Myeloid_._Macrophages.Fibroblasts	0.119	1	0	-3.07097
CPI-SS05162C56B_Myeloid_._Macrophages.Fibroblasts	CPI-SS05162C56B	NTF3_NTRK3	Myeloid_._Macrophages.Fibroblasts	0	1	0	-15
CPI-SS065F7DA2A_Myeloid_._Macrophages.Fibroblasts	CPI-SS065F7DA2A	COPA_P2RY6	Myeloid_._Macrophages.Fibroblasts	0.067	1	0	-3.8997
CPI-SS09A3FA737_Myeloid_._Macrophages.Fibroblasts	CPI-SS09A3FA737	NAMPT_P2RY6	Myeloid_._Macrophages.Fibroblasts	0.278	1	0	-1.84684
CPI-SS03E48EFEA_Myeloid_._Macrophages.Fibroblasts	CPI-SS03E48EFEA	C3_C3AR1	Myeloid_._Macrophages.Fibroblasts	0.256	1	0	-1.96578
CPI-SS0FF6CFDCA_Myeloid_._Macrophages.Fibroblasts	CPI-SS0FF6CFDCA	ADORA3_ENTPD1	Myeloid_._Macrophages.Fibroblasts	0.108	1	0	-3.2109
CPI-SS079728E8B_Myeloid_._Macrophages.Fibroblasts	CPI-SS079728E8B	ADORA2B_ENTPD1	Myeloid_._Macrophages.Fibroblasts	0.053	1	0	-4.23786
CPI-SS03E7587E4_Myeloid_._Macrophages.Fibroblasts	CPI-SS03E7587E4	ADORA1_ENTPD1	Myeloid_._Macrophages.Fibroblasts	0.049	1	0	-4.35107
CPI-SS05996C8FD_Myeloid_._Macrophages.Fibroblasts	CPI-SS05996C8FD	AGT_AGTR1	Myeloid_._Macrophages.Fibroblasts	0.049	1	0	-4.35107
CPI-SS00581282E_Myeloid_._Macrophages.Fibroblasts	CPI-SS00581282E	C5_C5AR1	Myeloid_._Macrophages.Fibroblasts	0.014	1	0	-6.15843
CPI-SS0A7E3A1AF_Myeloid_._Macrophages.Fibroblasts	CPI-SS0A7E3A1AF	C5_C5AR2	Myeloid_._Macrophages.Fibroblasts	0.005	1	0	-7.64386
CPI-SS012B216F6_Myeloid_._Macrophages.Fibroblasts	CPI-SS012B216F6	PTHLH_PTH2R	Myeloid_._Macrophages.Fibroblasts	0.001	1	0	-9.96578
CPI-SS0483CE4ED_Myeloid_._Macrophages.Fibroblasts	CPI-SS0483CE4ED	PTHLH_PTH1R	Myeloid_._Macrophages.Fibroblasts	0.006	1	0	-7.38082
CPI-SS0C6448B94_Myeloid_._Macrophages.Fibroblasts	CPI-SS0C6448B94	IL1B_ADRB2	Myeloid_._Macrophages.Fibroblasts	0.253	1	0	-1.98279
CPI-SS0C1F25516_Myeloid_._Macrophages.Fibroblasts	CPI-SS0C1F25516	CD8A_CEACAM5	Myeloid_._Macrophages.Fibroblasts	0.008	1	0	-6.96578
CPI-SS0F739D3DB_Myeloid_._Macrophages.Fibroblasts	CPI-SS0F739D3DB	ANXA1_FPR1	Myeloid_._Macrophages.Fibroblasts	0.463	1	0	-1.11092
CPI-SS06CCF5A54_Myeloid_._Macrophages.Fibroblasts	CPI-SS06CCF5A54	ANXA1_FPR3	Myeloid_._Macrophages.Fibroblasts	0.454	1	0	-1.13924
CPI-SS030BB46BB_Myeloid_._Macrophages.Fibroblasts	CPI-SS030BB46BB	ANXA1_FPR2	Myeloid_._Macrophages.Fibroblasts	0.453	1	0	-1.14242
CPI-SS0F66EA6BE_Myeloid_._Macrophages.Fibroblasts	CPI-SS0F66EA6BE	APP_FPR2	Myeloid_._Macrophages.Fibroblasts	0.081	1	0	-3.62593
CPI-SS05F45873A_Myeloid_._Macrophages.Fibroblasts	CPI-SS05F45873A	SAA1_FPR2	Myeloid_._Macrophages.Fibroblasts	0.002	1	0	-8.96578
CPI-SS0186F8AED_Myeloid_._Macrophages.Fibroblasts	CPI-SS0186F8AED	TNFSF9_IL13RA2	Myeloid_._Macrophages.Fibroblasts	0.006	1	0	-7.38082
CPI-SS0BCCDFA7A_Myeloid_._Macrophages.Fibroblasts	CPI-SS0BCCDFA7A	NAMPT_IL13RA2	Myeloid_._Macrophages.Fibroblasts	0.28	1	0	-1.8365
CPI-SS0431D2256_Myeloid_._Macrophages.Fibroblasts	CPI-SS0431D2256	TNFSF9_TNFRSF9	Myeloid_._Macrophages.Fibroblasts	0.006	1	0	-7.38082
CPI-SS0DC2A6D35_Myeloid_._Macrophages.Fibroblasts	CPI-SS0DC2A6D35	IL6_HRH1	Myeloid_._Macrophages.Fibroblasts	0.041	1	0	-4.60823
CPI-SS00B1BEE64_Myeloid_._Macrophages.Fibroblasts	CPI-SS00B1BEE64	CD2_CD58	Myeloid_._Macrophages.Fibroblasts	0.079	1	0	-3.662
CPI-SS0B537DD3F_Myeloid_._Macrophages.Fibroblasts	CPI-SS0B537DD3F	CEACAM5_CEACAM1	Myeloid_._Macrophages.Fibroblasts	0.001	1	0	-9.96578
CPI-SS0AC66088D_Myeloid_._Macrophages.Fibroblasts	CPI-SS0AC66088D	CEACAM5_CD1D	Myeloid_._Macrophages.Fibroblasts	0.002	1	0	-8.96578
CPI-SS0C85BC9AF_Myeloid_._Macrophages.Fibroblasts	CPI-SS0C85BC9AF	PROS1_AXL	Myeloid_._Macrophages.Fibroblasts	0.262	1	0	-1.93236
CPI-SS09C4988F8_Myeloid_._Macrophages.Fibroblasts	CPI-SS09C4988F8	PROS1_TYRO3	Myeloid_._Macrophages.Fibroblasts	0.027	1	0	-5.2109
CPI-SS0B01CF3AB_Myeloid_._Macrophages.Fibroblasts	CPI-SS0B01CF3AB	CSF1R_CSF1	Myeloid_._Macrophages.Fibroblasts	0.428	0	3	-1.22432
CPI-SS05BE83BC6_Myeloid_._Macrophages.Fibroblasts	CPI-SS05BE83BC6	CSF1R_CSF3	Myeloid_._Macrophages.Fibroblasts	0.376	1	0	-1.4112
CPI-SS0DFA98A14_Myeloid_._Macrophages.Fibroblasts	CPI-SS0DFA98A14	CSF1R_IL34	Myeloid_._Macrophages.Fibroblasts	0.38	1	0	-1.39593
CPI-SS0CBC7840D_Myeloid_._Macrophages.Fibroblasts	CPI-SS0CBC7840D	PTPRC_CD22	Myeloid_._Macrophages.Fibroblasts	0.357	1	0	-1.486
CPI-SS0822AEF5F_Myeloid_._Macrophages.Fibroblasts	CPI-SS0822AEF5F	PTPRC_MRC1	Myeloid_._Macrophages.Fibroblasts	0.356	1	0	-1.49005
CPI-SS07F60834D_Myeloid_._Macrophages.Fibroblasts	CPI-SS07F60834D	MET_HGF	Myeloid_._Macrophages.Fibroblasts	0.027	1	0	-5.2109
CPI-SS056FF4363_Myeloid_._Macrophages.Fibroblasts	CPI-SS056FF4363	CD48_CD244	Myeloid_._Macrophages.Fibroblasts	0.158	1	0	-2.662
CPI-SS0D954EA1C_Myeloid_._Macrophages.Fibroblasts	CPI-SS0D954EA1C	PDGFRB_PDGFD	Myeloid_._Macrophages.Fibroblasts	0.08	1	0	-3.64386
CPI-SS080611C5B_Myeloid_._Macrophages.Fibroblasts	CPI-SS080611C5B	ALOX5_ALOX5AP	Myeloid_._Macrophages.Fibroblasts	0.223	1	0	-2.16488
CPI-SS08376F0E6_Myeloid_._Macrophages.Fibroblasts	CPI-SS08376F0E6	CSF3_CSF3R	Myeloid_._Macrophages.Fibroblasts	0	1	0	-15
CPI-SS02D7A1DDE_Myeloid_._Macrophages.Fibroblasts	CPI-SS02D7A1DDE	KIT_KITLG	Myeloid_._Macrophages.Fibroblasts	0	1	0	-15
CPI-SS0EDAE16B6_Myeloid_._Macrophages.Fibroblasts	CPI-SS0EDAE16B6	EPOR_KITLG	Myeloid_._Macrophages.Fibroblasts	0.019	1	0	-5.71786
CPI-SS07327E587_Myeloid_._Macrophages.Fibroblasts	CPI-SS07327E587	CD28_CD80	Myeloid_._Macrophages.Fibroblasts	0.003	1	0	-8.38082
CPI-SS0320FFAFC_Myeloid_._Macrophages.Fibroblasts	CPI-SS0320FFAFC	CTLA4_CD80	Myeloid_._Macrophages.Fibroblasts	0.004	1	0	-7.96578
CPI-SS077D7365D_Myeloid_._Macrophages.Fibroblasts	CPI-SS077D7365D	CD28_CD86	Myeloid_._Macrophages.Fibroblasts	0.009	1	0	-6.79586
CPI-SS0B0E09B1C_Myeloid_._Macrophages.Fibroblasts	CPI-SS0B0E09B1C	CTLA4_CD86	Myeloid_._Macrophages.Fibroblasts	0.01	1	0	-6.64386
CPI-SS0EB5AEC83_Myeloid_._Macrophages.Fibroblasts	CPI-SS0EB5AEC83	SELL_CD34	Myeloid_._Macrophages.Fibroblasts	0.169	0	3	-2.5649
CPI-SS015E1E2C6_Myeloid_._Macrophages.Fibroblasts	CPI-SS015E1E2C6	SELP_CD34	Myeloid_._Macrophages.Fibroblasts	0.1	1	0	-3.32193
CPI-SS087321EB5_Myeloid_._Macrophages.Fibroblasts	CPI-SS087321EB5	SELL_SELPLG	Myeloid_._Macrophages.Fibroblasts	0.076	1	0	-3.71786
CPI-SS02B7540B0_Myeloid_._Macrophages.Fibroblasts	CPI-SS02B7540B0	SELP_SELPLG	Myeloid_._Macrophages.Fibroblasts	0.008	1	0	-6.96578
CPI-SS086A1C18B_Myeloid_._Macrophages.Fibroblasts	CPI-SS086A1C18B	SELE_SELPLG	Myeloid_._Macrophages.Fibroblasts	0	1	0	-15
CPI-SS04F90EE0D_Myeloid_._Macrophages.Fibroblasts	CPI-SS04F90EE0D	SELE_GLG1	Myeloid_._Macrophages.Fibroblasts	0	1	0	-15
CPI-SS01560CA22_Myeloid_._Macrophages.Fibroblasts	CPI-SS01560CA22	CD99_PILRA	Myeloid_._Macrophages.Fibroblasts	0.233	1	0	-2.1016
CPI-SS0A1864A37_Myeloid_._Macrophages.Fibroblasts	CPI-SS0A1864A37	NPR1_NPPC	Myeloid_._Macrophages.Fibroblasts	0	1	0	-15
CPI-SS0EB4002A2_Myeloid_._Macrophages.Fibroblasts	CPI-SS0EB4002A2	NPR3_NPPC	Myeloid_._Macrophages.Fibroblasts	0	1	0	-15
CPI-SS06B94F144_Myeloid_._Macrophages.Fibroblasts	CPI-SS06B94F144	NPR2_NPPC	Myeloid_._Macrophages.Fibroblasts	0.01	1	0	-6.64386
CPI-SS02A170A99_Myeloid_._Macrophages.Fibroblasts	CPI-SS02A170A99	SPN_SIGLEC1	Myeloid_._Macrophages.Fibroblasts	0.067	1	0	-3.8997
CPI-SS03CC15FF3_Myeloid_._Macrophages.Fibroblasts	CPI-SS03CC15FF3	PDGFRA_PDGFC	Myeloid_._Macrophages.Fibroblasts	0.058	1	0	-4.1078
CPI-SS056AA08CF_Myeloid_._Macrophages.Fibroblasts	CPI-SS056AA08CF	EDN2_EDNRA	Myeloid_._Macrophages.Fibroblasts	0.071	1	0	-3.81604
CPI-SS01946BE5C_Myeloid_._Macrophages.Fibroblasts	CPI-SS01946BE5C	C5AR1_RPS19	Myeloid_._Macrophages.Fibroblasts	1.377	1	0	0.461529
CPI-SS04456F441_Myeloid_._Macrophages.Fibroblasts	CPI-SS04456F441	TNFSF4_TNFRSF4	Myeloid_._Macrophages.Fibroblasts	0.014	1	0	-6.15843
CPI-SS087BD262F_Myeloid_._Macrophages.Fibroblasts	CPI-SS087BD262F	CXCR2_CXCL5	Myeloid_._Macrophages.Fibroblasts	0.004	1	0	-7.96578
CPI-SS0C7915758_Myeloid_._Macrophages.Fibroblasts	CPI-SS0C7915758	CXCR2_CXCL6	Myeloid_._Macrophages.Fibroblasts	0.021	1	0	-5.57347
CPI-SS0D2539AEB_Myeloid_._Macrophages.Fibroblasts	CPI-SS0D2539AEB	FPR3_HEBP1	Myeloid_._Macrophages.Fibroblasts	0.238	0	3	-2.07097
CPI-SS0C321CE6D_Myeloid_._Macrophages.Fibroblasts	CPI-SS0C321CE6D	FPR2_CAMP	Myeloid_._Macrophages.Fibroblasts	0	1	0	-15
CPI-SS09A3A441F_Myeloid_._Macrophages.Fibroblasts	CPI-SS09A3A441F	GUCY2C_GUCA2A	Myeloid_._Macrophages.Fibroblasts	0	1	0	-15
CPI-SS03EACE0E0_Myeloid_._Macrophages.Fibroblasts	CPI-SS03EACE0E0	MST1_MST1R	Myeloid_._Macrophages.Fibroblasts	0.004	1	0	-7.96578
CPI-SS0412C803A_Myeloid_._Macrophages.Fibroblasts	CPI-SS0412C803A	TNFRSF8_TNFSF8	Myeloid_._Macrophages.Fibroblasts	0	1	0	-15
CPI-SS08991B378_Myeloid_._Macrophages.Fibroblasts	CPI-SS08991B378	CD6_ALCAM	Myeloid_._Macrophages.Fibroblasts	0.029	1	0	-5.1078
CPI-SS0D0252D87_Myeloid_._Macrophages.Fibroblasts	CPI-SS0D0252D87	AXL_IL15RA	Myeloid_._Macrophages.Fibroblasts	0.2	0.743	0.129011	-2.32193
CPI-SS077B160B9_Myeloid_._Macrophages.Fibroblasts	CPI-SS077B160B9	IL15_IL15RA	Myeloid_._Macrophages.Fibroblasts	0.057	1	0	-4.13289
CPI-SS03A4F7DC8_Myeloid_._Macrophages.Fibroblasts	CPI-SS03A4F7DC8	AXL_GAS6	Myeloid_._Macrophages.Fibroblasts	0.462	0	3	-1.11404
CPI-SS085195142_Myeloid_._Macrophages.Fibroblasts	CPI-SS085195142	TYRO3_GAS6	Myeloid_._Macrophages.Fibroblasts	0.299	1	0	-1.74178
CPI-SS0415CC75D_Myeloid_._Macrophages.Fibroblasts	CPI-SS0415CC75D	MERTK_GAS6	Myeloid_._Macrophages.Fibroblasts	0.34	0	3	-1.55639
CPI-SS00C069DCB_Myeloid_._Macrophages.Fibroblasts	CPI-SS00C069DCB	SSTR1_SST	Myeloid_._Macrophages.Fibroblasts	0	1	0	-15
CPI-SS073C1B796_Myeloid_._Macrophages.Fibroblasts	CPI-SS073C1B796	CD52_SIGLEC10	Myeloid_._Macrophages.Fibroblasts	0.428	1	0	-1.22432
CPI-SS0E5593D5C_Myeloid_._Macrophages.Fibroblasts	CPI-SS0E5593D5C	BMP8B_PLAUR	Myeloid_._Macrophages.Fibroblasts	0.303	1	0	-1.72261
CPI-SS076FEB261_Myeloid_._Macrophages.Fibroblasts	CPI-SS076FEB261	FLT3_FLT3LG	Myeloid_._Macrophages.Fibroblasts	0.031	1	0	-5.01159
CPI-SS06CBC985C_Myeloid_._Macrophages.Fibroblasts	CPI-SS06CBC985C	LTBR_LTB	Myeloid_._Macrophages.Fibroblasts	0.084	1	0	-3.57347
CPI-SS04CD88411_Myeloid_._Macrophages.Fibroblasts	CPI-SS04CD88411	GPR1_RARRES2	Myeloid_._Macrophages.Fibroblasts	0	1	0	-15
CPI-SS07D56EB05_Myeloid_._Macrophages.Fibroblasts	CPI-SS07D56EB05	CMKLR1_RARRES2	Myeloid_._Macrophages.Fibroblasts	0.707	1	0	-0.500218
CPI-SS0B6643F31_Myeloid_._Macrophages.Fibroblasts	CPI-SS0B6643F31	XCR1_XCL1	Myeloid_._Macrophages.Fibroblasts	0.002	1	0	-8.96578
CPI-SS052D34F0B_Myeloid_._Macrophages.Fibroblasts	CPI-SS052D34F0B	XCR1_XCL2	Myeloid_._Macrophages.Fibroblasts	0.001	1	0	-9.96578
CPI-SS07B3139A0_Myeloid_._Macrophages.Fibroblasts	CPI-SS07B3139A0	NMU_NMUR2	Myeloid_._Macrophages.Fibroblasts	0	1	0	-15
CPI-SS018BD4882_Myeloid_._Macrophages.Fibroblasts	CPI-SS018BD4882	NMU_NMUR1	Myeloid_._Macrophages.Fibroblasts	0	1	0	-15
CPI-SS032E9A219_Myeloid_._Macrophages.Fibroblasts	CPI-SS032E9A219	CX3CR1_CX3CL1	Myeloid_._Macrophages.Fibroblasts	0.078	1	0	-3.68038
CPI-SS0EF1A7415_Myeloid_._Macrophages.Fibroblasts	CPI-SS0EF1A7415	CCR4_CCL17	Myeloid_._Macrophages.Fibroblasts	0	1	0	-15
CPI-SS095DCA7F7_Myeloid_._Macrophages.Fibroblasts	CPI-SS095DCA7F7	LILRA4_BST2	Myeloid_._Macrophages.Fibroblasts	0.403	1	0	-1.31115
CPI-SS0B6F0C894_Myeloid_._Macrophages.Fibroblasts	CPI-SS0B6F0C894	DSG2_DSC3	Myeloid_._Macrophages.Fibroblasts	0.005	1	0	-7.64386
CPI-SS06D13FCD3_Myeloid_._Macrophages.Fibroblasts	CPI-SS06D13FCD3	DSC2_DSG2	Myeloid_._Macrophages.Fibroblasts	0.06	1	0	-4.05889
CPI-SS0B337B316_Myeloid_._Macrophages.Fibroblasts	CPI-SS0B337B316	TEK_ANGPT1	Myeloid_._Macrophages.Fibroblasts	0	1	0	-15
CPI-SS0E9015902_Myeloid_._Macrophages.Fibroblasts	CPI-SS0E9015902	CD47_SIRPG	Myeloid_._Macrophages.Fibroblasts	0.153	1	0	-2.7084
CPI-SS067BA9202_Myeloid_._Macrophages.Fibroblasts	CPI-SS067BA9202	LAIR1_LILRB4	Myeloid_._Macrophages.Fibroblasts	0.175	1	0	-2.51457
CPI-SS08EDE5442_Myeloid_._Macrophages.Fibroblasts	CPI-SS08EDE5442	IGFL2_IGFLR1	Myeloid_._Macrophages.Fibroblasts	0	1	0	-15
CPI-SS0327E1782_Myeloid_._Macrophages.Fibroblasts	CPI-SS0327E1782	IGFL3_IGFLR1	Myeloid_._Macrophages.Fibroblasts	0	1	0	-15
CPI-SS08C995EB4_Myeloid_._Macrophages.Fibroblasts	CPI-SS08C995EB4	CXCL17_GPR35	Myeloid_._Macrophages.Fibroblasts	0.003	1	0	-8.38082
CPI-SS025C8F785_Myeloid_._Macrophages.Fibroblasts	CPI-SS025C8F785	CLEC2B_KLRF1	Myeloid_._Macrophages.Fibroblasts	0.254	1	0	-1.9771
CPI-SS00797FD15_Myeloid_._Macrophages.Fibroblasts	CPI-SS00797FD15	EDA_EDA2R	Myeloid_._Macrophages.Fibroblasts	0.012	1	0	-6.38082
CPI-SS04C672963_Myeloid_._Macrophages.Fibroblasts	CPI-SS04C672963	ESAM_ESAM	Myeloid_._Macrophages.Fibroblasts	0.001	1	0	-9.96578
CPI-SS0FF51A757_Myeloid_._Macrophages.Fibroblasts	CPI-SS0FF51A757	TNFSF18_TNFRSF18	Myeloid_._Macrophages.Fibroblasts	0.007	1	0	-7.15843
CPI-SC01C699B73_Myeloid_._Macrophages.Fibroblasts	CPI-SC01C699B73	COL6A6_a10b1 complex	Myeloid_._Macrophages.Fibroblasts	0	1	0	-15
CPI-SC00A0B0892_Myeloid_._Macrophages.Fibroblasts	CPI-SC00A0B0892	COL6A5_a10b1 complex	Myeloid_._Macrophages.Fibroblasts	0	1	0	-15
CPI-SC07ECBFCA7_Myeloid_._Macrophages.Fibroblasts	CPI-SC07ECBFCA7	COL1A1_a10b1 complex	Myeloid_._Macrophages.Fibroblasts	0.024	1	0	-5.38082
CPI-SC067433F6B_Myeloid_._Macrophages.Fibroblasts	CPI-SC067433F6B	COL3A1_a10b1 complex	Myeloid_._Macrophages.Fibroblasts	0.018	1	0	-5.79586
CPI-SC0B6F1A278_Myeloid_._Macrophages.Fibroblasts	CPI-SC0B6F1A278	COL4A1_a10b1 complex	Myeloid_._Macrophages.Fibroblasts	0.011	1	0	-6.50635
CPI-SC0D19BAF15_Myeloid_._Macrophages.Fibroblasts	CPI-SC0D19BAF15	FN1_a10b1 complex	Myeloid_._Macrophages.Fibroblasts	0.181	1	0	-2.46594
CPI-SC0F516B854_Myeloid_._Macrophages.Fibroblasts	CPI-SC0F516B854	COL5A2_a10b1 complex	Myeloid_._Macrophages.Fibroblasts	0.01	1	0	-6.64386
CPI-SC011F01833_Myeloid_._Macrophages.Fibroblasts	CPI-SC011F01833	COL1A2_a10b1 complex	Myeloid_._Macrophages.Fibroblasts	0.019	1	0	-5.71786
CPI-SC0FA79E269_Myeloid_._Macrophages.Fibroblasts	CPI-SC0FA79E269	COL4A2_a10b1 complex	Myeloid_._Macrophages.Fibroblasts	0.011	1	0	-6.50635
CPI-SC04936738A_Myeloid_._Macrophages.Fibroblasts	CPI-SC04936738A	COL11A1_a10b1 complex	Myeloid_._Macrophages.Fibroblasts	0	1	0	-15
CPI-SC02B111AB0_Myeloid_._Macrophages.Fibroblasts	CPI-SC02B111AB0	COL6A1_a10b1 complex	Myeloid_._Macrophages.Fibroblasts	0.011	1	0	-6.50635
CPI-SC0CE851065_Myeloid_._Macrophages.Fibroblasts	CPI-SC0CE851065	COL6A2_a10b1 complex	Myeloid_._Macrophages.Fibroblasts	0.014	1	0	-6.15843
CPI-SC07375C073_Myeloid_._Macrophages.Fibroblasts	CPI-SC07375C073	COL6A3_a10b1 complex	Myeloid_._Macrophages.Fibroblasts	0.014	1	0	-6.15843
CPI-SC0D6C777F2_Myeloid_._Macrophages.Fibroblasts	CPI-SC0D6C777F2	COL11A2_a10b1 complex	Myeloid_._Macrophages.Fibroblasts	0.009	1	0	-6.79586
CPI-SC0F74C069F_Myeloid_._Macrophages.Fibroblasts	CPI-SC0F74C069F	COL9A1_a10b1 complex	Myeloid_._Macrophages.Fibroblasts	0	1	0	-15
CPI-SC041DEF0FB_Myeloid_._Macrophages.Fibroblasts	CPI-SC041DEF0FB	COL5A1_a10b1 complex	Myeloid_._Macrophages.Fibroblasts	0.01	1	0	-6.64386
CPI-SC0C907A888_Myeloid_._Macrophages.Fibroblasts	CPI-SC0C907A888	COL8A2_a10b1 complex	Myeloid_._Macrophages.Fibroblasts	0.019	1	0	-5.71786
CPI-SC08B1D5269_Myeloid_._Macrophages.Fibroblasts	CPI-SC08B1D5269	COL5A3_a10b1 complex	Myeloid_._Macrophages.Fibroblasts	0.009	1	0	-6.79586
CPI-SC0F8101D41_Myeloid_._Macrophages.Fibroblasts	CPI-SC0F8101D41	COL8A1_a10b1 complex	Myeloid_._Macrophages.Fibroblasts	0.01	1	0	-6.64386
CPI-SC087556B01_Myeloid_._Macrophages.Fibroblasts	CPI-SC087556B01	COL4A5_a10b1 complex	Myeloid_._Macrophages.Fibroblasts	0	1	0	-15
CPI-SC08E75294D_Myeloid_._Macrophages.Fibroblasts	CPI-SC08E75294D	COL15A1_a10b1 complex	Myeloid_._Macrophages.Fibroblasts	0.013	1	0	-6.26534
CPI-SC0017F527E_Myeloid_._Macrophages.Fibroblasts	CPI-SC0017F527E	COL18A1_a10b1 complex	Myeloid_._Macrophages.Fibroblasts	0.018	1	0	-5.79586
CPI-SC00C0800EB_Myeloid_._Macrophages.Fibroblasts	CPI-SC00C0800EB	COL4A4_a10b1 complex	Myeloid_._Macrophages.Fibroblasts	0.01	1	0	-6.64386
CPI-SC0A3F146C2_Myeloid_._Macrophages.Fibroblasts	CPI-SC0A3F146C2	COL4A3_a10b1 complex	Myeloid_._Macrophages.Fibroblasts	0	1	0	-15
CPI-SC008F4294F_Myeloid_._Macrophages.Fibroblasts	CPI-SC008F4294F	COL7A1_a10b1 complex	Myeloid_._Macrophages.Fibroblasts	0.011	1	0	-6.50635
CPI-SC0A199B69E_Myeloid_._Macrophages.Fibroblasts	CPI-SC0A199B69E	COL10A1_a10b1 complex	Myeloid_._Macrophages.Fibroblasts	0.009	1	0	-6.79586
CPI-SC015980AEB_Myeloid_._Macrophages.Fibroblasts	CPI-SC015980AEB	COL14A1_a10b1 complex	Myeloid_._Macrophages.Fibroblasts	0	1	0	-15
CPI-SC0F94B2CF9_Myeloid_._Macrophages.Fibroblasts	CPI-SC0F94B2CF9	COL16A1_a10b1 complex	Myeloid_._Macrophages.Fibroblasts	0.009	1	0	-6.79586
CPI-SC0517A327B_Myeloid_._Macrophages.Fibroblasts	CPI-SC0517A327B	COL9A3_a10b1 complex	Myeloid_._Macrophages.Fibroblasts	0.011	1	0	-6.50635
CPI-SC067EE23E1_Myeloid_._Macrophages.Fibroblasts	CPI-SC067EE23E1	COL9A2_a10b1 complex	Myeloid_._Macrophages.Fibroblasts	0.021	1	0	-5.57347
CPI-SC09DFB2ACA_Myeloid_._Macrophages.Fibroblasts	CPI-SC09DFB2ACA	COL19A1_a10b1 complex	Myeloid_._Macrophages.Fibroblasts	0.009	1	0	-6.79586
CPI-SC090311934_Myeloid_._Macrophages.Fibroblasts	CPI-SC090311934	COL24A1_a10b1 complex	Myeloid_._Macrophages.Fibroblasts	0.01	1	0	-6.64386
CPI-SC0725E3A76_Myeloid_._Macrophages.Fibroblasts	CPI-SC0725E3A76	COL13A1_a10b1 complex	Myeloid_._Macrophages.Fibroblasts	0	1	0	-15
CPI-SC0C9CBDD21_Myeloid_._Macrophages.Fibroblasts	CPI-SC0C9CBDD21	COL27A1_a10b1 complex	Myeloid_._Macrophages.Fibroblasts	0.009	1	0	-6.79586
CPI-SC0BA1D5E00_Myeloid_._Macrophages.Fibroblasts	CPI-SC0BA1D5E00	COL22A1_a10b1 complex	Myeloid_._Macrophages.Fibroblasts	0.01	1	0	-6.64386
CPI-SC08938BB1C_Myeloid_._Macrophages.Fibroblasts	CPI-SC08938BB1C	COL21A1_a10b1 complex	Myeloid_._Macrophages.Fibroblasts	0.009	1	0	-6.79586
CPI-SC02131C05A_Myeloid_._Macrophages.Fibroblasts	CPI-SC02131C05A	COL12A1_a10b1 complex	Myeloid_._Macrophages.Fibroblasts	0.01	1	0	-6.64386
CPI-SC06B4C6DD5_Myeloid_._Macrophages.Fibroblasts	CPI-SC06B4C6DD5	COL17A1_a10b1 complex	Myeloid_._Macrophages.Fibroblasts	0.01	1	0	-6.64386
CPI-SC07E0348EF_Myeloid_._Macrophages.Fibroblasts	CPI-SC07E0348EF	COL6A6_a11b1 complex	Myeloid_._Macrophages.Fibroblasts	0	1	0	-15
CPI-SC05CE52A12_Myeloid_._Macrophages.Fibroblasts	CPI-SC05CE52A12	COL6A5_a11b1 complex	Myeloid_._Macrophages.Fibroblasts	0	1	0	-15
CPI-SC0F7E26271_Myeloid_._Macrophages.Fibroblasts	CPI-SC0F7E26271	COL1A1_a11b1 complex	Myeloid_._Macrophages.Fibroblasts	0.037	1	0	-4.75633
CPI-SC0A8902C85_Myeloid_._Macrophages.Fibroblasts	CPI-SC0A8902C85	COL3A1_a11b1 complex	Myeloid_._Macrophages.Fibroblasts	0.03	1	0	-5.05889
CPI-SC0A0532ADC_Myeloid_._Macrophages.Fibroblasts	CPI-SC0A0532ADC	COL4A1_a11b1 complex	Myeloid_._Macrophages.Fibroblasts	0.023	1	0	-5.44222
CPI-SC0CFF5E19D_Myeloid_._Macrophages.Fibroblasts	CPI-SC0CFF5E19D	FN1_a11b1 complex	Myeloid_._Macrophages.Fibroblasts	0.194	1	0	-2.36587
CPI-SC0DF641DAA_Myeloid_._Macrophages.Fibroblasts	CPI-SC0DF641DAA	COL5A2_a11b1 complex	Myeloid_._Macrophages.Fibroblasts	0.022	1	0	-5.50635
CPI-SC0681D30FE_Myeloid_._Macrophages.Fibroblasts	CPI-SC0681D30FE	COL1A2_a11b1 complex	Myeloid_._Macrophages.Fibroblasts	0.031	1	0	-5.01159
CPI-SC02017BE74_Myeloid_._Macrophages.Fibroblasts	CPI-SC02017BE74	COL4A2_a11b1 complex	Myeloid_._Macrophages.Fibroblasts	0.023	1	0	-5.44222
CPI-SC0861656EC_Myeloid_._Macrophages.Fibroblasts	CPI-SC0861656EC	COL11A1_a11b1 complex	Myeloid_._Macrophages.Fibroblasts	0	1	0	-15
CPI-SC04085F9F9_Myeloid_._Macrophages.Fibroblasts	CPI-SC04085F9F9	COL6A1_a11b1 complex	Myeloid_._Macrophages.Fibroblasts	0.023	1	0	-5.44222
CPI-SC0A54B5323_Myeloid_._Macrophages.Fibroblasts	CPI-SC0A54B5323	COL6A2_a11b1 complex	Myeloid_._Macrophages.Fibroblasts	0.026	1	0	-5.26534
CPI-SC0ECFACED2_Myeloid_._Macrophages.Fibroblasts	CPI-SC0ECFACED2	COL6A3_a11b1 complex	Myeloid_._Macrophages.Fibroblasts	0.026	1	0	-5.26534
CPI-SC0CA323AE3_Myeloid_._Macrophages.Fibroblasts	CPI-SC0CA323AE3	COL11A2_a11b1 complex	Myeloid_._Macrophages.Fibroblasts	0.022	1	0	-5.50635
CPI-SC0CBC30AB7_Myeloid_._Macrophages.Fibroblasts	CPI-SC0CBC30AB7	COL9A1_a11b1 complex	Myeloid_._Macrophages.Fibroblasts	0	1	0	-15
CPI-SC0092846B0_Myeloid_._Macrophages.Fibroblasts	CPI-SC0092846B0	COL5A1_a11b1 complex	Myeloid_._Macrophages.Fibroblasts	0.022	1	0	-5.50635
CPI-SC08AF9CA91_Myeloid_._Macrophages.Fibroblasts	CPI-SC08AF9CA91	COL8A2_a11b1 complex	Myeloid_._Macrophages.Fibroblasts	0.031	1	0	-5.01159
CPI-SC07E958BDE_Myeloid_._Macrophages.Fibroblasts	CPI-SC07E958BDE	COL5A3_a11b1 complex	Myeloid_._Macrophages.Fibroblasts	0.021	1	0	-5.57347
CPI-SC08CC68F11_Myeloid_._Macrophages.Fibroblasts	CPI-SC08CC68F11	COL8A1_a11b1 complex	Myeloid_._Macrophages.Fibroblasts	0.022	1	0	-5.50635
CPI-SC0CE433AB8_Myeloid_._Macrophages.Fibroblasts	CPI-SC0CE433AB8	COL4A5_a11b1 complex	Myeloid_._Macrophages.Fibroblasts	0	1	0	-15
CPI-SC03BFF1D95_Myeloid_._Macrophages.Fibroblasts	CPI-SC03BFF1D95	COL15A1_a11b1 complex	Myeloid_._Macrophages.Fibroblasts	0.026	1	0	-5.26534
CPI-SC03ADD2063_Myeloid_._Macrophages.Fibroblasts	CPI-SC03ADD2063	COL18A1_a11b1 complex	Myeloid_._Macrophages.Fibroblasts	0.03	1	0	-5.05889
CPI-SC0082A7233_Myeloid_._Macrophages.Fibroblasts	CPI-SC0082A7233	COL4A4_a11b1 complex	Myeloid_._Macrophages.Fibroblasts	0.022	1	0	-5.50635
CPI-SC0674C647E_Myeloid_._Macrophages.Fibroblasts	CPI-SC0674C647E	COL4A3_a11b1 complex	Myeloid_._Macrophages.Fibroblasts	0	1	0	-15
CPI-SC03D71E025_Myeloid_._Macrophages.Fibroblasts	CPI-SC03D71E025	COL7A1_a11b1 complex	Myeloid_._Macrophages.Fibroblasts	0.023	1	0	-5.44222
CPI-SC0DF986F22_Myeloid_._Macrophages.Fibroblasts	CPI-SC0DF986F22	COL10A1_a11b1 complex	Myeloid_._Macrophages.Fibroblasts	0.022	1	0	-5.50635
CPI-SC060984F83_Myeloid_._Macrophages.Fibroblasts	CPI-SC060984F83	COL14A1_a11b1 complex	Myeloid_._Macrophages.Fibroblasts	0	1	0	-15
CPI-SC0014D5A6E_Myeloid_._Macrophages.Fibroblasts	CPI-SC0014D5A6E	COL16A1_a11b1 complex	Myeloid_._Macrophages.Fibroblasts	0.022	1	0	-5.50635
CPI-SC0B4BD965C_Myeloid_._Macrophages.Fibroblasts	CPI-SC0B4BD965C	COL9A3_a11b1 complex	Myeloid_._Macrophages.Fibroblasts	0.023	1	0	-5.44222
CPI-SC0247E9ADB_Myeloid_._Macrophages.Fibroblasts	CPI-SC0247E9ADB	COL9A2_a11b1 complex	Myeloid_._Macrophages.Fibroblasts	0.033	1	0	-4.92139
CPI-SC0035F0B0F_Myeloid_._Macrophages.Fibroblasts	CPI-SC0035F0B0F	COL19A1_a11b1 complex	Myeloid_._Macrophages.Fibroblasts	0.022	1	0	-5.50635
CPI-SC06ACCFA52_Myeloid_._Macrophages.Fibroblasts	CPI-SC06ACCFA52	COL24A1_a11b1 complex	Myeloid_._Macrophages.Fibroblasts	0.022	1	0	-5.50635
CPI-SC0D2BDC009_Myeloid_._Macrophages.Fibroblasts	CPI-SC0D2BDC009	COL13A1_a11b1 complex	Myeloid_._Macrophages.Fibroblasts	0	1	0	-15
CPI-SC05F111D21_Myeloid_._Macrophages.Fibroblasts	CPI-SC05F111D21	COL27A1_a11b1 complex	Myeloid_._Macrophages.Fibroblasts	0.022	1	0	-5.50635
CPI-SC0BCD683D4_Myeloid_._Macrophages.Fibroblasts	CPI-SC0BCD683D4	COL22A1_a11b1 complex	Myeloid_._Macrophages.Fibroblasts	0.022	1	0	-5.50635
CPI-SC037C3901A_Myeloid_._Macrophages.Fibroblasts	CPI-SC037C3901A	COL21A1_a11b1 complex	Myeloid_._Macrophages.Fibroblasts	0.021	1	0	-5.57347
CPI-SC05B2AA866_Myeloid_._Macrophages.Fibroblasts	CPI-SC05B2AA866	COL12A1_a11b1 complex	Myeloid_._Macrophages.Fibroblasts	0.022	1	0	-5.50635
CPI-SC0247375A7_Myeloid_._Macrophages.Fibroblasts	CPI-SC0247375A7	COL17A1_a11b1 complex	Myeloid_._Macrophages.Fibroblasts	0.022	1	0	-5.50635
CPI-SC0B808E56A_Myeloid_._Macrophages.Fibroblasts	CPI-SC0B808E56A	COL6A6_a1b1 complex	Myeloid_._Macrophages.Fibroblasts	0	1	0	-15
CPI-SC089D4762F_Myeloid_._Macrophages.Fibroblasts	CPI-SC089D4762F	COL6A5_a1b1 complex	Myeloid_._Macrophages.Fibroblasts	0	1	0	-15
CPI-SC0F73E9099_Myeloid_._Macrophages.Fibroblasts	CPI-SC0F73E9099	COL1A1_a1b1 complex	Myeloid_._Macrophages.Fibroblasts	0.116	1	0	-3.1078
CPI-SC0BC63F8C0_Myeloid_._Macrophages.Fibroblasts	CPI-SC0BC63F8C0	COL3A1_a1b1 complex	Myeloid_._Macrophages.Fibroblasts	0.11	1	0	-3.18442
CPI-SC0672FBD31_Myeloid_._Macrophages.Fibroblasts	CPI-SC0672FBD31	COL4A1_a1b1 complex	Myeloid_._Macrophages.Fibroblasts	0.102	1	0	-3.29336
CPI-SC0545E2502_Myeloid_._Macrophages.Fibroblasts	CPI-SC0545E2502	COL5A2_a1b1 complex	Myeloid_._Macrophages.Fibroblasts	0.102	1	0	-3.29336
CPI-SC006E22794_Myeloid_._Macrophages.Fibroblasts	CPI-SC006E22794	COL1A2_a1b1 complex	Myeloid_._Macrophages.Fibroblasts	0.11	1	0	-3.18442
CPI-SC0458F68A5_Myeloid_._Macrophages.Fibroblasts	CPI-SC0458F68A5	COL4A2_a1b1 complex	Myeloid_._Macrophages.Fibroblasts	0.103	1	0	-3.27928
CPI-SC06E5E0C83_Myeloid_._Macrophages.Fibroblasts	CPI-SC06E5E0C83	COL11A1_a1b1 complex	Myeloid_._Macrophages.Fibroblasts	0	1	0	-15
CPI-SC09FDA4F45_Myeloid_._Macrophages.Fibroblasts	CPI-SC09FDA4F45	COL6A1_a1b1 complex	Myeloid_._Macrophages.Fibroblasts	0.103	1	0	-3.27928
CPI-SC0F4BC2909_Myeloid_._Macrophages.Fibroblasts	CPI-SC0F4BC2909	COL6A2_a1b1 complex	Myeloid_._Macrophages.Fibroblasts	0.105	1	0	-3.25154
CPI-SC02AE206BE_Myeloid_._Macrophages.Fibroblasts	CPI-SC02AE206BE	COL6A3_a1b1 complex	Myeloid_._Macrophages.Fibroblasts	0.105	1	0	-3.25154
CPI-SC0A8E69BC5_Myeloid_._Macrophages.Fibroblasts	CPI-SC0A8E69BC5	COL11A2_a1b1 complex	Myeloid_._Macrophages.Fibroblasts	0.101	1	0	-3.30757
CPI-SC05B6D413B_Myeloid_._Macrophages.Fibroblasts	CPI-SC05B6D413B	COL9A1_a1b1 complex	Myeloid_._Macrophages.Fibroblasts	0	1	0	-15
CPI-SC05992FDC8_Myeloid_._Macrophages.Fibroblasts	CPI-SC05992FDC8	COL5A1_a1b1 complex	Myeloid_._Macrophages.Fibroblasts	0.101	1	0	-3.30757
CPI-SC069F95780_Myeloid_._Macrophages.Fibroblasts	CPI-SC069F95780	COL8A2_a1b1 complex	Myeloid_._Macrophages.Fibroblasts	0.111	1	0	-3.17137
CPI-SC0DAD29856_Myeloid_._Macrophages.Fibroblasts	CPI-SC0DAD29856	COL5A3_a1b1 complex	Myeloid_._Macrophages.Fibroblasts	0.101	1	0	-3.30757
CPI-SC02F06FF62_Myeloid_._Macrophages.Fibroblasts	CPI-SC02F06FF62	COL8A1_a1b1 complex	Myeloid_._Macrophages.Fibroblasts	0.101	1	0	-3.30757
CPI-SC0EC572716_Myeloid_._Macrophages.Fibroblasts	CPI-SC0EC572716	COL4A5_a1b1 complex	Myeloid_._Macrophages.Fibroblasts	0	1	0	-15
CPI-SC0F8D27FBC_Myeloid_._Macrophages.Fibroblasts	CPI-SC0F8D27FBC	COL15A1_a1b1 complex	Myeloid_._Macrophages.Fibroblasts	0.105	1	0	-3.25154
CPI-SC0EA3FC100_Myeloid_._Macrophages.Fibroblasts	CPI-SC0EA3FC100	COL18A1_a1b1 complex	Myeloid_._Macrophages.Fibroblasts	0.109	1	0	-3.1976
CPI-SC091173D82_Myeloid_._Macrophages.Fibroblasts	CPI-SC091173D82	COL4A4_a1b1 complex	Myeloid_._Macrophages.Fibroblasts	0.101	1	0	-3.30757
CPI-SC07FB88720_Myeloid_._Macrophages.Fibroblasts	CPI-SC07FB88720	COL4A3_a1b1 complex	Myeloid_._Macrophages.Fibroblasts	0	1	0	-15
CPI-SC035953E6B_Myeloid_._Macrophages.Fibroblasts	CPI-SC035953E6B	COL7A1_a1b1 complex	Myeloid_._Macrophages.Fibroblasts	0.103	1	0	-3.27928
CPI-SC01115AAD1_Myeloid_._Macrophages.Fibroblasts	CPI-SC01115AAD1	COL10A1_a1b1 complex	Myeloid_._Macrophages.Fibroblasts	0.101	1	0	-3.30757
CPI-SC0BD4C290F_Myeloid_._Macrophages.Fibroblasts	CPI-SC0BD4C290F	COL14A1_a1b1 complex	Myeloid_._Macrophages.Fibroblasts	0	1	0	-15
CPI-SC053BBE2B1_Myeloid_._Macrophages.Fibroblasts	CPI-SC053BBE2B1	COL16A1_a1b1 complex	Myeloid_._Macrophages.Fibroblasts	0.101	1	0	-3.30757
CPI-SC0F778DC8E_Myeloid_._Macrophages.Fibroblasts	CPI-SC0F778DC8E	COL9A3_a1b1 complex	Myeloid_._Macrophages.Fibroblasts	0.103	1	0	-3.27928
CPI-SC0F590482E_Myeloid_._Macrophages.Fibroblasts	CPI-SC0F590482E	COL9A2_a1b1 complex	Myeloid_._Macrophages.Fibroblasts	0.113	1	0	-3.14561
CPI-SC0BA41B0D3_Myeloid_._Macrophages.Fibroblasts	CPI-SC0BA41B0D3	COL19A1_a1b1 complex	Myeloid_._Macrophages.Fibroblasts	0.101	1	0	-3.30757
CPI-SC090DB3159_Myeloid_._Macrophages.Fibroblasts	CPI-SC090DB3159	COL24A1_a1b1 complex	Myeloid_._Macrophages.Fibroblasts	0.101	1	0	-3.30757
CPI-SC08BF895FC_Myeloid_._Macrophages.Fibroblasts	CPI-SC08BF895FC	COL13A1_a1b1 complex	Myeloid_._Macrophages.Fibroblasts	0	1	0	-15
CPI-SC0D7F33CFB_Myeloid_._Macrophages.Fibroblasts	CPI-SC0D7F33CFB	COL27A1_a1b1 complex	Myeloid_._Macrophages.Fibroblasts	0.101	1	0	-3.30757
CPI-SC040B3EFBC_Myeloid_._Macrophages.Fibroblasts	CPI-SC040B3EFBC	COL22A1_a1b1 complex	Myeloid_._Macrophages.Fibroblasts	0.102	1	0	-3.29336
CPI-SC09C06C70F_Myeloid_._Macrophages.Fibroblasts	CPI-SC09C06C70F	COL21A1_a1b1 complex	Myeloid_._Macrophages.Fibroblasts	0.101	1	0	-3.30757
CPI-SC004A436C5_Myeloid_._Macrophages.Fibroblasts	CPI-SC004A436C5	COL12A1_a1b1 complex	Myeloid_._Macrophages.Fibroblasts	0.101	1	0	-3.30757
CPI-SC08AA91C84_Myeloid_._Macrophages.Fibroblasts	CPI-SC08AA91C84	COL17A1_a1b1 complex	Myeloid_._Macrophages.Fibroblasts	0.102	1	0	-3.29336
CPI-SC0EAF80261_Myeloid_._Macrophages.Fibroblasts	CPI-SC0EAF80261	SEMA7A_a1b1 complex	Myeloid_._Macrophages.Fibroblasts	0.108	1	0	-3.2109
CPI-SC05D87F723_Myeloid_._Macrophages.Fibroblasts	CPI-SC05D87F723	COL6A6_a2b1 complex	Myeloid_._Macrophages.Fibroblasts	0	1	0	-15
CPI-SC0606C6896_Myeloid_._Macrophages.Fibroblasts	CPI-SC0606C6896	COL6A5_a2b1 complex	Myeloid_._Macrophages.Fibroblasts	0	1	0	-15
CPI-SC01EA4FF6B_Myeloid_._Macrophages.Fibroblasts	CPI-SC01EA4FF6B	COL1A1_a2b1 complex	Myeloid_._Macrophages.Fibroblasts	0.027	1	0	-5.2109
CPI-SC054484F7B_Myeloid_._Macrophages.Fibroblasts	CPI-SC054484F7B	COL3A1_a2b1 complex	Myeloid_._Macrophages.Fibroblasts	0.021	1	0	-5.57347
CPI-SC02392F4AF_Myeloid_._Macrophages.Fibroblasts	CPI-SC02392F4AF	COL4A1_a2b1 complex	Myeloid_._Macrophages.Fibroblasts	0.013	1	0	-6.26534
CPI-SC01FFC9392_Myeloid_._Macrophages.Fibroblasts	CPI-SC01FFC9392	FN1_a2b1 complex	Myeloid_._Macrophages.Fibroblasts	0.184	1	0	-2.44222
CPI-SC0CA7B34A5_Myeloid_._Macrophages.Fibroblasts	CPI-SC0CA7B34A5	COL5A2_a2b1 complex	Myeloid_._Macrophages.Fibroblasts	0.012	1	0	-6.38082
CPI-SC05CCF815E_Myeloid_._Macrophages.Fibroblasts	CPI-SC05CCF815E	COL1A2_a2b1 complex	Myeloid_._Macrophages.Fibroblasts	0.021	1	0	-5.57347
CPI-SC07222A428_Myeloid_._Macrophages.Fibroblasts	CPI-SC07222A428	COL4A2_a2b1 complex	Myeloid_._Macrophages.Fibroblasts	0.013	1	0	-6.26534
CPI-SC0FBFA176B_Myeloid_._Macrophages.Fibroblasts	CPI-SC0FBFA176B	COL11A1_a2b1 complex	Myeloid_._Macrophages.Fibroblasts	0	1	0	-15
CPI-SC08D8A859F_Myeloid_._Macrophages.Fibroblasts	CPI-SC08D8A859F	COL6A1_a2b1 complex	Myeloid_._Macrophages.Fibroblasts	0.014	1	0	-6.15843
CPI-SC0814068D9_Myeloid_._Macrophages.Fibroblasts	CPI-SC0814068D9	COL6A2_a2b1 complex	Myeloid_._Macrophages.Fibroblasts	0.016	1	0	-5.96578
CPI-SC0D870AE49_Myeloid_._Macrophages.Fibroblasts	CPI-SC0D870AE49	COL6A3_a2b1 complex	Myeloid_._Macrophages.Fibroblasts	0.016	1	0	-5.96578
CPI-SC0E4E54E13_Myeloid_._Macrophages.Fibroblasts	CPI-SC0E4E54E13	COL11A2_a2b1 complex	Myeloid_._Macrophages.Fibroblasts	0.012	1	0	-6.38082
CPI-SC08F797F90_Myeloid_._Macrophages.Fibroblasts	CPI-SC08F797F90	COL9A1_a2b1 complex	Myeloid_._Macrophages.Fibroblasts	0	1	0	-15
CPI-SC035134F18_Myeloid_._Macrophages.Fibroblasts	CPI-SC035134F18	COL5A1_a2b1 complex	Myeloid_._Macrophages.Fibroblasts	0.012	1	0	-6.38082
CPI-SC04B354AE3_Myeloid_._Macrophages.Fibroblasts	CPI-SC04B354AE3	COL8A2_a2b1 complex	Myeloid_._Macrophages.Fibroblasts	0.022	1	0	-5.50635
CPI-SC0FC645961_Myeloid_._Macrophages.Fibroblasts	CPI-SC0FC645961	COL5A3_a2b1 complex	Myeloid_._Macrophages.Fibroblasts	0.012	1	0	-6.38082
CPI-SC058845C44_Myeloid_._Macrophages.Fibroblasts	CPI-SC058845C44	COL8A1_a2b1 complex	Myeloid_._Macrophages.Fibroblasts	0.012	1	0	-6.38082
CPI-SC09C0B5D08_Myeloid_._Macrophages.Fibroblasts	CPI-SC09C0B5D08	COL4A5_a2b1 complex	Myeloid_._Macrophages.Fibroblasts	0	1	0	-15
CPI-SC039D075C6_Myeloid_._Macrophages.Fibroblasts	CPI-SC039D075C6	COL15A1_a2b1 complex	Myeloid_._Macrophages.Fibroblasts	0.016	1	0	-5.96578
CPI-SC04B0064C4_Myeloid_._Macrophages.Fibroblasts	CPI-SC04B0064C4	COL18A1_a2b1 complex	Myeloid_._Macrophages.Fibroblasts	0.02	1	0	-5.64386
CPI-SC03DD752AB_Myeloid_._Macrophages.Fibroblasts	CPI-SC03DD752AB	COL4A4_a2b1 complex	Myeloid_._Macrophages.Fibroblasts	0.012	1	0	-6.38082
CPI-SC052A417CB_Myeloid_._Macrophages.Fibroblasts	CPI-SC052A417CB	COL4A3_a2b1 complex	Myeloid_._Macrophages.Fibroblasts	0	1	0	-15
CPI-SC08A98E7D4_Myeloid_._Macrophages.Fibroblasts	CPI-SC08A98E7D4	COL7A1_a2b1 complex	Myeloid_._Macrophages.Fibroblasts	0.014	1	0	-6.15843
CPI-SC03C093767_Myeloid_._Macrophages.Fibroblasts	CPI-SC03C093767	COL10A1_a2b1 complex	Myeloid_._Macrophages.Fibroblasts	0.012	1	0	-6.38082
CPI-SC0E0C50FCA_Myeloid_._Macrophages.Fibroblasts	CPI-SC0E0C50FCA	COL14A1_a2b1 complex	Myeloid_._Macrophages.Fibroblasts	0	1	0	-15
CPI-SC01E9FAC20_Myeloid_._Macrophages.Fibroblasts	CPI-SC01E9FAC20	COL16A1_a2b1 complex	Myeloid_._Macrophages.Fibroblasts	0.012	1	0	-6.38082
CPI-SC01F1F24AA_Myeloid_._Macrophages.Fibroblasts	CPI-SC01F1F24AA	COL9A3_a2b1 complex	Myeloid_._Macrophages.Fibroblasts	0.013	1	0	-6.26534
CPI-SC08226CD3B_Myeloid_._Macrophages.Fibroblasts	CPI-SC08226CD3B	COL9A2_a2b1 complex	Myeloid_._Macrophages.Fibroblasts	0.024	1	0	-5.38082
CPI-SC0ADD7BEF0_Myeloid_._Macrophages.Fibroblasts	CPI-SC0ADD7BEF0	COL19A1_a2b1 complex	Myeloid_._Macrophages.Fibroblasts	0.012	1	0	-6.38082
CPI-SC0EB600CAC_Myeloid_._Macrophages.Fibroblasts	CPI-SC0EB600CAC	COL24A1_a2b1 complex	Myeloid_._Macrophages.Fibroblasts	0.012	1	0	-6.38082
CPI-SC0CCF30377_Myeloid_._Macrophages.Fibroblasts	CPI-SC0CCF30377	COL13A1_a2b1 complex	Myeloid_._Macrophages.Fibroblasts	0	1	0	-15
CPI-SC0CE6F5084_Myeloid_._Macrophages.Fibroblasts	CPI-SC0CE6F5084	COL27A1_a2b1 complex	Myeloid_._Macrophages.Fibroblasts	0.012	1	0	-6.38082
CPI-SC09DE07794_Myeloid_._Macrophages.Fibroblasts	CPI-SC09DE07794	COL22A1_a2b1 complex	Myeloid_._Macrophages.Fibroblasts	0.013	1	0	-6.26534
CPI-SC040C26CBD_Myeloid_._Macrophages.Fibroblasts	CPI-SC040C26CBD	COL21A1_a2b1 complex	Myeloid_._Macrophages.Fibroblasts	0.012	1	0	-6.38082
CPI-SC0F300DE24_Myeloid_._Macrophages.Fibroblasts	CPI-SC0F300DE24	COL12A1_a2b1 complex	Myeloid_._Macrophages.Fibroblasts	0.012	1	0	-6.38082
CPI-SC06873D10F_Myeloid_._Macrophages.Fibroblasts	CPI-SC06873D10F	COL17A1_a2b1 complex	Myeloid_._Macrophages.Fibroblasts	0.012	1	0	-6.38082
CPI-SC0E3784FFB_Myeloid_._Macrophages.Fibroblasts	CPI-SC0E3784FFB	LAMC1_a2b1 complex	Myeloid_._Macrophages.Fibroblasts	0.014	1	0	-6.15843
CPI-SC0D9B795CC_Myeloid_._Macrophages.Fibroblasts	CPI-SC0D9B795CC	CDH1_a2b1 complex	Myeloid_._Macrophages.Fibroblasts	0.015	1	0	-6.05889
CPI-SC04F2478E9_Myeloid_._Macrophages.Fibroblasts	CPI-SC04F2478E9	FN1_a3b1 complex	Myeloid_._Macrophages.Fibroblasts	0.178	1	0	-2.49005
CPI-SC02BFEEC8A_Myeloid_._Macrophages.Fibroblasts	CPI-SC02BFEEC8A	THBS1_a3b1 complex	Myeloid_._Macrophages.Fibroblasts	0.125	1	0	-3
CPI-SC0ED0520DD_Myeloid_._Macrophages.Fibroblasts	CPI-SC0ED0520DD	LAMA3_a3b1 complex	Myeloid_._Macrophages.Fibroblasts	0.006	1	0	-7.38082
CPI-SC09938698A_Myeloid_._Macrophages.Fibroblasts	CPI-SC09938698A	CSPG4_a3b1 complex	Myeloid_._Macrophages.Fibroblasts	0.006	1	0	-7.38082
CPI-SC06364D669_Myeloid_._Macrophages.Fibroblasts	CPI-SC06364D669	FN1_a4b1 complex	Myeloid_._Macrophages.Fibroblasts	0.181	1	0	-2.46594
CPI-SC07BE7830D_Myeloid_._Macrophages.Fibroblasts	CPI-SC07BE7830D	SPP1_a4b1 complex	Myeloid_._Macrophages.Fibroblasts	0.511	1	0	-0.968605
CPI-SC0BC542ACC_Myeloid_._Macrophages.Fibroblasts	CPI-SC0BC542ACC	TNC_a4b1 complex	Myeloid_._Macrophages.Fibroblasts	0.009	1	0	-6.79586
CPI-SC0E9C058EB_Myeloid_._Macrophages.Fibroblasts	CPI-SC0E9C058EB	PLAUR_a4b1 complex	Myeloid_._Macrophages.Fibroblasts	0.544	1	0	-0.878321
CPI-SC01833C7FC_Myeloid_._Macrophages.Fibroblasts	CPI-SC01833C7FC	PLA2G2A_a4b1 complex	Myeloid_._Macrophages.Fibroblasts	0.012	1	0	-6.38082
CPI-SC0A9EB628A_Myeloid_._Macrophages.Fibroblasts	CPI-SC0A9EB628A	VCAM1_a4b1 complex	Myeloid_._Macrophages.Fibroblasts	0.01	1	0	-6.64386
CPI-SC070D5A96F_Myeloid_._Macrophages.Fibroblasts	CPI-SC070D5A96F	JAM2_a4b1 complex	Myeloid_._Macrophages.Fibroblasts	0.012	1	0	-6.38082
CPI-SC0B4D7E0FF_Myeloid_._Macrophages.Fibroblasts	CPI-SC0B4D7E0FF	FN1_a4b7 complex	Myeloid_._Macrophages.Fibroblasts	0.176	1	0	-2.50635
CPI-SC08E97F7CA_Myeloid_._Macrophages.Fibroblasts	CPI-SC08E97F7CA	VCAM1_a4b7 complex	Myeloid_._Macrophages.Fibroblasts	0.005	1	0	-7.64386
CPI-SC098B43B5A_Myeloid_._Macrophages.Fibroblasts	CPI-SC098B43B5A	MADCAM1_a4b7 complex	Myeloid_._Macrophages.Fibroblasts	0.004	1	0	-7.96578
CPI-SC08B2AD7C6_Myeloid_._Macrophages.Fibroblasts	CPI-SC08B2AD7C6	FN1_a5b1 complex	Myeloid_._Macrophages.Fibroblasts	0.294	1	0	-1.76611
CPI-SC0C8B4C056_Myeloid_._Macrophages.Fibroblasts	CPI-SC0C8B4C056	CD40LG_a5b1 complex	Myeloid_._Macrophages.Fibroblasts	0.123	1	0	-3.02327
CPI-SC0592EC3D0_Myeloid_._Macrophages.Fibroblasts	CPI-SC0592EC3D0	L1CAM_a5b1 complex	Myeloid_._Macrophages.Fibroblasts	0	1	0	-15
CPI-SC062C5C6C2_Myeloid_._Macrophages.Fibroblasts	CPI-SC062C5C6C2	PLA2G2A_a5b1 complex	Myeloid_._Macrophages.Fibroblasts	0.125	1	0	-3
CPI-SC058F72F90_Myeloid_._Macrophages.Fibroblasts	CPI-SC058F72F90	FBN1_a5b1 complex	Myeloid_._Macrophages.Fibroblasts	0.122	1	0	-3.03505
CPI-SC092C3E4DF_Myeloid_._Macrophages.Fibroblasts	CPI-SC092C3E4DF	FN1_a8b1 complex	Myeloid_._Macrophages.Fibroblasts	0.176	1	0	-2.50635
CPI-SC01195CB48_Myeloid_._Macrophages.Fibroblasts	CPI-SC01195CB48	TNC_a8b1 complex	Myeloid_._Macrophages.Fibroblasts	0.004	1	0	-7.96578
CPI-SC096929DB0_Myeloid_._Macrophages.Fibroblasts	CPI-SC096929DB0	FN1_aVb1 complex	Myeloid_._Macrophages.Fibroblasts	0.275	1	0	-1.8625
CPI-SC067AD890A_Myeloid_._Macrophages.Fibroblasts	CPI-SC067AD890A	VTN_aVb1 complex	Myeloid_._Macrophages.Fibroblasts	0.104	1	0	-3.26534
CPI-SC0847A64D2_Myeloid_._Macrophages.Fibroblasts	CPI-SC0847A64D2	FN1_aVb5 complex	Myeloid_._Macrophages.Fibroblasts	0.258	1	0	-1.95456
CPI-SC0EEF3A379_Myeloid_._Macrophages.Fibroblasts	CPI-SC0EEF3A379	LAMC1_a6b1 complex	Myeloid_._Macrophages.Fibroblasts	0.004	1	0	-7.96578
CPI-SC0A2FE9693_Myeloid_._Macrophages.Fibroblasts	CPI-SC0A2FE9693	LAMC1_a7b1 complex	Myeloid_._Macrophages.Fibroblasts	0.012	1	0	-6.38082
CPI-SC007890A1C_Myeloid_._Macrophages.Fibroblasts	CPI-SC007890A1C	CDH1_aEb7 complex	Myeloid_._Macrophages.Fibroblasts	0.007	1	0	-7.15843
CPI-SC01AB9BED7_Myeloid_._Macrophages.Fibroblasts	CPI-SC01AB9BED7	SPP1_a9b1 complex	Myeloid_._Macrophages.Fibroblasts	0.511	1	0	-0.968605
CPI-SC056BF6CBB_Myeloid_._Macrophages.Fibroblasts	CPI-SC056BF6CBB	TNC_a9b1 complex	Myeloid_._Macrophages.Fibroblasts	0.009	1	0	-6.79586
CPI-SC062D34C2A_Myeloid_._Macrophages.Fibroblasts	CPI-SC062D34C2A	VCAM1_a9b1 complex	Myeloid_._Macrophages.Fibroblasts	0.01	1	0	-6.64386
CPI-SC0A05D3880_Myeloid_._Macrophages.Fibroblasts	CPI-SC0A05D3880	THY1_aMb2 complex	Myeloid_._Macrophages.Fibroblasts	0.005	1	0	-7.64386
CPI-SC07312BD5C_Myeloid_._Macrophages.Fibroblasts	CPI-SC07312BD5C	FCER2_aMb2 complex	Myeloid_._Macrophages.Fibroblasts	0.007	1	0	-7.15843
CPI-SC0B6D68FD5_Myeloid_._Macrophages.Fibroblasts	CPI-SC0B6D68FD5	ICAM1_aMb2 complex	Myeloid_._Macrophages.Fibroblasts	0.138	1	0	-2.85726
CPI-SC0C3E2D267_Myeloid_._Macrophages.Fibroblasts	CPI-SC0C3E2D267	F10_aMb2 complex	Myeloid_._Macrophages.Fibroblasts	0.003	1	0	-8.38082
CPI-SC0527EEE7A_Myeloid_._Macrophages.Fibroblasts	CPI-SC0527EEE7A	C3_aMb2 complex	Myeloid_._Macrophages.Fibroblasts	0.253	1	0	-1.98279
CPI-SC0F9DD28F3_Myeloid_._Macrophages.Fibroblasts	CPI-SC0F9DD28F3	JAM3_aMb2 complex	Myeloid_._Macrophages.Fibroblasts	0	1	0	-15
CPI-SC0C6B54D7A_Myeloid_._Macrophages.Fibroblasts	CPI-SC0C6B54D7A	THY1_aXb2 complex	Myeloid_._Macrophages.Fibroblasts	0.005	1	0	-7.64386
CPI-SC03446A95E_Myeloid_._Macrophages.Fibroblasts	CPI-SC03446A95E	FCER2_aXb2 complex	Myeloid_._Macrophages.Fibroblasts	0.007	1	0	-7.15843
CPI-SC0A9458008_Myeloid_._Macrophages.Fibroblasts	CPI-SC0A9458008	ICAM1_aXb2 complex	Myeloid_._Macrophages.Fibroblasts	0.138	1	0	-2.85726
CPI-SC04AED00CE_Myeloid_._Macrophages.Fibroblasts	CPI-SC04AED00CE	TNC_aVb6 complex	Myeloid_._Macrophages.Fibroblasts	0.003	1	0	-8.38082
CPI-SC0E60FEE99_Myeloid_._Macrophages.Fibroblasts	CPI-SC0E60FEE99	TGFB1_aVb6 complex	Myeloid_._Macrophages.Fibroblasts	0.141	1	0	-2.82623
CPI-CS08CC8F9D3_Myeloid_._Macrophages.Fibroblasts	CPI-CS08CC8F9D3	ACVR1_BMPR2_BMP7	Myeloid_._Macrophages.Fibroblasts	0.024	1	0	-5.38082
CPI-CS046B3C139_Myeloid_._Macrophages.Fibroblasts	CPI-CS046B3C139	ACVR_1A2A receptor_BMP7	Myeloid_._Macrophages.Fibroblasts	0.023	1	0	-5.44222
CPI-CS05EAF93CC_Myeloid_._Macrophages.Fibroblasts	CPI-CS05EAF93CC	BMPR1A_BMPR2_BMP7	Myeloid_._Macrophages.Fibroblasts	0.017	1	0	-5.87832
CPI-CS08109C435_Myeloid_._Macrophages.Fibroblasts	CPI-CS08109C435	BMPR1B_BMPR2_BMP7	Myeloid_._Macrophages.Fibroblasts	0	1	0	-15
CPI-CS0D35E69F6_Myeloid_._Macrophages.Fibroblasts	CPI-CS0D35E69F6	BMR1A_ACR2A_BMP7	Myeloid_._Macrophages.Fibroblasts	0.017	1	0	-5.87832
CPI-CS0E1BF543E_Myeloid_._Macrophages.Fibroblasts	CPI-CS0E1BF543E	ACVR1_BMPR2_BMP5	Myeloid_._Macrophages.Fibroblasts	0.018	1	0	-5.79586
CPI-CS0EC80CA59_Myeloid_._Macrophages.Fibroblasts	CPI-CS0EC80CA59	ACVR_1A2A receptor_BMP5	Myeloid_._Macrophages.Fibroblasts	0.016	1	0	-5.96578
CPI-CS046BCFC6F_Myeloid_._Macrophages.Fibroblasts	CPI-CS046BCFC6F	BMPR1A_BMPR2_BMP5	Myeloid_._Macrophages.Fibroblasts	0.01	1	0	-6.64386
CPI-CS02C93975C_Myeloid_._Macrophages.Fibroblasts	CPI-CS02C93975C	BMPR1B_BMPR2_BMP5	Myeloid_._Macrophages.Fibroblasts	0	1	0	-15
CPI-CS047EE9E03_Myeloid_._Macrophages.Fibroblasts	CPI-CS047EE9E03	BMR1A_ACR2A_BMP5	Myeloid_._Macrophages.Fibroblasts	0.01	1	0	-6.64386
CPI-CS091BF99D0_Myeloid_._Macrophages.Fibroblasts	CPI-CS091BF99D0	ACVR_1A2A receptor_INHBA	Myeloid_._Macrophages.Fibroblasts	0.236	1	0	-2.08314
CPI-CS0533A30DC_Myeloid_._Macrophages.Fibroblasts	CPI-CS0533A30DC	ACVR_1B2A receptor_INHBA	Myeloid_._Macrophages.Fibroblasts	0.236	1	0	-2.08314
CPI-CS073233FCC_Myeloid_._Macrophages.Fibroblasts	CPI-CS073233FCC	ACVR_1A2A receptor_INHBB	Myeloid_._Macrophages.Fibroblasts	0	1	0	-15
CPI-CS02899BF8B_Myeloid_._Macrophages.Fibroblasts	CPI-CS02899BF8B	ACVR_1B2A receptor_INHBB	Myeloid_._Macrophages.Fibroblasts	0	1	0	-15
CPI-CS0E4E75E3B_Myeloid_._Macrophages.Fibroblasts	CPI-CS0E4E75E3B	BMPR1A_BMPR2_BMP2	Myeloid_._Macrophages.Fibroblasts	0.007	1	0	-7.15843
CPI-CS028ACED72_Myeloid_._Macrophages.Fibroblasts	CPI-CS028ACED72	BMPR1B_BMPR2_BMP2	Myeloid_._Macrophages.Fibroblasts	0	1	0	-15
CPI-CS075442484_Myeloid_._Macrophages.Fibroblasts	CPI-CS075442484	BMR1A_ACR2A_BMP2	Myeloid_._Macrophages.Fibroblasts	0.007	1	0	-7.15843
CPI-CS0E54FF657_Myeloid_._Macrophages.Fibroblasts	CPI-CS0E54FF657	BMPR1A_BMPR2_BMP4	Myeloid_._Macrophages.Fibroblasts	0.03	1	0	-5.05889
CPI-CS0107C51C6_Myeloid_._Macrophages.Fibroblasts	CPI-CS0107C51C6	BMPR1B_BMPR2_BMP4	Myeloid_._Macrophages.Fibroblasts	0	1	0	-15
CPI-CS012D15A88_Myeloid_._Macrophages.Fibroblasts	CPI-CS012D15A88	BMR1A_ACR2A_BMP4	Myeloid_._Macrophages.Fibroblasts	0.03	1	0	-5.05889
CPI-CS0569B9B91_Myeloid_._Macrophages.Fibroblasts	CPI-CS0569B9B91	BMPR1B_BMPR2_BMPR1A	Myeloid_._Macrophages.Fibroblasts	0	1	0	-15
CPI-CS0C8F1E01F_Myeloid_._Macrophages.Fibroblasts	CPI-CS0C8F1E01F	ACVR_1B2A receptor_BMP3	Myeloid_._Macrophages.Fibroblasts	0.008	1	0	-6.96578
CPI-CS0A66DB1CA_Myeloid_._Macrophages.Fibroblasts	CPI-CS0A66DB1CA	CD8 receptor_LCK	Myeloid_._Macrophages.Fibroblasts	0.01	1	0	-6.64386
CPI-SC0F4AC5AA2_Myeloid_._Macrophages.Fibroblasts	CPI-SC0F4AC5AA2	ICAM1_aLb2 complex	Myeloid_._Macrophages.Fibroblasts	0	1	0	-15
CPI-SC063BC3DDE_Myeloid_._Macrophages.Fibroblasts	CPI-SC063BC3DDE	ICAM2_aLb2 complex	Myeloid_._Macrophages.Fibroblasts	0	1	0	-15
CPI-SC0329D5397_Myeloid_._Macrophages.Fibroblasts	CPI-SC0329D5397	ICAM3_aLb2 complex	Myeloid_._Macrophages.Fibroblasts	0	1	0	-15
CPI-SC092659F65_Myeloid_._Macrophages.Fibroblasts	CPI-SC092659F65	ICAM4_aLb2 complex	Myeloid_._Macrophages.Fibroblasts	0	1	0	-15
CPI-SC08923F7F7_Myeloid_._Macrophages.Fibroblasts	CPI-SC08923F7F7	F11R_aLb2 complex	Myeloid_._Macrophages.Fibroblasts	0	1	0	-15
CPI-CS0E5D1ECCE_Myeloid_._Macrophages.Fibroblasts	CPI-CS0E5D1ECCE	PlexinA1_complex3_SEMA3A	Myeloid_._Macrophages.Fibroblasts	0.016	1	0	-5.96578
CPI-CS0D238C22B_Myeloid_._Macrophages.Fibroblasts	CPI-CS0D238C22B	PlexinA2_complex1_SEMA3A	Myeloid_._Macrophages.Fibroblasts	0.015	1	0	-6.05889
CPI-CS0AA769F5B_Myeloid_._Macrophages.Fibroblasts	CPI-CS0AA769F5B	PlexinA3_complex1_SEMA3A	Myeloid_._Macrophages.Fibroblasts	0.014	1	0	-6.15843
CPI-CS0AB19226A_Myeloid_._Macrophages.Fibroblasts	CPI-CS0AB19226A	PlexinA4_complex1_SEMA3A	Myeloid_._Macrophages.Fibroblasts	0.011	1	0	-6.50635
CPI-CS0C9EE65C2_Myeloid_._Macrophages.Fibroblasts	CPI-CS0C9EE65C2	FcRn complex_ALB	Myeloid_._Macrophages.Fibroblasts	0.557	1	0	-0.844251
CPI-CS0210859AB_Myeloid_._Macrophages.Fibroblasts	CPI-CS0210859AB	GMCSFR_CSF2	Myeloid_._Macrophages.Fibroblasts	0	1	0	-15
CPI-SC091D10DFA_Myeloid_._Macrophages.Fibroblasts	CPI-SC091D10DFA	IFNB1_Type I IFNR	Myeloid_._Macrophages.Fibroblasts	0	1	0	-15
CPI-CS06072FF4E_Myeloid_._Macrophages.Fibroblasts	CPI-CS06072FF4E	IL1 receptor_IL1A	Myeloid_._Macrophages.Fibroblasts	0	1	0	-15
CPI-CS0AC5142FA_Myeloid_._Macrophages.Fibroblasts	CPI-CS0AC5142FA	IL1 receptor inhibitor_IL1A	Myeloid_._Macrophages.Fibroblasts	0	1	0	-15
CPI-CS05426BFFA_Myeloid_._Macrophages.Fibroblasts	CPI-CS05426BFFA	IL1 receptor_IL1B	Myeloid_._Macrophages.Fibroblasts	0.056	1	0	-4.15843
CPI-CS008C9D6E5_Myeloid_._Macrophages.Fibroblasts	CPI-CS008C9D6E5	IL1 receptor inhibitor_IL1B	Myeloid_._Macrophages.Fibroblasts	0.051	1	0	-4.29336
CPI-CS0DEBE7B69_Myeloid_._Macrophages.Fibroblasts	CPI-CS0DEBE7B69	IL1 receptor_IL1RN	Myeloid_._Macrophages.Fibroblasts	0.049	1	0	-4.35107
CPI-CS085E95BC1_Myeloid_._Macrophages.Fibroblasts	CPI-CS085E95BC1	IL1 receptor inhibitor_IL1RN	Myeloid_._Macrophages.Fibroblasts	0.044	1	0	-4.50635
CPI-CS04CBDE052_Myeloid_._Macrophages.Fibroblasts	CPI-CS04CBDE052	IL10 receptor_IL10	Myeloid_._Macrophages.Fibroblasts	0.133	1	0	-2.9105
CPI-CS0DDFD82E7_Myeloid_._Macrophages.Fibroblasts	CPI-CS0DDFD82E7	IL11 receptor_IL11	Myeloid_._Macrophages.Fibroblasts	0.013	1	0	-6.26534
CPI-CS00BF6CD40_Myeloid_._Macrophages.Fibroblasts	CPI-CS00BF6CD40	IL13 receptor_IL4	Myeloid_._Macrophages.Fibroblasts	0	1	0	-15
CPI-CS0FBBCDD66_Myeloid_._Macrophages.Fibroblasts	CPI-CS0FBBCDD66	IL4 receptor_IL4	Myeloid_._Macrophages.Fibroblasts	0	1	0	-15
CPI-CS0EE8AEA34_Myeloid_._Macrophages.Fibroblasts	CPI-CS0EE8AEA34	IL13 receptor_IL13	Myeloid_._Macrophages.Fibroblasts	0	1	0	-15
CPI-CS06E556972_Myeloid_._Macrophages.Fibroblasts	CPI-CS06E556972	IL15 receptor_IL15	Myeloid_._Macrophages.Fibroblasts	0.01	1	0	-6.64386
CPI-CS04F158618_Myeloid_._Macrophages.Fibroblasts	CPI-CS04F158618	IL17 receptor AC_IL17A	Myeloid_._Macrophages.Fibroblasts	0.015	1	0	-6.05889
CPI-CS0D48BE017_Myeloid_._Macrophages.Fibroblasts	CPI-CS0D48BE017	IL2 receptor_HA_IL2	Myeloid_._Macrophages.Fibroblasts	0.005	1	0	-7.64386
CPI-CS0A34112A6_Myeloid_._Macrophages.Fibroblasts	CPI-CS0A34112A6	IL2 receptor_I_IL2	Myeloid_._Macrophages.Fibroblasts	0.005	1	0	-7.64386
CPI-CS0553FFC41_Myeloid_._Macrophages.Fibroblasts	CPI-CS0553FFC41	IL20 receptor Type I_IL24	Myeloid_._Macrophages.Fibroblasts	0	1	0	-15
CPI-CS0AB365861_Myeloid_._Macrophages.Fibroblasts	CPI-CS0AB365861	IL20 receptor Type I_IL20	Myeloid_._Macrophages.Fibroblasts	0.001	1	0	-9.96578
CPI-CS0645666B0_Myeloid_._Macrophages.Fibroblasts	CPI-CS0645666B0	IL20 receptor Type I_IL19	Myeloid_._Macrophages.Fibroblasts	0	1	0	-15
CPI-CS0E80B08E2_Myeloid_._Macrophages.Fibroblasts	CPI-CS0E80B08E2	IL21 receptor_IL21	Myeloid_._Macrophages.Fibroblasts	0	1	0	-15
CPI-CS0317FAF76_Myeloid_._Macrophages.Fibroblasts	CPI-CS0317FAF76	IL26 receptor_IL26	Myeloid_._Macrophages.Fibroblasts	0	1	0	-15
CPI-CS0C59AF029_Myeloid_._Macrophages.Fibroblasts	CPI-CS0C59AF029	IL33 receptor_IL33	Myeloid_._Macrophages.Fibroblasts	0.034	1	0	-4.87832
CPI-CS040DDEBFB_Myeloid_._Macrophages.Fibroblasts	CPI-CS040DDEBFB	IL37 receptor_IL37	Myeloid_._Macrophages.Fibroblasts	0	1	0	-15
CPI-CS063AE1C91_Myeloid_._Macrophages.Fibroblasts	CPI-CS063AE1C91	IL6 receptor_IL6	Myeloid_._Macrophages.Fibroblasts	0.243	0	3	-2.04097
CPI-CS0AB9C7139_Myeloid_._Macrophages.Fibroblasts	CPI-CS0AB9C7139	IL7 receptor_IL7	Myeloid_._Macrophages.Fibroblasts	0.041	1	0	-4.60823
CPI-CS0E661878B_Myeloid_._Macrophages.Fibroblasts	CPI-CS0E661878B	LIFR_OSM	Myeloid_._Macrophages.Fibroblasts	0	1	0	-15
CPI-CS06D50EBF8_Myeloid_._Macrophages.Fibroblasts	CPI-CS06D50EBF8	OSMR_OSM	Myeloid_._Macrophages.Fibroblasts	0	1	0	-15
CPI-CS07B61574B_Myeloid_._Macrophages.Fibroblasts	CPI-CS07B61574B	LIFR_LIF	Myeloid_._Macrophages.Fibroblasts	0	1	0	-15
CPI-CS0A9D23000_Myeloid_._Macrophages.Fibroblasts	CPI-CS0A9D23000	NKG2D II receptor_MICB	Myeloid_._Macrophages.Fibroblasts	0.004	1	0	-7.96578
CPI-CS06C6E2321_Myeloid_._Macrophages.Fibroblasts	CPI-CS06C6E2321	NKG2D II receptor_MICA	Myeloid_._Macrophages.Fibroblasts	0.031	1	0	-5.01159
CPI-CS08F4E5D70_Myeloid_._Macrophages.Fibroblasts	CPI-CS08F4E5D70	NKG2D II receptor_RAET1L	Myeloid_._Macrophages.Fibroblasts	0	1	0	-15
CPI-CS0A71F2AAD_Myeloid_._Macrophages.Fibroblasts	CPI-CS0A71F2AAD	NKG2D II receptor_RAET1G	Myeloid_._Macrophages.Fibroblasts	0.006	1	0	-7.38082
CPI-CS0A269FA16_Myeloid_._Macrophages.Fibroblasts	CPI-CS0A269FA16	NKG2D II receptor_ULBP2	Myeloid_._Macrophages.Fibroblasts	0.005	1	0	-7.64386
CPI-CS0007697A7_Myeloid_._Macrophages.Fibroblasts	CPI-CS0007697A7	NKG2D II receptor_ULBP1	Myeloid_._Macrophages.Fibroblasts	0.002	1	0	-8.96578
CPI-SC033E22B14_Myeloid_._Macrophages.Fibroblasts	CPI-SC033E22B14	PDGFB_PDGFR complex	Myeloid_._Macrophages.Fibroblasts	0.182	1	0	-2.45799
CPI-SC098C06330_Myeloid_._Macrophages.Fibroblasts	CPI-SC098C06330	TGFB1_TGFbeta receptor1	Myeloid_._Macrophages.Fibroblasts	0.169	1	0	-2.5649
CPI-SC0D5CFA431_Myeloid_._Macrophages.Fibroblasts	CPI-SC0D5CFA431	TGFB3_TGFbeta receptor1	Myeloid_._Macrophages.Fibroblasts	0.032	1	0	-4.96578
CPI-SC03DD946B2_Myeloid_._Macrophages.Fibroblasts	CPI-SC03DD946B2	TGFB2_TGFbeta receptor1	Myeloid_._Macrophages.Fibroblasts	0.035	1	0	-4.8365
CPI-SC0984894BC_Myeloid_._Macrophages.Fibroblasts	CPI-SC0984894BC	TGFB1_TGFbeta receptor2	Myeloid_._Macrophages.Fibroblasts	0.191	0	3	-2.38836
CPI-SC0077CEB82_Myeloid_._Macrophages.Fibroblasts	CPI-SC0077CEB82	TGFB3_TGFbeta receptor2	Myeloid_._Macrophages.Fibroblasts	0.054	1	0	-4.2109
CPI-SC032246C72_Myeloid_._Macrophages.Fibroblasts	CPI-SC032246C72	TGFB2_TGFbeta receptor2	Myeloid_._Macrophages.Fibroblasts	0.057	1	0	-4.13289
CPI-SC09E5431A2_Myeloid_._Macrophages.Fibroblasts	CPI-SC09E5431A2	IFNG_Type II IFNR	Myeloid_._Macrophages.Fibroblasts	0.113	1	0	-3.14561
CPI-CS0BAF97962_Myeloid_._Macrophages.Fibroblasts	CPI-CS0BAF97962	PDGFR complex_PDGFD	Myeloid_._Macrophages.Fibroblasts	0.08	1	0	-3.64386
CPI-CS0123BC66C_Myeloid_._Macrophages.Fibroblasts	CPI-CS0123BC66C	PlexinA1_complex2_SEMA6D	Myeloid_._Macrophages.Fibroblasts	0.007	1	0	-7.15843
CPI-SC0EB8DC52F_Myeloid_._Macrophages.Fibroblasts	CPI-SC0EB8DC52F	CD47_SIRB1 complex	Myeloid_._Macrophages.Fibroblasts	0.151	1	0	-2.72738
CPI-SC07B4ED8C9_Myeloid_._Macrophages.Fibroblasts	CPI-SC07B4ED8C9	IFNL1_Type III IFNR	Myeloid_._Macrophages.Fibroblasts	0	1	0	-15

## Sheet: 2a
Fig 2a: LUMINEX measurement of indicated anlaytes in the conditioned media of culture conditions (pg/mL)
Culture conditions	G-CSF	IL-10	IL-3	LIF	IL-1B	M-CSF	CXCL10	VEGF	IL-5	IL-6	IL-22	IL-27	IL-23	IL-12p70	GM-CSF	CXCL1	CCL5	TNFa	RANKL	CCL3	CCL2	IL-15	CXCL2	CXCL5	CCL11	IL-28	IL-18	CCL4	IL-31	CCL7
PCC_1	22.2352	5.44532	0.274965	193.484	2.1676	1.09863	153.679	15.3426	2.77292	10.0773	1.94007	5.05969	75.6275	1.76815	30.6974	3466.67	45.0033	6.45533	16.6449	0.416087	2012.88	3.19558	26.7205	2774.85	0.0627689	148.878	34.1815	4.76074	2.11155	0
PCC_2	22.2352	2.3923	0.274965	197.788	2.1676	1.09863	155.798	10.6225	2.77292	10.0773	1.94007	5.05969	58.8146	0.198518	37.4253	3390.69	44.3613	5.41027	13.1092	0.416087	1848.4	3.19558	26.7205	2953.26	2.80762	180.825	34.1815	4.76074	2.11155	0
PCC_3	14.7935	5.44532	1.72211	223.61	2.1676	1.09863	141.109	18.7978	1.20325	10.0773	7.64293	7.31652	67.1535	1.59726	43.6578	3411.48	44.3613	8.50196	19.4758	0.416087	2117.68	3.19558	26.7205	2829.47	2.80762	211.431	115.57	3.21895	2.11155	0
PCC-PSC_1	5.86426	14.1225	2.44594	348.433	2.1676	2.51219	944.286	83.7812	21.706	567.267	22.3181	16.5417	128.783	7.62548	93.4688	2396.64	1641.74	27.4668	23.0169	13.8376	12665.8	10.9889	118.335	1199.75	271.205	324.911	679.664	22.3386	10.0782	0
PCC-PSC_2	10.626	14.1225	2.08397	331.213	2.1676	2.22673	934.818	78.1118	15.8016	513.066	17.6291	16.5417	128.783	4.9646	80.0529	2122.91	1547.42	21.0329	20.1838	13.3178	12235.1	10.0587	110.46	1081.84	254.777	297.6	627.048	17.7735	14.2799	0
PCC-PSC_3	10.626	16.9311	3.53265	400.102	11.9807	2.17897	874.72	93.0211	25.1503	632.23	31.3466	16.5417	137.965	3.29085	110.159	2613.54	1612.96	14.411	19.8298	14.3557	13462	10.9889	118.335	1214.22	238.708	429.179	679.664	20.9496	16.9632	8.4462
PCC-MØ_1	49.7562	49.2242	5.34677	770.971	65.8077	20.5967	731.465	183.244	37.8832	1230.54	92.5233	49.6065	223.789	9.61547	203.993	5640.84	294.469	4568.04	42.8909	10605.5	443295	23.3909	50000	4318.6	67.2188	799.922	1389.31	6450.53	449.547	793.987
PCC-MØ_2	49.7562	41.3189	4.25785	758.013	48.3017	20.2021	828.402	175.164	42.7126	1203.98	90.5891	36.3394	263.472	10.2784	191.437	5507.21	299.924	4781.94	43.2464	8744.83	447450	23.3909	50000	4349.68	70.8403	756.31	1336.33	7478.29	484.261	702.551
PCC-MØ_3	49.7562	46.5981	7.1647	766.652	59.2756	20.5967	825	183.244	48.0008	1214.61	94.4526	52.3381	345.124	13.2623	188.243	6081.02	322.763	5266.69	45.7354	11204.3	420788	28.474	50000	5154.37	72.8219	927.473	1389.31	7806.58	494.744	727.356
PCC-PSC-MØ_1	117.679	54.4518	5.71005	1221.35	267.225	5.76362	5003	426.746	59.3971	401186	145.08	55.095	408.089	48.4651	321.284	36382.8	4574.42	2281.81	30.8162	2362.08	877192	38.3776	33681.3	6283.8	832.667	1287.79	2135.3	4657.11	478.253	616.325
PCC-PSC-MØ_2	125.126	57.0542	5.71005	1151.9	236.834	5.65543	4276.35	398.376	71.5306	408234	147.729	49.6065	273.519	49.8547	308.358	33840.3	4351.73	1869.84	37.9788	1816.21	542955	36.7474	31475.2	5806.21	727.205	1050.86	2045.25	4304.81	503.701	542.882
PCC-PSC-MØ_3	107.901	59.6496	6.43707	1190.96	236.834	5.68634	4904.39	378.531	69.527	427800	166.89	60.6837	365.96	46.0403	317.429	35271	4653.24	2371.73	47.8695	2307.48	802204	42.4225	33153.5	4842.18	831.011	1210.09	1976.71	4940.17	478.253	623.585
PSC_1	5.86426	3.93695	2.44594	12.5551	11.9807	2.46474	1532.59	94.0452	28.5366	105.469	22.3181	14.1959	92.9374	7.62548	32.2461	391.495	2566.68	11.4916	6.75511	23.9508	20424.5	5.24328	141.098	7.2999	32.5326	269.655	609.134	21.4174	11.5071	0
PSC_2	5.86426	8.39353	2.08397	16.8761	7.17209	2.89037	1501.53	98.1373	26.2851	105.469	31.3466	15.3652	110.673	5.6312	32.2461	398.93	2586.11	14.411	7.81302	21.9637	20043.2	9.11939	133.641	7.2999	34.0444	324.911	609.134	22.7925	14.2799	0
PSC_3	5.86426	8.39353	2.08397	16.8761	7.17209	2.89037	1501.53	98.1373	26.2851	105.469	31.3466	15.3652	110.673	5.6312	32.2461	398.93	2586.11	14.411	7.81302	21.9637	20043.2	9.11939	133.641	7.2999	34.0444	324.911	609.134	22.7925	14.2799	0
MØ_1	38.2952	43.9632	4.62067	51.391	39.4283	3.20387	444.297	10.6225	48.0008	112.251	68.9478	38.9397	243.526	7.95733	49.5218	59.4699	400.574	7397.55	13.8161	49388.6	209184	24.2455	36612.9	171.513	68.9967	621.474	1531.23	11311.5	476.75	988.651
MØ_2	28.9776	35.999	4.25785	47.0799	48.3017	3.5474	402.946	10.6225	48.0008	112.251	54.7398	35.0494	243.526	5.96407	30.6974	69.8534	400.287	7283.79	14.8767	38727.9	221196	19.9386	36612.9	161.448	71.9424	644.412	1282.53	12393.7	520.055	1131.26
MØ_3	28.9776	35.999	4.25785	47.0799	48.3017	3.5474	402.946	10.6225	48.0008	112.251	54.7398	35.0494	243.526	5.96407	30.6974	69.8534	400.287	7283.79	14.8767	38727.9	221196	19.9386	36612.9	161.448	71.9424	644.412	1282.53	12393.7	520.055	1273.87
Media_1	0	0	0	0	0	0	0	0	0	0	0	0	0	0	0	0	0	0	0	0	0	0	0	0	0	0	0	0	0	0
Media_2	0	0	0	0	0	0	0	0	0	0	0	0	0	0	0	0	0	0	0	0	0	0	0	0	0	0	0	0	0	0
Media_3	0	0	0	0	0	0	0	0	0	0	0	0	0	0	0	0	0	0	0	0	0	0	0	0	0	0	0	0	0	0

## Sheet: 2b
Fig 2b: qPCR analysis of cells FACS-isolated from mono- and co-cultures
FACS-isolated cells	Culture conditions	Cxcl10	Csf1	Ccl11	Cxcl11	Csf3	Ccl2	Gas6	Il23	Osm	Ccl20	Gdf15	Cxcl12	Ccl4	Cxcl2	Cxcl15	Csf2	Ccl5	Cxcl3	Ccl7	Cxcl5	Hgf	Tgfb1	Cxcl7	Tgfb2	Cntf	Cxcl9	Tnfa	Il6	Il11	Fgf1	Il7	Cx3cl1	Fgf2	Lif	Cxcl1	Il15
PCC	PCC_1	0.264454	0.240097	0	0.0129481	0.0554426	0.0563421	0.0311185	0.00264808	0	0.136043	0.45194	0.00193548	0.00429265	0.0750954	0.0279956	0.232577	0.173147	0.102527	0.00164959	0.12865	0	6.94525	0.132399	0.00797252	0.00840669	0	0.0116363	0.0054128	0.0184109	0.000893511	0.000942794	0.283344	0.000198034	2.63841	1.08113	0.0444929
PCC	PCC_2	0.884113	0.315618	0	0.016749	0.046785	0.144531	0.0394122	0.00216407	0	0.146161	0.415681	0.00495106	0.00674873	0.311679	0.0297292	1.17245	0.255523	0.191789	0.0049044	0.0876848	0	5.70413	0.179043	0.00967454	0.00785601	0.000351305	0.0208288	0.0054801	0.0354185	0.000280411	0.000482984	0.24745	0	5.15052	2.23806	0.0292944
PCC	PCC_3	0.396211	0.337039	0	0.0097672	0.0235505	0.0592313	0.0341312	0.00110204	0	0.0959839	0.312088	0.00339688	0.00250026	0.129046	0.029374	0.246716	0.106636	0.20083	0.00105836	0.0824075	0	7.42099	0.255865	0.00937772	0.0122789	0	0.0096734	0.00161258	0.02966	0.000295309	0.00136225	0.237336	0	2.72269	0.806902	0.0227868
PCC	PCC-PSC_PCC_1	0.459031	0.459191	0.000107392	0.0093261	0.030383	0.0609049	0.0203868	0.00163067	0	0.092328	0.55467	0.101131	0.00527256	0.133174	0.00516818	0.34897	0.2405	0.125501	0.00161938	0.0969226	0.000377194	7.75427	0.310958	0.0159979	0.00833782	0.000511173	0.0105143	0.00358333	0.0166874	0.000771109	0.0022964	0.185109	0.00115849	3.12469	1.22474	0.0171832
PCC	PCC-PSC_PCC_2	0.488045	0.304841	0	0.0142873	0.020048	0.0894446	0.0201698	0.00230875	0	0.134293	0.55467	0.0865157	0.00462849	0.106937	0.0101505	0.335522	0.232712	0.158395	0.00208578	0.141938	0.000568517	7.32825	0.251028	0.0116707	0.00655125	0.000396127	0.00674403	0.0050655	0.0222779	0	0.002047	0.177855	0.000742173	1.6844	0.869578	0.0262774
PCC	PCC-PSC_PCC_3	0.659596	0.453572	0	0.0133565	0.029387	0.103421	0.0223678	0.00280888	0	0.115147	0.566854	0.183484	0.00877643	0.268408	0.0111888	1.23758	0.14332	0.167709	0.00370477	0.0844539	0.00152441	6.6588	0.312943	0.013277	0.00934242	0.00103215	0.015325	0.00383448	0.021992	0	0.00136803	0.181802	0.00183888	3.36626	1.99096	0.0159013
PCC	PCC-PSC_PCC_4	0.511349	0.515745	0	0.0133565	0.0147905	0.12906	0.0219799	0.00241755	0	0.147333	0.556788	0.285804	0.0041515	0.104457	0.0175852	0.228486	0.153632	0.191803	0.00556336	0.121644	0.00233927	7.07231	0.283241	0.0159135	0.00934352	0.00134065	0.0070919	0.00322363	0.0264445	0.000238357	0.00179078	0.211378	0.00164385	1.32473	0.607787	0.0259792
PCC	PCC-MØ_PCC_1	0.567071	0.523873	0	0.0256804	0.032454	0.397826	0.00788417	0.00454518	0.00031802	0.185235	0.612662	0.00320228	0.0258102	0.166688	0.00247384	0.811804	0.492313	0.183658	0.0135178	0.0913371	0	6.34737	0.255648	0.0123919	0.00635588	0.00143466	0.023633	0.00382095	0.020909	0.00099392	0.00117254	0.194499	0	3.31461	2.18549	0.0207924
PCC	PCC-MØ_PCC_2	0.481979	0.434721	0	0.0482155	0.0231266	0.464843	0.0110302	0.00440436	0.000120776	0.356563	0.536922	0.00261426	0.0140598	0.159085	0.00401171	0.703917	0.358129	0.328192	0.0152642	0.160822	0	4.68793	0.383987	0.00845216	0.0076327	0.00206296	0.0173756	0.00830394	0.0170601	0	0.00187374	0.165722	0	1.55051	1.67087	0.0261307
PCC	PCC-MØ_PCC_3	0.859922	0.457912	0	0.0447714	0.0264645	0.648444	0.0126743	0.00494099	0.00011877	0.273351	0.582049	0.0042188	0.0420766	0.44459	0.00664104	3.15907	0.214404	0.371079	0.0290744	0.107414	0	5.16777	0.319585	0.00898821	0.00873535	0.000868178	0.031003	0.00731726	0.0281078	0.000330987	0.00221903	0.171263	0	4.31573	4.09698	0.0222354
PCC	PCC-MØ_PCC_4	0.787209	0.662298	0	0.0590707	0.0144254	0.443359	0.0143527	0.0029779	0.000146855	0.251451	0.543638	0.00419091	0.0593689	0.174707	0.0104983	0.694031	0.240894	0.402767	0.0317015	0.128367	0.000139976	6.33435	0.315723	0.0140189	0.00888045	0.00186121	0.017501	0.00553028	0.0334232	0	0.00125548	0.21345	0	1.89726	1.37689	0.0265557
PCC	PCC-PSC-MØ_PCC_1	1.68877	0.75075	0.000103469	0.0727562	0.0322287	1.22747	0.00879336	0.0136286	0.000233154	0.246656	0.710962	0.0345824	0.0713232	0.373141	0.00169363	0.653327	0.490947	0.209239	0.0588413	0.0960964	0.00123464	7.20025	0.577085	0.00588697	0.00389012	0.00218991	0.0235023	0.00547688	0.0507741	0.000777511	0.00232932	0.144679	0.000957319	3.71661	2.26504	0.0160974
PCC	PCC-PSC-MØ_PCC_2	1.86109	0.637991	0	0.0555997	0.0322287	0.830241	0.0188475	0.00684248	0	0.246656	0.710962	0.022037	0.0682105	0.373141	0.00235322	0.2319	0.539116	0.117795	0.0349198	0.0601051	0.00477061	7.20025	0.577085	0.00266864	0.00577217	0.00218991	0.0570413	0.0052738	0.0507741	0	0.00232932	0.144679	0.000957319	4.72172	2.26504	0.0358767
PCC	PCC-PSC-MØ_PCC_3	1.86109	0.818668	0	0.0527731	0.0241003	0.798544	0.0169696	0.0036446	6.71e-05	0.237895	0.544931	0.0574162	0.0311162	0.469353	0.00381224	1.27578	0.332745	0.269441	0.0311963	0.0648933	0.00128943	6.57498	0.255371	0.013288	0.00975979	0.00467982	0.0212087	0.00649445	0.0368377	0.000813561	0.00212433	0.192336	0.00131236	3.81826	1.94438	0.0193886
PCC	PCC-PSC-MØ_PCC_4	1.77296	1.07726	0	0.0823187	0.017073	0.83349	0.011399	0.00378807	9.63e-05	0.279102	0.450619	0.076528	0.0270561	0.200864	0.0066624	0.241912	0.502769	0.300082	0.0550141	0.0669961	0.00228616	6.18865	0.246694	0.015714	0.00823447	0.00264632	0.0158514	0.00504479	0.0252197	0.000663037	0.00222576	0.159643	0.00170831	1.58358	0.698138	0.0256174
PSC	PSC_1	2.40251	3.17361	0.00091523	0	0.000237314	0.945417	0.0846626	0.000949134	0	0.00183149	7.49534	20.1849	0.0541773	0.000139679	0.000292874	0.000177242	0.588534	0	0.193107	0.000268114	0.0531092	1.94875	0.000271602	0.23597	0.0160793	0.000845805	0.00010331	0.0127048	0	0.00655637	0.00446105	0.0881141	0.0369864	0.11472	0.148937	0.0882986
PSC	PSC_2	2.41916	2.33525	0.000615511	0	0.000126952	1.34462	0.0839125	0.00118796	0	0.0020671	7.7682	20.2702	0.000512706	0.000785415	9.91e-05	0.000463379	0.378328	0.000699319	0.281456	0.00016883	0.0724921	1.69203	0.00132838	0.240674	0.0172585	0.00153859	0.000131434	0.0159093	0	0.00606494	0.0198772	0.0723196	0.0260351	0.0636328	0.127898	0.0919538
PSC	PSC_3	2.61017	3.10016	0.000499511	0.000235375	0.000213111	1.80577	0.0384471	0.00137283	0	0.000901971	8.6028	13.8368	0.000418723	0.000570754	0	0.000150203	0.50628	0.000503918	0.299968	0.000309642	0.0684304	1.28935	4.09e-05	0.200447	0.0147964	0.00140898	0.000135541	0.0265314	0	0.00313369	0.00922288	0.0604265	0.0122057	0.0674447	0.335352	0.101625
PSC	PSC_4	2.2822	3.09864	0.000673909	0	0.000724253	1.57032	0.0388292	0.00182356	0	0.000901971	7.17415	15.8201	0.000220783	0.000465798	6.84e-05	0.000150203	0.310735	0	0.270561	6.73e-05	0.079275	1.59888	0.00137761	0.224811	0.0186834	0.00157316	5.72e-05	0.0120996	0	0.00276841	0.0148084	0.0770448	0.0200216	0.0823239	0.225431	0.0827875
PSC	PCC-PSC_PSC_1	2.95439	4.04355	0.0143187	0.000957168	0.00105118	1.05995	0.0445106	0.00186524	5.86e-05	0.00504692	5.80982	23.3209	0.00018306	0.00532469	0.00078614	0.0138861	0.245796	0.00642716	0.212066	0.00391064	0.178628	2.352	0.0184955	0.334816	0.0277889	0.00380566	0.000747429	0.0417414	0.00167477	0.00572493	0.0217998	0.135864	0.168036	0.222792	0.198748	0.0934297
PSC	PCC-PSC_PSC_2	2.77784	4.19633	0.0150175	0.000118515	0.00105118	0.982975	0.0368887	0.000838017	0	0.00343408	5.80982	24.3468	0.00159234	0.00217883	0.000681786	0.0058255	0.25108	0.00213117	0.176504	0.00168391	0.156821	2.61347	0.0125363	0.333782	0.0219095	0.00406842	0	0.028079	0.000780989	0.00479242	0.018879	0.151957	0.176552	0.136462	0.0805109	0.0639729
PSC	PCC-PSC_PSC_3	4.3215	4.54988	0.0204214	0.000754999	0.00109121	1.73391	0.0358593	0.00242576	0	0.00498486	7.5545	22.4321	0.000487996	0.00966646	0.00128576	0.0458677	0.378536	0.00546032	0.344816	0.00301318	0.177818	1.90137	0.0139181	0.306377	0.029227	0.00710678	0.000777223	0.0736336	0.00104668	0.00393095	0.0174796	0.162023	0.139484	0.203185	0.347773	0.116753
PSC	PCC-PSC_PSC_4	4.5235	3.74279	0.0289941	0.00108076	0.00184211	2.42303	0.0489559	0.00158134	0	0.00897937	6.31065	22.9246	0.000121159	0.00330382	0.00148089	0.0200564	0.387667	0.00573399	0.447436	0.00372959	0.179107	2.89797	0.0307377	0.323604	0.0239027	0.00705042	0.000525327	0.0335566	0.000994818	0.00283676	0.016158	0.201248	0.147072	0.151661	0.299075	0.118224
PSC	PCC-PSC-MØ_PSC_1	65.4078	5.28712	0.0104004	0.0353708	0.00651947	37.4181	0.0323415	0.00419729	0.000108424	0.126929	5.40868	9.51033	0.0280678	0.0349986	0.000281366	0.150937	4.12835	0.0236239	5.43246	0.00660262	0.384913	2.50215	0.0187481	0.129078	0.0196588	0.247106	0.00678575	0.215552	0.00391093	0.0107712	0.0349388	0.123889	0.193228	1.58239	2.0001	0.125265
PSC	PCC-PSC-MØ_PSC_2	47.1003	4.933	0.0124524	0.02468	0.00361657	29.1099	0.0275374	0.00323741	4.62e-05	0.0950697	3.57734	8.78862	0.0316012	0.0201361	0.000103874	0.0600986	3.9536	0.0207201	5.33997	0.00584356	0.415512	2.43258	0.0135332	0.122644	0.0195798	0.185443	0.00391698	0.155343	0.0029492	0.00829039	0.0281036	0.100445	0.226417	0.979865	1.06546	0.0871194
PSC	PCC-PSC-MØ_PSC_3	41.1839	6.20884	0.00405466	0.019965	0.00753483	24.5721	0.0169746	0.00322944	0.00029318	0.0297996	7.03042	9.90704	0.0526295	0.0297384	0.000331695	0.0773779	3.28165	0.00934691	4.67687	0.00286961	0.269762	2.49548	0.012313	0.178474	0.0170681	0.136926	0.00568815	0.146206	0.00128755	0.00566517	0.0290265	0.114814	0.162825	0.784312	1.17245	0.12079
PSC	PCC-PSC-MØ_PSC_4	45.1799	5.50234	0.0051945	0.0169646	0.000498552	24.9698	0.0183599	0.00243421	0.00082007	0.0345515	5.73363	10.1094	0.170548	0.0407022	0.000231586	0.0414225	3.34869	0.0143136	5.07987	0.00407781	0.37028	2.47613	0.0156387	0.154693	0.0183159	0.137425	0.0176501	0.0922633	0.0041079	0.00484232	0.0324343	0.127915	0.183356	0.613623	0.734619	0.125154
MØ	MØ_1	1.74273	0.319934	0	0.000240289	0.00103404	3.67133	0.00041446	0.0126371	0.0270261	2.58e-05	0.550509	0	11.6071	3.01929	0	3.61e-05	0.0356077	1.92e-05	0.65361	0	0.00502642	6.18837	1.06433	0.00106602	0.00408898	0	0.899696	0.00079194	0	6.9e-05	0.0323051	0.000128228	0	0.000433537	0	0.0373361
MØ	MØ_2	0.893245	0.309576	0	0.000231632	0.000490993	4.62715	0.000957704	0.0123936	0.0214032	4.53e-05	0.529108	0	11.9378	2.78923	0	7.11e-05	0.0390162	0.000170996	0.978857	6.28e-05	0.00616088	5.44465	0.359785	0.0024841	0.00754871	0	1.05841	0.00101771	0	0.000111538	0.0337675	6.85e-05	0	0.000433537	0	0.0590173
MØ	MØ_3	0.341246	0.463366	0	0.00032465	0.000760401	4.11198	0.00378674	0.0109137	0.0355921	0	0.7173	0	13.1155	7.94987	0	9.71e-05	0.0592088	0.000164104	0.709176	0	0.0049467	8.13363	0.0737618	0.00149283	0.00770986	0	1.59256	0.000422665	0	0	0.0302997	0.000177541	0	0.00170666	0	0.0458227
MØ	MØ_4	0.302562	0.357902	0	0.00032465	0.000938618	4.12112	0.00414451	0.0126682	0.0324445	7.6e-05	0.618388	0.00114217	12.1312	3.48818	0	0	0.0548127	0.041708	0.93601	0	0.00463069	8.14998	0.0792177	0.00203656	0.0059236	0	1.44284	0.000790757	0	0	0.0293733	0.000499767	0	0.00054979	1.98e-05	0.0496116
MØ	PCC-MØ_MØ_1	1.3582	1.11355	0	0.00192152	0.0137118	14.8996	0.00110433	0.0997013	0.148377	0.00353397	0.838464	0	23.1624	17.9239	0	0.0114858	0.114688	0.041708	5.27638	0.00132731	0.013854	8.12823	1.51684	0.00305563	0.0130651	0	1.72725	0.0169212	0.000517249	6.84e-05	0.0433688	0.00274234	0	0.15606	0.019269	0.0298385
MØ	PCC-MØ_MØ_2	1.15683	1.03878	0	0.00126614	0.0178509	17.4654	0.00176497	0.0910649	0.123915	0.00102895	0.779802	0	21.3616	15.5176	0	0.00237783	0.142734	0.0602755	5.09522	0.000306723	0.0168193	8.57488	2.13839	0.00283548	0.0101082	0	2.12841	0.0147784	0.000115902	0	0.0390489	0.00147339	0	0.0441268	0.00416361	0.040966
MØ	PCC-MØ_MØ_3	1.62714	1.15396	0	0.00195422	0.0043404	14.9843	0.00230852	0.0878701	0.11975	0.00364143	1.02785	0.000328935	30.4307	15.8993	0	0.0300139	0.268685	0.0144501	6.59955	0.000978169	0.0145654	7.96251	0.635417	0.00232185	0.0116654	0	2.13978	0.0121361	0	0	0.041407	0.00279521	0	0.0856944	0.0280651	0.0409287
MØ	PCC-MØ_MØ_4	1.29295	0.857703	0	0.00342301	0.00359085	14.3683	0.00156309	0.0689187	0.152458	0.00329658	0.945209	0	26.3022	10.3035	0	0.00632795	0.232111	0.0236999	6.51634	0.00147683	0.0155785	8.02383	0.884524	0.0027788	0.0099571	4.62e-05	2.14651	0.0114881	0.000254566	0	0.0308088	0.00368219	0	0.0539293	0.0133323	0.0404352
MØ	PCC-PSC-MØ_MØ_1	2.07961	1.90768	0	0.00180277	0.00298622	15.5136	0.00278799	0.0769924	0.143211	0.00251405	0.937615	0.0132585	26.9684	16.0469	0	0.00728382	0.131555	0.00278573	6.5465	0.000561473	0.0203441	7.4325	0.3704	0.00389223	0.0146084	8.81e-05	1.77666	0.0133109	0.000211993	0	0.0559567	0.00193628	0	0.118205	0.0157398	0.0455358
MØ	PCC-PSC-MØ_MØ_2	1.65931	1.69583	0.000214128	0.00206487	0.00204123	15.6892	0.00375258	0.0683736	0.107952	0.00193585	0.848044	0.0150904	25.2389	13.4043	0	0.00339095	0.165185	0.00411385	6.96945	0.000758901	0.0194439	8.6651	0.367667	0.00236188	0.0137047	0.000129022	2.12237	0.01281	0	0	0.0520035	0.00119787	0	0.0427239	0.00676397	0.0462755
MØ	PCC-PSC-MØ_MØ_3	1.85269	1.54252	0	0.00301114	0.00325072	13.8021	0.00203031	0.0503916	0.104687	0.00220688	1.07366	0.0511513	29.049	10.2681	0.000355524	0.00889557	0.178949	0.00482242	6.93689	0.000388593	0.0187327	7.29483	0.301068	0.00251455	0.00654696	0.00100517	1.73237	0.0105336	0.000271072	0	0.0466345	0.00315347	0.000835086	0.0784577	0.0159831	0.0436684
MØ	PCC-PSC-MØ_MØ_4	1.95024	1.51811	0	0.00289006	0.00283842	13.3498	0.000648507	0.0299876	0.109735	0.00418921	0.985768	0.18302	26.859	6.90339	0	0.00567655	0.217862	0.00805635	8.17778	0.00116008	0.0174117	8.77255	0.18671	0.00589318	0.00737606	0.0033194	1.77287	0.0106426	0	0	0.0510937	0.00877625	0.00395044	0.0307299	0.00897063	0.0447914

## Sheet: 2c-d
Fig 2c-d: RNAseq analysis of PSCs from 3W and 2W co-cultures
Genes	baseMean	log2FC(3W/2W)	lfcSE	padj	2W_1	2W_2	2W_3	2W_4	3W_1	3W_2	3W_3	3W_4
ENSMUSG00000035373_Ccl7	1488.04	5.57043	0.336318	6.168e-58	67.4965	21.2335	97.4076	56.2986	3300.1	3095.67	3026.49	2239.63
ENSMUSG00000035385_Ccl2	4126.85	5.49027	0.399529	1.08894e-39	141.555	53.9004	304.128	216.696	9408.68	8282.61	8776.56	5830.67
ENSMUSG00000034855_Cxcl10	1257.61	4.43844	0.444681	7.65648e-21	102.182	19.6001	165.593	154.024	2991.72	2579.08	1800.36	2248.3
ENSMUSG00000033538_Casp4	237.647	3.7497	0.285902	3.5584e-36	22.4988	47.367	24.8931	39.3028	538.099	481.584	330.209	417.22
ENSMUSG00000043613_Mmp3	276.806	3.70188	0.46207	2.04262e-13	24.3737	40.8336	37.8807	55.2363	753.517	855.025	209.047	238.535
ENSMUSG00000027514_Zbp1	305.913	3.62524	0.352395	4.0377e-22	23.4363	31.0335	40.0454	88.1657	511.283	571.054	522.191	660.092
ENSMUSG00000061232_H2_K1	1502.15	3.43858	0.262335	3.5584e-36	302.797	138.834	232.696	336.729	2727.14	2786.8	2415.56	3076.67
ENSMUSG00000035042_Ccl5	1382.01	3.39869	0.252652	4.76841e-38	133.118	243.368	283.564	298.489	2549.27	2785.25	2449.69	2313.36
ENSMUSG00000022425_Enpp2	485.322	3.1428	0.40197	8.2395e-13	89.9953	47.367	114.725	141.278	1170.05	1319.49	445.398	554.269
ENSMUSG00000031762_Mt2	1862	3.11435	0.289225	2.74236e-24	378.73	284.202	468.639	408.961	4009.82	4756.71	2277.33	2311.62
ENSMUSG00000018920_Cxcl16	169.701	3.09347	0.307182	3.23997e-21	33.7482	39.2003	50.8684	19.1203	387.038	322.093	218.433	287.11
ENSMUSG00000021025_Nfkbia	5833.93	3.08437	0.337678	2.03358e-17	1263.68	511.237	1740.35	1404.28	12550.6	9642.56	12099.1	7459.65
ENSMUSG00000029409_U90926	153.502	3.06021	0.395366	1.43727e-12	29.061	34.3002	15.1523	53.1119	357.541	372.663	148.466	217.718
ENSMUSG00000024338_Psmb8	178.042	2.94848	0.245266	2.90561e-30	37.498	26.1335	56.28	41.4273	329.831	275.413	297.785	359.971
ENSMUSG00000022146_Osmr	226.375	2.92194	0.28942	2.62259e-21	58.122	29.4002	68.1853	53.1119	443.351	529.042	310.584	319.204
ENSMUSG00000073411_H2_D1	1803.47	2.85348	0.30522	2.81985e-18	472.475	187.835	588.775	501.376	3112.39	3065.33	2867.78	3631.81
ENSMUSG00000028270_Gbp2	528.211	2.84047	0.1692	2.87162e-59	121.869	111.067	140.7	142.34	936.757	1016.85	912.128	843.981
ENSMUSG00000035208_Slfn8	119.692	2.82695	0.260304	1.21763e-24	35.6231	26.1335	18.3992	37.1783	213.631	240.403	198.808	187.359
ENSMUSG00000002020_Ltbp2	259.774	2.6937	0.324831	2.30081e-14	76.871	109.434	38.963	55.2363	572.959	528.264	317.41	379.054
ENSMUSG00000020641_Rsad2	400.26	2.67873	0.23692	8.95879e-27	102.182	75.1338	121.218	131.717	760.668	634.85	538.403	837.91
ENSMUSG00000020638_Cmpk2	99.0649	2.66531	0.299549	1.60183e-16	16.8741	19.6001	36.7984	33.9916	159.106	134.594	187.716	203.839
ENSMUSG00000091649_Phf11b	102.154	2.59733	0.335527	1.43727e-12	33.7482	19.6001	40.0454	21.2447	147.486	117.478	181.743	255.883
ENSMUSG00000075602_Ly6a	781.849	2.54359	0.234789	1.52137e-24	192.177	258.068	198.062	268.746	1081.56	1031.63	1544.39	1680.16
ENSMUSG00000054072_Iigp1	783.713	2.52923	0.374937	1.42601e-09	251.237	66.9671	319.281	285.742	1257.65	1188.01	1241.48	1659.34
ENSMUSG00000015243_Abca1	124.779	2.46889	0.296162	1.62752e-14	38.4355	21.2335	49.7861	41.4273	145.698	273.079	204.781	223.789
ENSMUSG00000034422_Parp14	617.445	2.40657	0.222964	2.20476e-24	154.679	225.402	154.77	250.688	1073.52	1058.86	853.253	1168.39
ENSMUSG00000072941_Sod3	218.159	2.4015	0.242243	1.44654e-20	47.81	68.6005	80.0907	81.7923	407.596	434.125	322.53	302.723
ENSMUSG00000038178_Slc43a2	103.631	2.39873	0.420547	6.3595e-07	19.6865	75.1338	12.9877	27.6182	188.603	177.385	171.504	156.132
ENSMUSG00000037656_Slc20a2	108.807	2.37467	0.403954	2.5027e-07	21.5614	34.3002	66.0207	19.1203	210.055	231.067	187.716	100.619
ENSMUSG00000027962_Vcam1	2775.7	2.2461	0.188008	6.44505e-30	820.27	780.739	1101.79	1161.03	4923.34	4857.07	4227.87	4333.54
ENSMUSG00000006818_Sod2	832.017	2.23484	0.44234	1.44152e-05	315.921	62.0671	476.215	310.173	1574.07	1701.49	994.893	1221.3
ENSMUSG00000024912_Fosl1	260.968	2.22436	0.330817	1.59554e-09	123.744	34.3002	112.56	94.5391	555.082	419.343	389.937	358.237
ENSMUSG00000070327_Rnf213	720.424	2.18758	0.233346	2.28264e-18	236.238	182.935	281.4	334.605	971.617	1108.65	1478.69	1169.26
ENSMUSG00000029126_Nsg1	155.861	2.15757	0.228227	1.11682e-18	44.9976	66.9671	61.6915	56.2986	291.396	283.971	205.634	235.933
ENSMUSG00000028268_Gbp3	652.122	2.14014	0.244455	5.42866e-16	176.241	228.668	228.367	331.418	1315.75	1057.31	810.591	1068.64
ENSMUSG00000017929_B4galt5	303.404	2.11836	0.330671	1.15849e-08	149.992	44.1003	140.7	116.846	486.255	638.74	385.67	464.927
ENSMUSG00000003617_Cp	454.095	2.08831	0.254291	4.32067e-14	122.806	133.934	195.898	237.941	865.249	800.565	602.397	673.971
ENSMUSG00000050737_Ptges	89.6328	2.07231	0.326527	1.68339e-08	28.1235	32.6669	24.8931	52.0496	176.089	189.055	108.363	105.823
ENSMUSG00000054855_Rnd1	220.843	2.053	0.260546	5.29723e-13	118.119	45.7336	89.8315	86.0412	351.284	364.105	396.763	314.867
ENSMUSG00000021133_4933426M11Rik	186.322	2.05283	0.341669	1.26191e-07	124.681	31.0335	79.0084	52.0496	298.547	322.093	297.785	285.375
ENSMUSG00000068245_Phf11d	561.873	2.03605	0.173053	5.10926e-29	213.739	187.835	204.556	272.995	925.137	844.133	895.916	950.672
ENSMUSG00000040128_Pnrc1	451.525	2.03286	0.759678	0.0427643	223.113	17.9668	351.75	115.784	786.59	736.768	930.046	450.181
ENSMUSG00000020057_Dram1	118.107	2.02405	0.27601	2.71726e-11	35.6231	32.6669	71.4322	45.6762	219.888	199.947	180.89	158.734
ENSMUSG00000013846_St3gal1	152.467	2.00099	0.355352	9.35465e-07	69.3714	22.8668	97.4076	52.0496	295.865	280.081	180.036	222.055
ENSMUSG00000020181_Nav3	138.363	1.98387	0.28882	6.50838e-10	49.6849	78.4005	37.8807	59.4853	154.636	294.863	209.9	222.055
ENSMUSG00000017057_Il13ra1	184.048	1.96837	0.44042	0.00018428	94.6825	17.9668	135.288	49.9252	367.373	311.979	268.775	226.392
ENSMUSG00000037321_Tap1	302.339	1.96012	0.191193	5.53604e-22	111.557	151.901	117.971	115.784	417.429	458.243	486.354	559.474
ENSMUSG00000038521_C1s	489.788	1.94248	0.384519	1.44152e-05	181.865	66.9671	373.396	184.829	753.517	810.679	755.982	791.07
ENSMUSG00000090958_Lrrc32	168.594	1.93096	0.323414	1.51235e-07	82.4957	24.5002	88.7492	81.7923	249.385	291.751	308.024	222.055
ENSMUSG00000027878_Notch2	198.262	1.91985	0.247702	1.36467e-12	85.308	53.9004	116.889	73.2944	265.474	328.317	353.247	309.662
ENSMUSG00000039997_Ifi203	747.295	1.91222	0.250502	3.07327e-12	363.731	248.268	320.363	320.796	1587.48	1231.58	756.836	1149.31
ENSMUSG00000035671_Zswim4	87.0616	1.90705	0.232651	4.80434e-14	30.9359	39.2003	40.0454	37.1783	117.095	143.152	154.439	134.447
ENSMUSG00000070047_Fat1	190.268	1.8853	0.363779	8.10638e-06	117.181	32.6669	121.218	50.9874	256.535	305.755	350.687	287.11
ENSMUSG00000040253_Gbp7	563.497	1.88284	0.193264	7.31366e-20	219.364	230.302	206.721	304.862	982.343	854.247	755.129	955.009
ENSMUSG00000069874_Irgm2	266.164	1.87441	0.363115	8.8077e-06	119.056	45.7336	206.721	82.8545	386.144	408.451	422.36	457.988
ENSMUSG00000071637_Cebpd	923.747	1.84869	0.359321	9.47003e-06	319.671	155.168	630.985	498.189	1305.02	1773.07	1212.47	1495.4
ENSMUSG00000041483_Zfp281	258.035	1.84838	0.234625	5.29723e-13	126.556	76.7672	152.605	90.2902	411.172	403.783	372.872	430.231
ENSMUSG00000036718_Micall2	142.832	1.845	0.346444	4.00775e-06	47.81	120.867	35.7161	47.8007	209.161	206.949	268.775	205.574
ENSMUSG00000037613_Tnfrsf23	109.309	1.83734	0.297589	4.81688e-08	59.0594	26.1335	43.2923	60.5475	201.117	211.617	136.521	136.182
ENSMUSG00000028037_Ifi44	1825.19	1.83547	0.249203	2.1923e-11	865.267	462.236	849.611	1015.5	2792.39	2425.03	2931.78	3259.69
ENSMUSG00000006800_Sulf2	359.529	1.83024	0.203862	7.99603e-17	156.554	130.668	132.041	210.323	535.417	550.048	539.256	621.927
ENSMUSG00000042349_Ikbke	73.1614	1.82367	0.45541	0.00104017	20.6239	62.0671	21.6461	26.5559	179.664	145.486	52.0485	77.1987
ENSMUSG00000032487_Ptgs2	123.41	1.82365	0.393665	9.64216e-05	74.0586	27.7669	82.2553	31.8671	235.977	148.598	267.922	118.834
ENSMUSG00000046318_Ccbe1	58.5499	1.80916	0.445604	0.000841802	11.2494	44.1003	21.6461	28.6804	114.413	140.818	56.3147	51.1767
ENSMUSG00000040918_Slc19a2	125.91	1.78739	0.345277	8.29985e-06	60.9343	35.9336	96.3253	31.8671	175.195	190.611	257.682	158.734
ENSMUSG00000070780_Rbm47	120.38	1.78283	0.240808	1.6671e-11	49.6849	39.2003	62.7738	63.7342	148.379	201.503	179.183	218.585
ENSMUSG00000004040_Stat3	1025.66	1.7827	0.205767	1.17927e-15	544.659	364.236	485.956	450.389	1667.03	1930.22	1246.6	1516.22
ENSMUSG00000056116_H2_T22	297.614	1.7818	0.50581	0.00481957	179.991	17.9668	235.943	100.913	365.585	399.115	590.451	490.949
ENSMUSG00000024769_Cdc42bpg	75.9682	1.77994	0.300017	1.83604e-07	40.3104	34.3002	38.963	23.3692	131.396	145.486	75.0863	118.834
ENSMUSG00000021990_Spata13	67.5966	1.77114	0.321104	1.65073e-06	27.1861	35.9336	38.963	21.2447	116.201	139.262	65.7005	96.2815
ENSMUSG00000024424_Ttc39c	117.748	1.74574	0.281376	4.06972e-08	65.6216	49.0003	69.2676	31.8671	203.798	217.063	154.439	150.928
ENSMUSG00000024789_Jak2	368.038	1.73312	0.266946	6.72714e-09	200.615	161.701	138.535	179.518	625.696	799.787	385.67	452.783
ENSMUSG00000060802_B2m	17083.5	1.71649	0.241794	1.38045e-10	7210.87	6004.17	7206	11461.5	22235.5	22432.1	29828	30289.6
ENSMUSG00000068744_Psrc1	278.481	1.71567	0.288234	1.67266e-07	149.055	62.0671	182.91	123.22	478.211	448.907	405.295	378.187
ENSMUSG00000027797_Dclk1	133.348	1.7092	0.240739	1.38045e-10	61.8718	71.8672	72.5146	44.614	160.893	197.613	244.03	213.381
ENSMUSG00000062488_I830012O16Rik	478.996	1.69942	0.305049	1.24778e-06	164.991	133.934	247.848	353.725	667.707	626.292	691.135	946.335
ENSMUSG00000002983_Relb	163.874	1.69822	0.267667	1.69178e-08	86.2455	40.8336	94.1607	84.979	270.837	301.087	208.194	224.657
ENSMUSG00000047747_Rnf150	46.0703	1.694	0.427505	0.00121334	11.2494	21.2335	34.6338	20.1825	79.5528	97.2503	29.8639	74.5965
ENSMUSG00000001131_Timp1	1429.81	1.68589	0.211299	2.56906e-13	625.28	754.605	718.652	615.035	2615.41	2624.2	1827.67	1657.6
ENSMUSG00000035692_Isg15	2790.83	1.68284	0.373599	0.000159401	1371.49	431.203	1815.03	1682.58	4777.64	3753.86	3273.08	5221.75
ENSMUSG00000025969_Nrp2	511.409	1.67752	0.207195	1.06119e-13	250.299	174.768	264.083	282.555	805.361	917.265	654.445	742.495
ENSMUSG00000022438_Parvb	251.966	1.67446	0.341648	2.90893e-05	134.993	40.8336	162.346	140.215	326.256	344.655	424.92	441.507
ENSMUSG00000022346_Myc	123.434	1.66423	0.4408	0.00223295	47.81	62.0671	100.655	26.5559	185.921	159.491	319.97	85.0053
ENSMUSG00000019979_Apaf1	124.627	1.65979	0.299923	1.51008e-06	62.8092	31.0335	83.3376	60.5475	176.089	248.961	191.982	142.254
ENSMUSG00000038172_Ttc39b	402.285	1.6594	0.267527	4.07841e-08	247.487	129.034	226.202	168.896	646.255	809.901	527.311	463.192
ENSMUSG00000022587_Ly6e	1827.51	1.64055	0.294282	1.22786e-06	530.597	1376.91	669.948	976.196	2467.03	2357.35	2965.91	3276.17
ENSMUSG00000074896_Ifit3	1946.95	1.64004	0.279602	2.65557e-07	664.653	682.738	1042.26	1392.59	2542.11	2330.9	3387.42	3532.92
ENSMUSG00000037921_Ddx60	437.438	1.63978	0.180214	2.72043e-17	197.802	238.468	178.581	236.879	671.283	609.954	604.957	761.578
ENSMUSG00000071856_Mcc	120.512	1.63084	0.286649	6.88495e-07	44.9976	62.0671	79.0084	49.9252	164.469	227.177	215.02	121.436
ENSMUSG00000041827_Oasl1	374.256	1.62553	0.232396	2.8234e-10	172.491	142.101	244.601	172.082	501.451	455.131	686.869	619.324
ENSMUSG00000031284_Pak3	680.871	1.61709	0.187982	1.91328e-15	389.98	261.335	330.104	354.787	1019.88	1212.91	938.579	939.395
ENSMUSG00000002227_Mov10	141.575	1.61106	0.212972	5.0896e-12	69.3714	66.9671	70.3499	72.2321	203.798	167.271	241.471	241.138
ENSMUSG00000053007_Creb5	111.725	1.60916	0.361431	0.000194309	80.6208	34.3002	66.0207	38.2405	235.977	192.945	91.2981	154.397
ENSMUSG00000015053_Gata2	84.1708	1.59972	0.342083	7.90168e-05	44.0602	37.5669	67.103	18.058	138.547	146.264	122.015	99.7511
ENSMUSG00000029561_Oasl2	1188.35	1.59499	0.221393	6.88213e-11	619.655	380.569	636.396	724.446	1912.84	1612.8	1646.78	1973.34
ENSMUSG00000025278_Flnb	828.714	1.59097	0.273285	3.39467e-07	587.782	220.502	369.067	471.633	1213.85	1234.69	1240.63	1291.56
ENSMUSG00000022912_Pros1	358.156	1.58969	0.293696	2.69627e-06	189.365	104.534	235.943	182.705	648.936	655.078	343.861	504.827
ENSMUSG00000057143_Trim12c	280.533	1.58899	0.267805	1.83604e-07	175.303	102.901	136.371	143.402	586.367	411.563	283.28	405.076
ENSMUSG00000029810_Tmem176b	842.105	1.58895	0.192261	2.85095e-14	346.857	367.503	450.24	515.185	1263.91	1310.16	1069.13	1413.86
ENSMUSG00000074968_Ano3	46.2277	1.58882	0.302672	5.8118e-06	27.1861	17.9668	30.3046	15.9336	62.5696	67.6862	61.4342	86.7401
ENSMUSG00000049922_Slc35c1	115.084	1.58175	0.323596	3.08928e-05	73.1212	22.8668	83.3376	48.8629	152.849	190.611	189.422	159.602
ENSMUSG00000049502_Dtx3l	642.679	1.58022	0.161741	5.78559e-20	316.858	315.235	323.61	332.48	872.399	837.909	1070.83	1072.11
ENSMUSG00000005087_Cd44	1467.09	1.57759	0.344791	0.000121384	883.079	287.469	1129.93	642.654	2153.29	2502.83	2250.03	1887.46
ENSMUSG00000033545_Znrf1	291.129	1.54879	0.258763	1.39383e-07	187.49	86.5673	162.346	154.024	506.814	497.922	363.486	370.38
ENSMUSG00000029648_Flt1	212.33	1.54685	0.183987	9.10434e-15	86.2455	119.234	104.984	124.282	308.379	320.537	311.437	323.541
ENSMUSG00000040820_Hlcs	36.568	1.54562	0.352636	0.000254123	27.1861	17.9668	16.2346	12.7468	57.2065	39.6781	46.9289	74.5965
ENSMUSG00000056501_Cebpb	330.726	1.54169	0.198768	1.32673e-12	153.742	182.935	159.099	181.643	432.624	433.347	630.554	471.866
ENSMUSG00000056758_Hmga2	3503.9	1.53682	0.229383	1.82962e-09	1987.4	2031.88	1534.71	1631.6	6151.49	6615.36	3831.96	4246.8
ENSMUSG00000078920_Ifi47	454.317	1.53492	0.281548	2.19668e-06	244.675	127.401	240.272	317.609	617.652	513.482	785.846	787.6
ENSMUSG00000015501_Hivep2	216.864	1.53017	0.20626	1.50722e-11	111.557	114.334	94.1607	126.406	332.513	385.111	256.829	313.999
ENSMUSG00000030681_Mvp	106.908	1.52078	0.272802	1.22786e-06	61.8718	37.5669	47.6215	72.2321	146.592	154.044	125.428	209.911
ENSMUSG00000032265_Fam46a	188.627	1.51475	0.265381	6.24794e-07	138.743	66.9671	85.5022	97.7258	263.686	336.875	212.46	307.06
ENSMUSG00000001542_Ell2	188.274	1.51464	0.248015	7.02652e-08	79.6833	112.701	95.243	104.099	360.222	319.759	214.167	220.32
ENSMUSG00000034459_Ifit1	1533.4	1.51444	0.213504	1.42205e-10	662.778	607.604	949.183	959.2	2344.57	2215.75	1918.11	2610.01
ENSMUSG00000020400_Tnip1	703.263	1.51149	0.313505	4.19423e-05	278.423	605.971	206.721	372.845	1144.13	1035.52	808.031	1174.46
ENSMUSG00000032596_Uba7	161.564	1.5058	0.26535	7.41369e-07	74.0586	115.967	57.3623	91.3524	295.865	256.741	183.449	217.718
ENSMUSG00000006930_Hap1	87.7345	1.50559	0.281367	3.56796e-06	46.8725	55.5337	34.6338	46.7384	146.592	171.939	100.684	98.8837
ENSMUSG00000034612_Chst11	124.641	1.50375	0.28379	4.58317e-06	66.559	83.3006	56.28	55.2363	162.681	276.191	143.347	153.53
ENSMUSG00000029377_Ereg	173.138	1.49392	0.330829	0.000152294	120.931	84.9339	73.5969	82.8545	375.418	218.619	298.639	130.11
ENSMUSG00000000628_Hk2	543.098	1.49212	0.204828	3.8486e-11	347.794	261.335	290.058	239.003	940.332	884.589	738.064	643.612
ENSMUSG00000022094_Slc39a14	116.721	1.48991	0.255097	3.04936e-07	55.3096	63.7004	67.103	59.4853	206.48	209.283	154.439	117.967
ENSMUSG00000022367_Has2	122.09	1.48883	0.307227	3.78459e-05	72.1837	91.4673	58.4446	36.1161	205.586	213.173	179.183	120.569
ENSMUSG00000026068_Il18rap	48.0855	1.48781	0.346441	0.000354342	31.8733	35.9336	20.5638	13.8091	56.3127	98.8063	59.7277	67.6573
ENSMUSG00000017830_Dhx58	245.07	1.48649	0.221571	1.75139e-09	127.493	135.568	122.301	130.655	281.563	293.307	438.572	431.098
ENSMUSG00000026107_Nabp1	71.1988	1.48636	0.324584	0.000119841	59.0594	37.5669	33.5515	19.1203	128.715	106.586	90.4449	94.5467
ENSMUSG00000013275_Slc41a1	96.582	1.48073	0.319807	9.72856e-05	46.8725	19.6001	76.8438	58.4231	143.91	153.266	126.281	147.458
ENSMUSG00000029135_Fosl2	422.888	1.4781	0.288259	1.01549e-05	296.235	102.901	267.33	224.132	625.696	644.186	652.739	569.883
ENSMUSG00000038267_Slc22a23	60.5211	1.47623	0.390557	0.00221004	50.6224	17.9668	41.1277	16.9958	76.8713	130.704	63.1407	86.7401
ENSMUSG00000028381_Ugcg	298.812	1.46271	0.271766	3.08321e-06	180.928	120.867	216.461	116.846	429.049	594.394	374.578	357.369
ENSMUSG00000024066_Xdh	222.03	1.44931	0.215167	1.5005e-09	107.807	156.801	93.0784	121.095	309.273	318.981	287.546	381.657
ENSMUSG00000025790_Slco3a1	210.939	1.44625	0.203398	1.30031e-10	89.0578	140.468	103.901	122.157	313.742	311.979	267.922	338.286
ENSMUSG00000031639_Tlr3	157.006	1.44579	0.294545	2.80989e-05	46.8725	133.934	67.103	92.4146	239.552	212.395	226.112	237.668
ENSMUSG00000059173_Pde1a	145.55	1.44212	0.345296	0.000546122	79.6833	109.434	69.2676	56.2986	193.966	358.659	130.548	166.541
ENSMUSG00000070871_Ccnyl1	85.6491	1.44151	0.407606	0.00463921	64.6841	17.9668	75.7615	24.4315	122.458	167.271	98.1241	114.497
ENSMUSG00000040997_Abhd4	297.344	1.43761	0.364499	0.00128864	190.303	52.267	253.26	143.402	398.658	462.133	415.534	463.192
ENSMUSG00000025498_Irf7	694.919	1.43733	0.234436	6.13519e-08	309.359	364.236	298.717	526.87	920.667	850.357	1093.87	1195.28
ENSMUSG00000044098_Rsbn1	360.485	1.43081	0.256934	1.25695e-06	222.176	150.268	200.227	206.074	632.847	678.418	354.1	439.772
ENSMUSG00000060206_Zfp462	207.357	1.42788	0.211598	1.41744e-09	110.619	133.934	85.5022	121.095	292.29	365.661	272.188	277.568
ENSMUSG00000022514_Il1rap	113.624	1.42768	0.246387	3.9398e-07	52.4973	63.7004	59.5269	71.1699	150.167	215.507	170.651	125.773
ENSMUSG00000046718_Bst2	965.051	1.42619	0.419203	0.00695159	481.85	241.735	323.61	1045.24	1007.37	1064.31	2095.59	1460.7
ENSMUSG00000014599_Csf1	1818.97	1.42322	0.230424	4.78028e-08	783.709	999.607	1343.14	826.421	2607.37	2551.07	3291	2149.42
ENSMUSG00000031963_Bmper	79.3853	1.41875	0.311858	0.0001346	40.3104	63.7004	27.0577	43.5517	146.592	126.036	75.9395	111.895
ENSMUSG00000090272_Mndal	770.027	1.41166	0.213523	3.22233e-09	427.478	341.369	449.157	463.135	1338.1	1107.1	795.232	1238.65
ENSMUSG00000095115_Itpripl2	1047.47	1.40974	0.167599	9.00492e-15	644.966	605.971	456.733	584.231	1423.91	1633.81	1604.97	1425.14
ENSMUSG00000061731_Ext1	1419.57	1.40641	0.282991	2.12741e-05	1059.32	414.869	917.796	715.948	2027.26	2536.29	1756	1929.1
ENSMUSG00000038058_Nod1	51.4936	1.40512	0.276029	1.20241e-05	29.061	39.2003	27.0577	19.1203	69.7204	76.2442	67.407	84.1379
ENSMUSG00000035284_Vps13c	57.315	1.40379	0.249715	9.72093e-07	32.8108	29.4002	25.9754	37.1783	78.659	84.0243	76.7928	93.6793
ENSMUSG00000046818_Ddit4l	96.8307	1.39463	0.243971	6.0787e-07	59.0594	65.3338	41.1277	48.8629	153.743	112.032	130.548	163.939
ENSMUSG00000073489_Ifi204	788.94	1.38505	0.142331	7.85684e-20	389.042	449.17	455.651	454.638	1146.81	1093.87	1237.22	1085.12
ENSMUSG00000020205_Phlda1	2666.41	1.38121	0.287423	4.49711e-05	1728.66	735.005	1931.92	1519	4561.33	3340.74	4112.68	3401.95
ENSMUSG00000037010_Apln	101.687	1.37818	0.3135	0.000240987	68.4339	60.4337	27.0577	70.1077	168.044	176.607	108.363	134.447
ENSMUSG00000011256_Adam19	157.362	1.3766	0.303991	0.000145584	83.4331	75.1338	101.737	89.2279	320.893	280.859	175.77	131.845
ENSMUSG00000003746_Man1a	109.366	1.37257	0.337259	0.000815999	58.122	22.8668	75.7615	84.979	134.078	133.816	201.368	163.939
ENSMUSG00000033904_Ccp110	71.5082	1.37002	0.270474	1.35793e-05	41.2478	47.367	34.6338	37.1783	118.882	126.036	93.8579	72.8617
ENSMUSG00000023169_Slc38a1	257.755	1.36576	0.261771	6.82601e-06	162.179	73.5005	176.416	161.46	328.044	380.443	406.149	373.85
ENSMUSG00000037465_Klf10	242.159	1.36206	0.401317	0.00711548	153.742	58.8004	247.848	80.73	292.29	292.529	504.273	307.06
ENSMUSG00000021127_Zfp36l1	961.099	1.36049	0.28158	4.00632e-05	629.967	282.569	760.862	479.069	1354.19	1348.28	1565.72	1268.14
ENSMUSG00000023341_Mx2	198.202	1.35908	0.23798	6.206e-07	86.2455	135.568	85.5022	139.153	270.837	252.073	343.008	273.231
ENSMUSG00000021185_9030617O03Rik	239.063	1.35901	0.200422	1.15398e-09	145.305	124.134	142.864	123.22	309.273	280.859	411.268	375.585
ENSMUSG00000031584_Gsr	143.075	1.35867	0.318956	0.000406592	61.8718	119.234	99.5722	42.4895	235.977	184.387	241.471	159.602
ENSMUSG00000033420_Antxr1	131.469	1.35625	0.385509	0.00489817	78.7459	19.6001	99.5722	95.6014	189.497	250.517	163.825	154.397
ENSMUSG00000029304_Spp1	4654.57	1.35617	0.286091	5.99609e-05	2317.38	1481.44	4045.66	2613.1	7331.37	7401.14	6434.38	5612.09
ENSMUSG00000035356_Nfkbiz	376.304	1.35062	0.352813	0.00190678	293.422	197.635	260.836	95.6014	715.975	661.302	430.893	354.767
ENSMUSG00000029798_Herc6	556.157	1.34145	0.200196	1.82962e-09	288.735	225.402	386.384	355.849	823.238	746.104	798.645	824.899
ENSMUSG00000006445_Epha2	97.3726	1.34096	0.471701	0.0291844	47.81	50.6337	106.066	15.9336	135.865	124.48	220.993	77.1987
ENSMUSG00000036256_Igfbp7	2797.36	1.33578	0.441018	0.0183462	2182.39	362.602	2495.8	1307.61	4705.24	4440.06	3099.87	3785.34
ENSMUSG00000023088_Abcc1	344.648	1.33536	0.187171	1.11894e-10	200.615	184.568	202.391	194.389	498.769	536.822	561.441	378.187
ENSMUSG00000023367_Tmem176a	398.335	1.33143	0.371039	0.0040245	118.119	426.303	132.041	232.63	589.048	459.799	545.229	683.512
ENSMUSG00000047180_Neurl3	33.5045	1.32747	0.354996	0.0024965	13.1243	29.4002	16.2346	19.1203	39.3295	36.5661	66.5538	47.7071
ENSMUSG00000015653_Steap2	552.61	1.32552	0.155273	3.14205e-15	336.545	266.235	342.009	313.36	861.673	776.446	749.156	775.457
ENSMUSG00000062380_Tubb3	257.844	1.32386	0.248558	4.00775e-06	175.303	156.801	164.511	92.4146	320.893	412.341	435.159	305.325
ENSMUSG00000027381_Bcl2l11	199.932	1.32156	0.185282	1.11959e-10	129.368	120.867	108.231	98.7881	318.211	288.639	251.71	283.64
ENSMUSG00000021591_Glrx	83.3696	1.32132	0.257833	1.02427e-05	57.1845	34.3002	53.033	44.614	98.3237	152.488	119.455	107.558
ENSMUSG00000027177_Hipk3	188.066	1.32009	0.227308	3.67187e-07	134.993	71.8672	93.0784	127.468	261.005	253.629	289.253	273.231
ENSMUSG00000040859_Bsdc1	31.4911	1.31474	0.330777	0.00115885	16.8741	22.8668	15.1523	18.058	47.3741	38.9001	58.8745	33.8286
ENSMUSG00000079018_Ly6c1	240.264	1.30908	0.297673	0.0002403	99.3698	137.201	159.099	157.211	254.748	218.619	428.333	467.529
ENSMUSG00000030641_4632434I11Rik	118.443	1.30737	0.359597	0.00349974	56.2471	27.7669	120.136	66.9209	189.497	129.148	181.743	176.082
ENSMUSG00000049866_Arl4c	372.427	1.30487	0.219779	1.82302e-07	224.051	205.801	173.169	254.937	676.646	553.16	420.654	470.999
ENSMUSG00000052837_Junb	2706.42	1.303	0.386048	0.00749439	1763.35	468.77	2298.82	1711.26	3734.51	2946.3	4778.22	3950.14
ENSMUSG00000031565_Fgfr1	701.751	1.29977	0.216552	1.29229e-07	466.851	323.402	455.651	373.908	992.176	1295.37	808.884	897.76
ENSMUSG00000026565_Pou2f1	107.473	1.29622	0.250966	8.70602e-06	68.4339	37.5669	79.0084	61.6098	157.318	180.497	133.961	141.386
ENSMUSG00000048109_Rbm15	47.7695	1.29295	0.455589	0.0294499	14.0618	24.5002	59.5269	12.7468	83.1282	64.5742	77.6461	45.9723
ENSMUSG00000021871_Pnp	523.809	1.28989	0.398714	0.0107985	308.421	107.801	556.306	242.19	727.595	567.164	995.747	685.247
ENSMUSG00000052512_Nav2	106.472	1.28957	0.286671	0.000163106	86.2455	47.367	37.8807	74.3566	134.972	184.387	137.374	149.193
ENSMUSG00000056493_Foxk1	147.501	1.28832	0.251072	1.00174e-05	90.9327	78.4005	111.478	61.6098	186.815	273.079	186.862	190.828
ENSMUSG00000023067_Cdkn1a	5064.65	1.28825	0.163483	5.29723e-13	3572.63	2727.69	2609.44	2858.48	7580.76	6359.39	7554.7	7254.08
ENSMUSG00000020538_Srebf1	238.4	1.28734	0.480494	0.0425307	151.867	44.1003	300.881	56.2986	308.379	406.895	343.861	294.916
ENSMUSG00000028080_Lrba	77.8789	1.28583	0.282807	0.000135605	53.4347	60.4337	23.8107	44.614	113.519	94.9163	114.336	117.967
ENSMUSG00000036026_Tmem63b	237.888	1.2818	0.307352	0.000558588	178.116	60.4337	180.745	132.78	350.39	396.003	310.584	294.049
ENSMUSG00000020592_Sdc1	591.331	1.27364	0.231858	1.84891e-06	343.107	258.068	487.038	294.24	860.779	955.387	825.096	706.932
ENSMUSG00000035311_Gnptab	144.751	1.27243	0.345696	0.00302706	112.494	27.7669	109.313	87.1035	202.904	239.625	172.357	206.441
ENSMUSG00000037997_Parp11	155.05	1.27103	0.231064	1.78871e-06	82.4957	119.234	71.4322	92.4146	220.781	224.065	172.357	257.618
ENSMUSG00000034101_Ctnnd1	378.137	1.27046	0.427087	0.0210346	211.864	112.701	462.145	98.7881	528.266	466.802	706.494	438.038
ENSMUSG00000028517_Ppap2b	1103.51	1.26886	0.266394	5.42123e-05	538.097	550.437	809.565	690.454	1995.97	1973.79	1058.89	1210.89
ENSMUSG00000022867_Usp25	331.122	1.26728	0.359703	0.00481957	244.675	60.4337	259.754	210.323	485.362	454.353	529.87	404.209
ENSMUSG00000029231_Pdgfra	164.239	1.26559	0.235091	3.0766e-06	118.119	89.8339	104.984	72.2321	281.563	247.405	215.02	184.756
ENSMUSG00000043067_Dpy19l1	773.144	1.26055	0.254497	2.29718e-05	537.159	295.635	484.873	501.376	1169.16	1435.41	846.427	915.108
ENSMUSG00000070733_Fryl	133.717	1.25923	0.336625	0.00249012	104.995	57.1671	113.642	38.2405	216.312	176.607	145.053	217.718
ENSMUSG00000031758_Cdyl2	69.7236	1.25638	0.327598	0.00187356	38.4355	35.9336	37.8807	52.0496	122.458	138.484	62.2875	70.2595
ENSMUSG00000028645_Slc2a1	412.292	1.25585	0.184565	9.89559e-10	284.048	204.168	274.906	208.199	632.847	585.836	587.892	520.441
ENSMUSG00000025225_Nfkb2	389.293	1.25247	0.185311	1.33007e-09	182.803	267.868	208.885	263.435	597.093	541.49	538.403	514.369
ENSMUSG00000033149_Phldb2	796.507	1.25105	0.296318	0.000466476	439.665	752.972	318.198	377.094	1353.29	1183.34	773.901	1173.59
ENSMUSG00000029310_Nudt9	258.116	1.24282	0.36387	0.00670572	226.863	66.9671	225.12	92.4146	423.686	363.327	343.008	323.541
ENSMUSG00000078853_Igtp	432.458	1.2425	0.240109	8.32375e-06	168.741	251.535	303.046	304.862	537.205	502.59	709.907	681.777
ENSMUSG00000029063_Nadk	416.71	1.23994	0.299809	0.000633017	317.796	147.001	347.42	177.394	647.149	676.084	581.065	439.772
ENSMUSG00000022283_Pabpc1	17916.1	1.23353	0.152603	1.15853e-13	11622.5	10018.9	11068.8	10055.1	21905.6	24828.4	29362.2	24467.7
ENSMUSG00000030232_Aebp2	322.574	1.23228	0.222559	1.49347e-06	232.488	130.668	220.791	183.767	480.892	503.368	455.637	372.982
ENSMUSG00000041936_Agrn	187.376	1.22897	0.264175	8.84262e-05	113.432	78.4005	108.231	146.589	310.167	301.865	175.77	264.557
ENSMUSG00000040711_Sh3pxd2b	483.515	1.22326	0.284031	0.000336895	360.919	174.768	325.774	296.364	712.4	926.601	467.583	603.711
ENSMUSG00000030966_Trim21	56.0442	1.22035	0.305673	0.00108147	24.3737	21.2335	53.033	35.0538	69.7204	76.2442	79.3526	89.3423
ENSMUSG00000038485_Socs7	214.784	1.2195	0.397885	0.0167891	194.052	34.3002	173.169	112.597	315.53	338.431	245.737	304.458
ENSMUSG00000032549_Rab6b	98.9367	1.20898	0.286914	0.00048093	86.2455	52.267	38.963	60.5475	138.547	174.273	133.961	106.69
ENSMUSG00000028967_Errfi1	484.571	1.20499	0.365163	0.00913311	377.793	181.301	428.593	183.767	810.724	492.476	982.095	419.822
ENSMUSG00000022390_Zc3h7b	295.81	1.19767	0.326644	0.00315242	210.926	81.6672	285.729	138.091	399.552	429.457	441.132	379.922
ENSMUSG00000039236_Isg20	160.762	1.19741	0.327999	0.00333241	90.9327	52.267	132.041	113.659	263.686	188.277	141.64	303.59
ENSMUSG00000040033_Stat2	758.14	1.19578	0.162673	2.41384e-11	461.226	416.503	434.005	530.056	914.41	1121.1	1032.44	1155.38
ENSMUSG00000007950_Abhd8	105.743	1.19399	0.36599	0.0101023	85.308	22.8668	88.7492	58.4231	115.307	164.937	115.189	195.165
ENSMUSG00000020018_Snrpf	271.062	1.19397	0.364832	0.00983561	115.306	153.534	281.4	109.41	496.982	458.243	353.247	200.37
ENSMUSG00000026436_Elk4	205.91	1.19168	0.45037	0.0456401	206.239	31.0335	182.91	79.6678	300.334	314.313	197.102	335.684
ENSMUSG00000041773_Enc1	190.221	1.18971	0.294037	0.000888458	135.93	52.267	117.971	155.087	274.413	303.421	237.204	245.475
ENSMUSG00000027646_Src	158.931	1.18705	0.234575	1.38789e-05	103.12	66.9671	132.041	83.9167	207.374	237.291	203.074	237.668
ENSMUSG00000050390_C77080	67.0656	1.18579	0.291144	0.000806733	43.1227	55.5337	35.7161	30.8049	94.7483	97.2503	116.896	62.4529
ENSMUSG00000051344_Plekhm3	104.755	1.18019	0.348269	0.0072299	62.8092	119.234	38.963	38.2405	133.184	171.939	130.548	143.121
ENSMUSG00000021281_Tnfaip2	3280.08	1.17765	0.176817	2.35257e-09	2214.26	1764.01	2177.6	1886.53	4930.49	5337.1	3820.02	4110.61
ENSMUSG00000020422_Tns3	233.566	1.1765	0.251508	7.87195e-05	164.054	106.167	153.688	147.651	221.675	399.893	384.817	290.579
ENSMUSG00000049288_Lix1l	148.546	1.17621	0.276104	0.000406592	97.4949	88.2006	128.795	49.9252	218.1	224.065	201.368	180.419
ENSMUSG00000027951_Adar	311.967	1.17275	0.230674	1.23896e-05	204.364	114.334	237.025	208.199	426.367	401.449	460.757	443.242
ENSMUSG00000039911_Spsb1	77.4077	1.17182	0.330689	0.00452802	83.4331	27.7669	41.1277	36.1161	112.625	123.702	93.0046	101.486
ENSMUSG00000024268_Celf4	272.002	1.17075	0.195448	1.36322e-07	193.115	137.201	181.828	155.087	437.987	395.225	321.676	353.9
ENSMUSG00000028970_Abcb1b	314.137	1.17007	0.363685	0.011283	107.807	347.902	140.7	179.518	530.948	562.496	307.171	336.552
ENSMUSG00000026466_Tor1aip1	656.791	1.16901	0.191415	7.02652e-08	437.79	289.102	482.709	404.712	845.584	921.933	954.79	917.71
ENSMUSG00000011257_Pabpc4	1732.62	1.16781	0.22172	5.36014e-06	1210.25	671.305	1182.96	1201.39	2524.24	2124.72	2605.84	2340.25
ENSMUSG00000075334_Rprm	42.704	1.16453	0.39464	0.0221978	11.2494	24.5002	44.3746	25.4937	43.7987	51.3482	83.6188	57.2485
ENSMUSG00000055172_C1ra	421.143	1.16396	0.212536	1.99218e-06	193.115	292.369	234.861	320.796	537.205	550.826	547.789	692.186
ENSMUSG00000026074_Map4k4	3451.75	1.16388	0.201151	4.09671e-07	2351.13	2124.98	2063.96	1981.07	5319.31	6050.53	3733.84	3989.18
ENSMUSG00000019951_Uhrf1bp1l	910.363	1.16234	0.214462	2.6032e-06	728.399	414.869	599.598	503.5	1136.09	1480.54	1263.67	1156.25
ENSMUSG00000050953_Gja1	256.331	1.16004	0.301402	0.00180032	136.868	73.5005	218.626	202.887	326.256	347.767	387.377	357.369
ENSMUSG00000049659_Aftph	668.806	1.15669	0.161837	1.03169e-10	456.539	357.702	391.795	448.264	976.98	860.471	845.574	1013.12
ENSMUSG00000032508_Myd88	291.576	1.15303	0.215912	3.75695e-06	219.364	127.401	186.157	188.016	371.842	482.362	352.394	405.076
ENSMUSG00000019947_Arid5b	598.441	1.14542	0.214686	3.84524e-06	438.727	369.136	352.832	329.294	965.36	855.803	571.68	904.699
ENSMUSG00000045427_Hnrnph2	58.1632	1.14535	0.378792	0.018568	22.4988	26.1335	70.3499	25.4937	90.279	70.7982	95.5644	64.1877
ENSMUSG00000030123_Plxnd1	83.301	1.14532	0.306742	0.00254876	49.6849	44.1003	30.3046	82.8545	92.9606	122.924	114.336	129.243
ENSMUSG00000037410_Tbc1d2b	130.301	1.13663	0.270176	0.000492585	87.1829	50.6337	77.9261	108.348	147.486	233.401	156.145	181.287
ENSMUSG00000038002_Cramp1l	142.061	1.13541	0.326017	0.00547104	118.119	53.9004	130.959	50.9874	196.647	234.179	185.156	166.541
ENSMUSG00000058736_Gm10047	40.3862	1.13501	0.336295	0.00749439	20.6239	21.2335	21.6461	37.1783	74.1897	48.2362	38.3964	61.5855
ENSMUSG00000030921_Trim30a	1662.05	1.13467	0.164515	5.39659e-10	918.702	883.639	1174.3	1182.27	2422.34	2143.4	2320	2251.77
ENSMUSG00000034248_Slc25a37	569.842	1.13396	0.303869	0.00256272	373.105	501.437	269.494	284.68	1030.61	998.177	493.18	608.048
ENSMUSG00000034460_Six4	119.741	1.1335	0.220028	9.17272e-06	65.6216	73.5005	95.243	65.8587	146.592	194.501	156.145	160.469
ENSMUSG00000037652_Phc3	272.088	1.1325	0.433458	0.0491021	280.298	34.3002	163.428	201.825	375.418	385.889	366.899	368.645
ENSMUSG00000041135_Ripk2	110.082	1.13177	0.276745	0.000754948	74.0586	34.3002	94.1607	71.1699	154.636	172.717	138.227	141.386
ENSMUSG00000027078_Ube2l6	353.596	1.13089	0.314186	0.00390041	205.302	99.634	332.268	247.501	468.378	427.901	577.652	470.131
ENSMUSG00000038780_Smurf1	343.486	1.13025	0.171391	3.57505e-09	219.364	236.835	225.12	181.643	494.3	522.818	446.251	421.557
ENSMUSG00000006494_Pdk1	115.238	1.12765	0.304465	0.00281725	91.8702	49.0003	89.8315	57.3608	183.24	211.617	129.695	109.293
ENSMUSG00000059552_Trp53	363.283	1.12736	0.265528	0.000428706	218.426	215.601	310.622	167.833	442.457	518.15	674.07	359.104
ENSMUSG00000021614_Vcan	320.365	1.12636	0.194412	3.9398e-07	170.616	238.468	164.511	233.692	391.507	441.127	465.876	457.12
ENSMUSG00000048701_Ccdc6	368.773	1.12618	0.310907	0.00364775	316.858	99.634	288.976	218.821	533.63	507.258	440.279	544.728
ENSMUSG00000040296_Ddx58	966.554	1.12603	0.183649	6.13519e-08	627.155	658.238	514.096	630.969	1058.32	1249.47	1522.2	1471.98
ENSMUSG00000031605_Klhl2	136.014	1.12348	0.39425	0.0286291	119.056	19.6001	100.655	100.913	200.223	207.727	162.118	177.817
ENSMUSG00000039501_Znfx1	285.412	1.12239	0.258979	0.000305635	175.303	236.835	128.795	179.518	289.608	351.657	394.203	527.38
ENSMUSG00000066800_Rnasel	41.7839	1.12087	0.315351	0.00437793	30.9359	19.6001	32.4692	21.2447	73.2959	39.6781	55.4615	61.5855
ENSMUSG00000061436_Hipk2	135.105	1.12083	0.314365	0.00427029	115.306	115.967	41.1277	69.0454	174.301	199.947	158.705	206.441
ENSMUSG00000019558_Slc6a8	268.724	1.12	0.200825	1.22431e-06	168.741	197.635	129.877	182.705	300.334	392.891	393.35	384.259
ENSMUSG00000069793_Slfn9	518.979	1.11996	0.215308	7.34284e-06	375.918	279.302	243.519	407.899	791.953	628.626	659.565	765.048
ENSMUSG00000031875_Cmtm3	284.276	1.1179	0.405553	0.0358712	192.177	42.467	270.577	210.323	377.205	440.349	397.616	343.491
ENSMUSG00000018899_Irf1	767.519	1.11584	0.297483	0.00241193	520.285	217.235	536.824	661.774	1067.26	1068.2	952.231	1116.35
ENSMUSG00000027737_Slc7a11	275.305	1.11555	0.272445	0.000740127	206.239	109.434	212.132	165.709	401.339	503.368	283.28	320.938
ENSMUSG00000040010_Slc7a5	132.467	1.11327	0.335476	0.00865985	105.932	42.467	114.725	70.1077	126.033	164.159	261.096	175.215
ENSMUSG00000060519_Tor3a	729.962	1.10814	0.192566	4.88201e-07	407.791	385.469	454.569	601.226	912.623	939.827	1043.53	1094.66
ENSMUSG00000028980_H6pd	265.5	1.10615	0.403609	0.0370399	187.49	39.2003	231.614	213.51	336.982	326.761	367.752	420.69
ENSMUSG00000015305_Sash1	464.117	1.10548	0.15847	3.18968e-10	335.607	254.802	284.647	300.613	590.836	641.074	685.162	620.192
ENSMUSG00000033720_Sfxn5	59.9802	1.1018	0.394363	0.0328255	54.3722	24.5002	16.2346	56.2986	107.262	90.2483	55.4615	75.4639
ENSMUSG00000064370_mt_Cytb	19258.2	1.10072	0.419697	0.0479939	19723	3402.26	16932.7	8933.42	29752.8	28938.6	22445.7	23936.8
ENSMUSG00000002489_Tiam1	117.083	1.0989	0.283715	0.00166575	121.869	58.8004	58.4446	57.3608	154.636	161.047	151.026	173.48
ENSMUSG00000047735_Samd9l	413.058	1.09747	0.186877	2.57702e-07	261.549	235.202	287.894	266.622	508.602	460.577	663.831	620.192
ENSMUSG00000048756_Foxo3	300.101	1.09684	0.192165	6.24794e-07	223.113	179.668	160.181	200.763	384.356	346.211	465.876	440.64
ENSMUSG00000022971_Ifnar2	318.431	1.09671	0.16874	6.52784e-09	179.053	196.001	225.12	211.385	404.915	401.449	438.572	490.949
ENSMUSG00000022952_Runx1	710.967	1.09533	0.265696	0.000665615	516.535	654.971	307.375	336.729	922.455	1002.85	1128	818.827
ENSMUSG00000022074_Tnfrsf10b	352.433	1.09056	0.409737	0.044101	265.299	50.6337	281.4	301.675	437.987	435.681	533.283	513.501
ENSMUSG00000024393_Prrc2a	420.331	1.08873	0.32325	0.00762912	405.916	142.101	251.095	274.057	469.272	450.463	830.215	539.524
ENSMUSG00000074934_Grem1	2762.61	1.08606	0.198843	2.1276e-06	1760.53	2123.35	1429.73	1765.44	4051.83	4545.87	3180.08	3244.08
ENSMUSG00000046546_Fam43a	108.862	1.0839	0.21215	1.10458e-05	78.7459	71.8672	61.6915	66.9209	144.804	173.495	148.466	124.906
ENSMUSG00000026104_Stat1	699.967	1.08336	0.23245	8.50959e-05	440.602	423.036	441.581	489.691	773.182	697.868	1331.93	1001.85
ENSMUSG00000058006_Mdn1	354.272	1.07957	0.224394	4.3874e-05	237.175	258.068	151.523	264.497	425.473	561.718	430.893	504.827
ENSMUSG00000008730_Hipk1	421.606	1.07815	0.266587	0.000892328	329.983	147.001	285.729	318.671	600.668	690.088	487.208	513.501
ENSMUSG00000097145_9230114K14Rik	312.43	1.07571	0.2297	7.71401e-05	243.737	148.634	205.638	203.95	544.356	394.447	331.916	426.761
ENSMUSG00000040990_Sh3kbp1	634.125	1.07565	0.203638	4.97871e-06	499.661	356.069	444.828	330.356	882.232	1029.3	756.836	773.722
ENSMUSG00000001052_Sec24b	221.731	1.07312	0.259054	0.000618412	190.303	99.634	177.498	101.975	277.988	274.635	342.155	309.662
ENSMUSG00000032724_Abtb2	57.4969	1.07238	0.268435	0.00107531	42.1853	45.7336	32.4692	28.6804	84.9159	85.5803	58.8745	81.5357
ENSMUSG00000026667_Uhmk1	166.269	1.07179	0.212727	1.52866e-05	112.494	111.067	76.8438	128.531	195.754	227.177	240.617	237.668
ENSMUSG00000027615_Hps3	44.1813	1.06724	0.302619	0.00476386	36.5606	24.5002	23.8107	28.6804	60.7819	78.5783	57.168	43.3701
ENSMUSG00000035105_Egln3	102.305	1.06546	0.294659	0.00371417	57.1845	70.2338	88.7492	48.8629	192.178	148.598	97.2709	115.364
ENSMUSG00000066258_Trim12a	140.791	1.06541	0.275205	0.00167633	106.869	55.5337	119.054	80.73	240.446	206.171	153.586	163.939
ENSMUSG00000033257_Ttll4	75.8207	1.06394	0.317999	0.00807616	62.8092	31.0335	61.6915	39.3028	132.29	124.48	70.82	84.1379
ENSMUSG00000017210_Med24	83.0694	1.06339	0.262846	0.000888605	65.6216	35.9336	69.2676	42.4895	119.776	117.478	120.309	93.6793
ENSMUSG00000046982_Tshz1	510.714	1.06233	0.214071	2.20142e-05	389.042	236.835	391.795	302.738	713.294	799.787	593.864	658.357
ENSMUSG00000038437_Mllt6	182.634	1.06102	0.267427	0.0011923	140.618	78.4005	97.4076	155.087	254.748	316.647	204.781	213.381
ENSMUSG00000045045_Lrfn4	106.903	1.05887	0.279416	0.00215209	69.3714	40.8336	102.819	62.672	126.927	158.713	166.384	127.508
ENSMUSG00000004446_Bid	269.647	1.05804	0.323455	0.00986324	188.428	75.1338	277.071	157.211	355.753	387.445	334.475	381.657
ENSMUSG00000041130_Zfp598	243.637	1.05789	0.387831	0.0379451	196.865	45.7336	241.354	146.589	360.222	388.223	300.345	269.762
ENSMUSG00000022105_Rb1	140.568	1.05393	0.293308	0.00397002	89.0578	76.7672	145.029	54.1741	160.893	187.499	210.754	200.37
ENSMUSG00000031309_Rps6ka3	257.26	1.05354	0.278935	0.00222382	254.049	117.601	185.074	110.473	359.328	378.887	343.008	309.662
ENSMUSG00000030556_Lrrc28	105.036	1.04929	0.227702	0.000106931	62.8092	71.8672	76.8438	62.672	119.776	121.368	176.623	148.326
ENSMUSG00000029505_Ep400	419.333	1.04925	0.237991	0.000229952	332.795	163.334	288.976	304.862	568.49	642.63	489.767	563.811
ENSMUSG00000040356_Skiv2l	75.0531	1.04923	0.314115	0.00820222	48.7475	34.3002	57.3623	54.1741	149.273	112.032	71.6733	72.8617
ENSMUSG00000026896_Ifih1	464.522	1.04918	0.16035	4.96453e-09	277.485	279.302	337.68	315.484	572.959	585.836	658.712	688.717
ENSMUSG00000041605_5730559C18Rik	52.5346	1.04777	0.306072	0.00654697	41.2478	39.2003	31.3869	25.4937	83.1282	76.2442	80.2058	43.3701
ENSMUSG00000057137_Tmem140	243.472	1.03986	0.22147	7.28965e-05	134.993	140.468	181.828	179.518	308.379	342.321	250.856	409.413
ENSMUSG00000027663_Zmat3	557.812	1.03805	0.274031	0.002159	354.356	576.571	244.601	288.929	619.439	768.666	782.433	827.501
ENSMUSG00000024308_Tapbp	3635.53	1.03375	0.264218	0.00144984	1659.29	3609.69	1701.39	2576.99	4590.82	4671.13	5041.87	5233.03
ENSMUSG00000001870_Ltbp1	728.281	1.0334	0.191107	2.73948e-06	479.975	620.671	397.207	417.459	901.897	991.175	1081.07	936.793
ENSMUSG00000028163_Nfkb1	134.749	1.03228	0.309839	0.00834883	72.1837	60.4337	143.947	76.4811	189.497	175.829	230.378	129.243
ENSMUSG00000026536_Mnda	997.5	1.03169	0.182261	8.01136e-07	563.408	566.771	836.623	653.276	1421.22	1334.27	1226.12	1378.3
ENSMUSG00000030095_Tmem43	374.077	1.03136	0.338711	0.0176622	280.298	133.934	405.865	161.46	435.306	428.679	657.858	489.214
ENSMUSG00000031365_Zfp275	323.052	1.03017	0.378616	0.0385665	270.923	62.0671	307.375	207.136	420.11	509.592	386.524	420.69
ENSMUSG00000003731_Kpna6	153.133	1.02747	0.311277	0.00911056	132.181	53.9004	143.947	71.1699	218.1	206.949	168.091	230.729
ENSMUSG00000069895_Atxn1l	89.1793	1.02747	0.366597	0.032107	67.4965	22.8668	81.173	61.6098	125.139	133.038	153.586	68.5247
ENSMUSG00000021756_Il6st	718.817	1.02633	0.195366	5.73133e-06	473.413	388.736	421.017	608.662	833.964	993.509	954.79	1076.44
ENSMUSG00000024949_Sf1	1090.88	1.02582	0.298956	0.00637655	811.833	454.07	1131.01	475.882	1508.82	1648.59	1459.92	1236.91
ENSMUSG00000032485_Scap	264.527	1.02368	0.299384	0.00662924	212.801	73.5005	220.791	188.016	339.664	358.659	351.54	371.248
ENSMUSG00000036278_Macrod1	73.4083	1.02268	0.341054	0.0198452	53.4347	83.3006	33.5515	25.4937	95.6421	104.252	110.923	80.6683
ENSMUSG00000054057_A930004D18Rik	81.4189	1.02205	0.27662	0.00289638	50.6224	34.3002	60.6092	67.9832	77.7651	115.922	132.254	111.895
ENSMUSG00000025223_Ldb1	153.303	1.02195	0.388706	0.0473097	164.054	53.9004	137.453	47.8007	176.089	209.283	273.041	164.806
ENSMUSG00000017631_Abr	101.52	1.02187	0.243289	0.000504483	84.3706	52.267	72.5146	57.3608	146.592	162.603	125.428	111.027
ENSMUSG00000021464_Ror2	46.802	1.02119	0.278784	0.00319263	34.6857	21.2335	29.2223	37.1783	63.4635	72.3542	49.4887	66.7899
ENSMUSG00000038507_Parp12	389.624	1.02048	0.19	3.23935e-06	210.926	215.601	303.046	298.489	499.663	530.598	496.593	562.076
ENSMUSG00000032409_Atr	55.5683	1.01969	0.380842	0.0426651	65.6216	19.6001	31.3869	28.6804	90.279	91.8043	47.7822	69.3921
ENSMUSG00000048546_Tob2	319.146	1.01657	0.387369	0.0477904	271.861	65.3338	336.597	168.896	371.842	466.802	465.023	406.811
ENSMUSG00000050229_Pigm	83.9566	1.01528	0.34319	0.0217622	84.3706	21.2335	43.2923	71.1699	119.776	116.7	104.95	110.16
ENSMUSG00000010025_Aldh3a2	129.312	1.01371	0.267614	0.002159	95.62	47.367	103.901	93.4769	142.122	160.269	176.623	215.115
ENSMUSG00000028583_Pdpn	1847.09	1.01293	0.276147	0.00313854	800.583	1811.38	1094.21	1192.89	3040.88	2834.26	2021.36	1981.14
ENSMUSG00000028195_Cyr61	531.744	1.01282	0.354885	0.0283563	249.362	245.002	687.265	227.319	737.428	665.192	843.014	599.374
ENSMUSG00000021868_Ppif	103.878	1.01237	0.381475	0.0449154	78.7459	19.6001	112.56	62.672	153.743	126.036	151.026	126.641
ENSMUSG00000036943_Rab8b	137.119	1.01107	0.354489	0.0284739	89.0578	47.367	164.511	61.6098	168.938	234.179	160.412	170.878
ENSMUSG00000041341_Atg2b	167.763	1.00846	0.298109	0.00734625	167.804	75.1338	122.301	78.6056	217.206	254.407	163.825	262.823
ENSMUSG00000021366_Hivep1	84.3346	1.00745	0.281771	0.0041468	59.0594	66.9671	68.1853	30.8049	107.262	136.928	110.923	94.5467
ENSMUSG00000046873_Mbtps2	93.9073	1.00091	0.365854	0.0373956	78.7459	21.2335	99.5722	48.8629	130.502	113.588	140.787	117.967
ENSMUSG00000041961_Znrf3	40.0512	0.99995	0.307428	0.0103557	19.6865	21.2335	40.0454	25.4937	58.9942	56.7942	43.5159	54.6463
ENSMUSG00000053716_Dusp7	155.01	0.997207	0.260396	0.00189863	134.055	58.8004	96.3253	122.157	174.301	230.289	209.9	214.248
ENSMUSG00000001663_Gstt1	120.257	0.996927	0.319216	0.0145182	74.9961	104.534	82.2553	60.5475	209.161	217.063	97.2709	116.232
ENSMUSG00000090523_Gypc	128.578	0.996809	0.241516	0.000655562	77.8084	60.4337	87.6669	115.784	195.754	149.376	154.439	187.359
ENSMUSG00000027340_Slc23a2	64.9306	0.995781	0.310362	0.011571	63.7467	19.6001	41.1277	46.7384	85.8098	91.0263	73.3798	98.0163
ENSMUSG00000074480_Mex3a	143.772	0.992107	0.24913	0.0011264	120.931	89.8339	71.4322	101.975	172.513	248.183	151.879	193.43
ENSMUSG00000022673_Mcm4	1341.45	0.991555	0.320122	0.0154276	948.7	573.304	1528.22	539.617	1684.91	1741.17	2057.19	1658.47
ENSMUSG00000050199_Lgr4	35.0575	0.991358	0.334257	0.0213953	17.8116	21.2335	34.6338	20.1825	34.8602	44.3461	62.2875	45.1049
ENSMUSG00000061878_Sphk1	120.819	0.991265	0.247996	0.0010674	97.4949	49.0003	81.173	93.4769	156.424	189.833	162.971	136.182
ENSMUSG00000000149_Gna12	89.2363	0.988935	0.346955	0.0286022	60.9343	26.1335	95.243	55.2363	101.899	92.5823	159.558	122.304
ENSMUSG00000036833_Pnpla7	65.6827	0.98753	0.337785	0.0237889	38.4355	27.7669	29.2223	79.6678	95.6421	80.9123	84.4721	89.3423
ENSMUSG00000015335_Zdhhc12	77.9105	0.983381	0.24178	0.000820426	50.6224	45.7336	53.033	59.4853	103.687	129.926	81.9123	98.8837
ENSMUSG00000052534_Pbx1	1956.17	0.983168	0.152856	9.94409e-09	1378.99	1272.38	1292.27	1312.93	2674.4	3034.99	2232.96	2450.41
ENSMUSG00000002997_Prkar2b	768.654	0.981248	0.16714	2.58989e-07	468.725	444.27	547.647	605.475	988.6	1140.55	959.057	994.909
ENSMUSG00000026946_Nmi	158.142	0.978247	0.238312	0.000711764	124.681	63.7004	120.136	114.722	242.234	200.725	213.313	185.624
ENSMUSG00000028514_Usp24	211.882	0.976709	0.223146	0.000260121	159.367	133.934	116.889	160.398	214.524	332.985	253.416	323.541
ENSMUSG00000051335_Gfod1	114.666	0.97631	0.258716	0.00224386	86.2455	55.5337	70.3499	95.6014	120.67	198.391	159.558	130.978
ENSMUSG00000043903_Gm22	83.9669	0.976301	0.331829	0.0226973	49.6849	68.6005	31.3869	77.5433	83.1282	156.379	86.1786	118.834
ENSMUSG00000005774_Rfx5	110.37	0.975251	0.275144	0.00451724	71.2463	109.434	71.4322	47.8007	160.893	167.271	112.629	142.254
ENSMUSG00000022994_Adcy6	113.599	0.974305	0.203805	5.0306e-05	74.0586	81.6672	84.4199	66.9209	176.089	148.598	136.521	140.519
ENSMUSG00000025199_Chuk	229.676	0.973958	0.344059	0.0298975	188.428	83.3006	245.684	100.913	370.055	354.769	271.335	222.922
ENSMUSG00000024085_Man2a1	1052.19	0.972654	0.203366	4.99896e-05	701.213	818.306	742.462	581.044	1217.43	1621.36	1627.15	1108.54
ENSMUSG00000028854_Slc9a1	120.035	0.971592	0.349792	0.0340628	94.6825	31.0335	63.8561	132.78	151.955	162.603	167.238	156.132
ENSMUSG00000038872_Zfhx3	841.684	0.970546	0.212568	0.000126108	558.721	687.638	406.947	623.533	990.388	1063.53	1045.24	1357.48
ENSMUSG00000030067_Foxp1	2407.9	0.970048	0.242919	0.00107907	1883.34	2036.78	1421.07	1170.59	3460.99	4044.06	2593.89	2652.51
ENSMUSG00000029482_Aacs	401.114	0.966594	0.265892	0.0035001	299.047	199.268	405.865	180.58	509.496	511.148	564.854	538.656
ENSMUSG00000063511_Snrnp70	973.15	0.965332	0.296321	0.0102395	753.711	429.57	1024.94	427.019	1337.2	1393.4	1349.85	1069.51
ENSMUSG00000002847_Pla1a	56.8863	0.963349	0.349824	0.0360367	34.6857	22.8668	66.0207	29.7426	96.536	84.0243	65.7005	55.5137
ENSMUSG00000028093_Acp6	50.8726	0.963108	0.266924	0.0038067	33.7482	21.2335	41.1277	40.365	74.1897	71.5762	62.2875	62.4529
ENSMUSG00000003955_Fam162a	1075.7	0.961533	0.269911	0.00430292	715.275	447.536	868.01	886.968	1730.5	1716.27	1120.32	1120.68
ENSMUSG00000040274_Cdk6	176.273	0.961338	0.217477	0.000219918	132.181	111.067	104.984	129.593	179.664	241.959	219.286	291.447
ENSMUSG00000006403_Adamts4	110.737	0.9586	0.313301	0.0170326	71.2463	106.167	46.5392	78.6056	160.893	203.837	103.244	115.364
ENSMUSG00000020326_Ccng1	1147.2	0.954736	0.185079	8.87415e-06	689.026	721.938	1017.37	694.703	1484.69	1377.06	1625.45	1567.39
ENSMUSG00000052593_Adam17	395.177	0.953593	0.190132	1.7025e-05	284.048	204.168	252.177	333.543	505.026	504.146	515.365	562.943
ENSMUSG00000034751_Mast4	262.484	0.953423	0.193517	2.59279e-05	232.488	150.268	161.264	168.896	345.027	345.433	367.752	328.745
ENSMUSG00000059040_Gm5506	262.794	0.953269	0.26591	0.00406247	230.613	148.634	104.984	230.505	330.725	374.997	359.22	322.673
ENSMUSG00000021318_Gli3	163.623	0.952671	0.212189	0.000169135	99.3698	112.701	145.029	89.2279	195.754	215.507	240.617	210.778
ENSMUSG00000034201_Gas2l1	201.193	0.952103	0.174454	2.14475e-06	135.93	140.468	145.029	127.468	264.58	300.309	232.938	262.823
ENSMUSG00000024087_Cyp1b1	454.697	0.950259	0.218449	0.000288377	264.361	240.102	375.56	359.036	528.266	509.592	697.961	662.694
ENSMUSG00000002083_Bbc3	318.142	0.949361	0.330873	0.0274532	250.299	114.334	319.281	182.705	373.63	329.873	624.581	350.43
ENSMUSG00000049717_Lig4	96.1229	0.948364	0.263635	0.00391936	59.0594	52.267	91.9961	58.4231	112.625	136.928	100.684	157
ENSMUSG00000039840_Epg5	58.618	0.947795	0.319492	0.0213774	53.4347	40.8336	45.4569	20.1825	61.6758	67.6862	97.2709	82.4031
ENSMUSG00000042350_Arel1	125.568	0.947409	0.264522	0.00409438	123.744	58.8004	67.103	91.3524	167.15	194.501	154.439	147.458
ENSMUSG00000037674_Rfx7	183.64	0.945938	0.251832	0.00237483	146.242	75.1338	169.922	108.348	235.083	245.071	255.123	234.198
ENSMUSG00000028886_Eya3	123.883	0.944613	0.226982	0.000577312	92.8076	53.9004	97.4076	92.4146	154.636	186.721	154.439	158.734
ENSMUSG00000051790_Nlgn2	92.4388	0.944266	0.28453	0.00865985	71.2463	29.4002	63.8561	86.0412	124.245	123.702	111.776	129.243
ENSMUSG00000025241_Fyco1	124.665	0.938337	0.304549	0.0162073	84.3706	47.367	75.7615	132.78	172.513	174.273	121.162	189.093
ENSMUSG00000026204_Ptprn	61.2093	0.938096	0.285757	0.00959839	39.3729	49.0003	33.5515	46.7384	77.7651	94.9163	52.0485	96.2815
ENSMUSG00000000131_Xpo6	152.283	0.936129	0.304537	0.0164777	137.805	58.8004	106.066	113.659	128.715	261.409	221.846	189.961
ENSMUSG00000050310_Rictor	238.606	0.935999	0.270508	0.00586202	215.614	83.3006	159.099	194.389	336.088	310.423	304.611	305.325
ENSMUSG00000020423_Btg2	547.003	0.9355	0.288463	0.0105899	432.165	253.168	556.306	259.186	769.606	558.606	864.346	682.645
ENSMUSG00000040433_Zbtb38	728.478	0.934741	0.220417	0.000435241	514.661	659.871	396.124	433.393	1047.59	1094.65	754.276	927.252
ENSMUSG00000020593_Lpin1	611.389	0.933434	0.215586	0.000309405	437.79	277.669	529.248	433.393	846.478	727.432	854.107	784.998
ENSMUSG00000023961_Enpp4	420.472	0.932568	0.257513	0.0036544	257.799	199.268	279.235	418.521	622.121	571.054	415.534	600.242
ENSMUSG00000022358_Fbxo32	115.61	0.931492	0.24015	0.00163633	69.3714	101.267	88.7492	60.5475	160.893	157.157	169.797	117.099
ENSMUSG00000004356_Utp20	420.499	0.929736	0.189993	3.01395e-05	310.296	339.736	212.132	297.426	507.708	591.282	554.615	550.8
ENSMUSG00000032777_Gtf3c1	265.538	0.927429	0.263259	0.00481957	224.988	238.468	116.889	152.962	389.719	381.221	269.628	350.43
ENSMUSG00000036918_Ttc7	103.687	0.927402	0.276579	0.0079699	84.3706	71.8672	41.1277	88.1657	127.821	107.364	157.852	150.928
ENSMUSG00000034848_Ttc21b	50.6666	0.926971	0.305313	0.018072	23.4363	29.4002	33.5515	53.1119	60.7819	68.4642	80.2058	56.3811
ENSMUSG00000005198_Polr2a	662.352	0.926359	0.252495	0.00313745	504.349	311.969	600.68	407.899	732.065	733.656	1140.8	867.401
ENSMUSG00000024644_Cndp2	380.794	0.926057	0.184698	1.71024e-05	239.987	258.068	293.305	259.186	404.915	472.248	593.864	524.778
ENSMUSG00000034575_Papd7	119.273	0.925171	0.269135	0.00625945	107.807	55.5337	74.6792	89.2279	118.882	139.262	200.515	168.276
ENSMUSG00000020715_Ern1	68.879	0.924778	0.245615	0.00230153	53.4347	44.1003	41.1277	50.9874	85.8098	100.362	104.95	70.2595
ENSMUSG00000064193_Gm4735	253.225	0.924244	0.245347	0.00229376	209.989	160.068	110.395	217.759	296.759	298.753	366.899	365.176
ENSMUSG00000058761_Rnf169	249.589	0.921401	0.304303	0.0183679	201.552	225.402	86.5845	177.394	283.351	293.307	283.28	445.844
ENSMUSG00000021939_Ctsb	1909.01	0.920564	0.187334	2.74137e-05	1176.5	1022.47	1593.16	1485.01	2306.14	2443.71	2673.24	2571.84
ENSMUSG00000022070_Bora	46.4176	0.918585	0.320465	0.0275585	44.0602	27.7669	40.0454	15.9336	65.2512	63.7962	52.9017	61.5855
ENSMUSG00000066440_Zfyve26	84.4814	0.917569	0.247044	0.00272428	74.9961	58.8004	59.5269	40.365	97.4299	122.924	119.455	102.353
ENSMUSG00000005370_Msh6	791.761	0.914631	0.240664	0.00208783	719.025	331.569	625.573	516.247	1028.82	954.609	1089.6	1068.64
ENSMUSG00000030022_Adamts9	54.429	0.912665	0.275934	0.00896061	36.5606	32.6669	43.2923	38.2405	63.4635	97.2503	57.168	66.7899
ENSMUSG00000026917_Wdr5	286.456	0.912336	0.338747	0.0410981	250.299	78.4005	293.305	171.02	407.596	393.669	315.704	381.657
ENSMUSG00000018322_Tomm34	124.112	0.912304	0.24222	0.0022966	114.369	62.0671	70.3499	95.6014	187.709	161.825	157.852	143.121
ENSMUSG00000034457_Eda2r	237.785	0.911793	0.208345	0.000260293	149.055	196.001	123.383	193.327	304.803	283.193	352.394	300.121
ENSMUSG00000021275_Tecpr2	86.7097	0.911568	0.226293	0.000950874	76.871	47.367	61.6915	53.1119	107.262	107.364	120.309	119.701
ENSMUSG00000026817_Ak1	755.557	0.911296	0.224243	0.000829446	575.595	333.202	573.623	612.911	892.958	897.815	1030.73	1127.62
ENSMUSG00000069601_Ank3	616.289	0.909578	0.166752	2.17051e-06	419.041	462.236	395.042	437.642	732.065	858.137	693.695	932.456
ENSMUSG00000027079_Clp1	47.627	0.908256	0.305362	0.0210346	37.498	24.5002	20.5638	48.8629	56.3127	59.9062	64.8473	68.5247
ENSMUSG00000064368_mt_Nd6	107.086	0.908146	0.329389	0.0358378	106.869	62.0671	83.3376	44.614	106.368	98.8063	165.531	189.093
ENSMUSG00000050565_Tor1aip2	738.787	0.907718	0.252201	0.00390041	601.844	277.669	621.244	551.301	964.466	943.717	933.459	1016.59
ENSMUSG00000022076_Klhl1	60.8788	0.90705	0.279524	0.0105479	43.1227	29.4002	63.8561	31.8671	79.5528	80.1343	82.7656	76.3313
ENSMUSG00000027777_Schip1	163.894	0.906746	0.287242	0.0132449	122.806	63.7004	172.087	95.6014	225.251	220.953	232.938	177.817
ENSMUSG00000075585_6330403L08Rik	55.9427	0.905848	0.280567	0.0109664	47.81	34.3002	37.8807	35.0538	77.7651	79.3563	48.6354	86.7401
ENSMUSG00000048039_Isg20l2	100.109	0.905034	0.338106	0.0427093	57.1845	91.4673	94.1607	37.1783	101.005	139.262	182.596	98.0163
ENSMUSG00000039262_Prrc2b	344.954	0.904708	0.263218	0.00626321	295.297	132.301	316.034	214.572	464.803	446.573	465.023	425.027
ENSMUSG00000023456_Tpi1	1048.34	0.904013	0.31886	0.0296322	814.645	346.269	1146.16	611.849	1413.18	1417.52	1505.99	1131.09
ENSMUSG00000037110_Ralgapa2	86.6851	0.90357	0.294583	0.0166989	87.1829	53.9004	36.7984	62.672	138.547	86.3583	110.923	117.099
ENSMUSG00000040659_Efhd2	210.169	0.903386	0.270861	0.00826987	137.805	88.2006	227.284	130.655	289.608	268.411	269.628	269.762
ENSMUSG00000033487_Fndc3a	218.892	0.902931	0.258415	0.00526867	227.801	107.801	136.371	135.966	251.172	255.185	303.758	333.082
ENSMUSG00000039910_Cited2	1227.68	0.900151	0.295827	0.0177326	1036.82	494.903	1197.03	695.765	1576.75	1285.26	2131.43	1403.46
ENSMUSG00000041530_Ago1	144.009	0.898975	0.228441	0.00133238	120.931	68.6005	103.901	106.224	214.524	152.488	192.835	192.563
ENSMUSG00000021277_Traf3	137.283	0.898267	0.314814	0.028392	90.9327	132.301	74.6792	87.1035	164.469	259.853	99.8306	189.093
ENSMUSG00000024896_Minpp1	80.3504	0.897499	0.267362	0.00788728	48.7475	35.9336	69.2676	69.0454	113.519	80.9123	113.483	111.895
ENSMUSG00000073617_Hdac4	74.2438	0.894715	0.245245	0.00335488	54.3722	35.9336	64.9384	50.9874	96.536	111.254	81.9123	98.0163
ENSMUSG00000040483_Xaf1	427.63	0.893912	0.15059	1.82303e-07	295.297	316.869	298.717	286.804	574.747	489.364	604.103	555.137
ENSMUSG00000025880_Smad7	325.606	0.893029	0.264818	0.00753901	254.987	186.201	282.482	186.954	447.82	368.773	586.185	291.447
ENSMUSG00000002797_Ggct	68.85	0.890002	0.324246	0.0367336	32.8108	65.3338	41.1277	55.2363	97.4299	124.48	56.3147	78.0661
ENSMUSG00000015143_Actn1	3035.75	0.88991	0.22528	0.00126652	2514.24	1386.71	2604.03	2004.44	3772.05	3980.26	4449.72	3574.56
ENSMUSG00000029714_Gigyf1	250.243	0.888982	0.224736	0.00124658	218.426	148.634	173.169	160.398	356.647	403.783	284.133	256.751
ENSMUSG00000063317_Usp31	48.1415	0.88883	0.320594	0.0345202	26.2486	34.3002	21.6461	53.1119	56.3127	74.6882	52.9017	65.9225
ENSMUSG00000043702_Pde12	102.399	0.888733	0.211516	0.00050219	83.4331	58.8004	61.6915	81.7923	123.352	133.038	133.961	143.121
ENSMUSG00000042650_Alkbh5	336.136	0.887264	0.186011	5.26462e-05	274.673	178.035	259.754	228.381	459.44	462.133	416.388	410.281
ENSMUSG00000035342_Lzts2	290.48	0.887157	0.296904	0.0203099	265.299	99.634	230.531	217.759	307.485	459.021	425.773	318.336
ENSMUSG00000030748_Il4ra	376.933	0.886357	0.258224	0.00635596	209.989	334.836	245.684	269.808	659.663	550.048	345.568	399.872
ENSMUSG00000032688_Malt1	45.6588	0.885791	0.282554	0.0140377	41.2478	29.4002	32.4692	24.4315	67.9327	45.9021	61.4342	62.4529
ENSMUSG00000020272_Stk10	63.288	0.883107	0.272483	0.0106577	56.2471	31.0335	54.1153	35.0538	90.279	79.3563	67.407	92.8119
ENSMUSG00000020184_Mdm2	1604.31	0.882754	0.228563	0.00173185	1212.12	787.272	1263.05	1248.13	2757.53	1921.67	1787.57	1857.11
ENSMUSG00000009621_Vav2	72.3793	0.882588	0.304169	0.0252277	65.6216	32.6669	48.7038	55.2363	89.3852	131.482	63.994	91.9445
ENSMUSG00000021036_Sptlc2	310.751	0.882348	0.277462	0.0125059	244.675	109.434	254.342	263.435	325.362	418.565	459.05	411.148
ENSMUSG00000027208_Fgf7	311.757	0.882167	0.244555	0.00380701	183.74	168.234	311.704	212.447	464.803	419.343	420.654	313.132
ENSMUSG00000041444_Arhgap32	86.3687	0.88001	0.246783	0.0042665	76.871	62.0671	61.6915	42.4895	94.7483	125.258	122.868	104.956
ENSMUSG00000031393_Mecp2	253.907	0.879316	0.260183	0.00740231	267.174	179.668	127.712	140.215	304.803	363.327	289.253	359.104
ENSMUSG00000024014_Pim1	455.365	0.878434	0.198969	0.000224524	371.231	269.502	364.737	276.182	665.92	567.164	645.913	482.275
ENSMUSG00000020363_Gfpt2	81.7208	0.877574	0.319152	0.0363723	45.9351	89.8339	59.5269	37.1783	132.29	120.59	96.4176	71.9943
ENSMUSG00000037513_Samd4b	290.763	0.876649	0.309002	0.0294977	304.672	96.3673	245.684	171.02	378.099	396.003	339.595	394.668
ENSMUSG00000033307_Mif	2423.34	0.876521	0.205808	0.000407184	1673.35	1162.94	2052.05	1944.96	3342.11	3224.82	3055.5	2930.95
ENSMUSG00000041995_Zbed3	68.7561	0.876174	0.273347	0.0116575	60.9343	49.0003	51.9507	31.8671	92.9606	85.5803	108.363	69.3921
ENSMUSG00000027665_Pik3ca	381.718	0.875908	0.202603	0.000316566	330.92	236.835	299.799	208.199	447.82	562.496	491.474	476.203
ENSMUSG00000022556_Hsf1	102.958	0.874622	0.30599	0.0280051	97.4949	62.0671	93.0784	37.1783	145.698	115.144	118.602	154.397
ENSMUSG00000044768_D1Ertd622e	67.2002	0.874012	0.278277	0.0138274	58.122	24.5002	53.033	52.0496	75.0836	101.14	93.0046	80.6683
ENSMUSG00000012519_Mlkl	322.802	0.873845	0.201248	0.000297647	209.989	196.001	293.305	211.385	391.507	374.219	496.593	409.413
ENSMUSG00000030107_Usp18	372.32	0.87285	0.237377	0.00306097	256.862	253.168	219.708	321.858	470.166	332.207	496.593	627.998
ENSMUSG00000051675_Trim32	182.893	0.872506	0.284164	0.0165818	157.492	58.8004	141.782	156.149	232.401	222.509	233.791	260.22
ENSMUSG00000029913_Prdm5	59.2146	0.870339	0.317742	0.0371355	65.6216	34.3002	35.7161	30.8049	70.6143	69.2422	104.097	63.3203
ENSMUSG00000064341_mt_Nd1	18063.8	0.870237	0.230197	0.00220986	17071	9517.5	14701	9808.7	24826.7	25219	22769.9	20596.4
ENSMUSG00000023036_Pcdhga9	1401.44	0.868367	0.278685	0.0147587	1040.57	556.97	1455.7	912.462	1582.12	1617.47	2104.98	1941.24
ENSMUSG00000038774_Ascc3	457.432	0.867966	0.181978	5.26462e-05	353.419	315.235	256.507	369.659	511.283	604.508	640.793	608.048
ENSMUSG00000031749_St3gal2	440.315	0.864473	0.200401	0.000329172	316.858	390.369	221.873	321.858	594.411	588.17	552.055	536.921
ENSMUSG00000046897_Zfp740	197.016	0.864154	0.191287	0.000151689	166.866	133.934	126.63	130.655	220.781	266.077	241.471	289.712
ENSMUSG00000055204_Ankrd17	1155.26	0.863682	0.188363	0.000116816	929.951	829.739	676.442	841.292	1588.37	1521.77	1157.86	1696.64
ENSMUSG00000026604_Ptpn14	639.102	0.863381	0.279778	0.0159699	394.667	664.771	288.976	467.384	637.316	702.536	975.269	981.898
ENSMUSG00000039497_Dse	200.658	0.861627	0.321758	0.0426467	150.93	78.4005	237.025	101.975	268.156	290.973	269.628	208.176
ENSMUSG00000055447_Cd47	1546.31	0.861242	0.263369	0.00988704	822.145	1623.54	744.627	1204.58	1699.21	2044.59	2212.49	2019.31
ENSMUSG00000061838_Suclg2	112.547	0.859612	0.263607	0.0101427	78.7459	53.9004	114.725	71.1699	144.804	178.163	133.961	124.906
ENSMUSG00000043279_Trim56	891.126	0.859236	0.218936	0.00138345	656.216	806.872	426.429	645.84	1116.42	1223.8	998.306	1255.13
ENSMUSG00000091747_D17H6S56E_5	1616.09	0.857796	0.201865	0.00042325	992.761	1138.44	1241.41	1224.76	2636.86	2042.26	1540.12	2112.12
ENSMUSG00000025034_Trim8	364.66	0.854759	0.176703	3.90637e-05	264.361	225.402	248.931	298.489	479.105	448.907	542.669	409.413
ENSMUSG00000037816_Fbxw17	103.031	0.851889	0.243773	0.00526867	87.1829	57.1671	77.9261	70.1077	164.469	140.04	98.9774	128.375
ENSMUSG00000034714_Ttyh2	102.591	0.850565	0.326307	0.0498098	72.1837	37.5669	108.231	73.2944	94.7483	115.922	182.596	136.182
ENSMUSG00000029826_Zc3hav1	611.623	0.85055	0.155759	2.1276e-06	459.351	370.769	485.956	427.019	799.104	728.988	851.547	770.252
ENSMUSG00000020647_Ncoa1	112.268	0.849557	0.2234	0.00207331	97.4949	66.9671	94.1607	60.5475	145.698	142.374	137.374	153.53
ENSMUSG00000022833_Ccdc14	76.3908	0.849435	0.27589	0.0162993	58.122	32.6669	63.8561	61.6098	124.245	75.4662	104.95	90.2097
ENSMUSG00000036986_Pml	793.029	0.847187	0.217565	0.0015525	546.534	788.905	483.791	450.389	1018.1	874.475	1066.57	1115.48
ENSMUSG00000025492_Ifitm3	9986.09	0.846082	0.239458	0.00466788	5270.35	10185.5	5529.51	7573.75	12953.7	12048.9	11692.1	14634.8
ENSMUSG00000038679_Trps1	248.731	0.843744	0.224944	0.00241193	194.99	148.634	218.626	148.713	300.334	412.341	273.894	292.314
ENSMUSG00000036057_Ptpn23	212.288	0.843727	0.222767	0.002159	173.428	176.401	152.605	106.224	224.357	282.415	314.85	268.027
ENSMUSG00000027750_Postn	564.132	0.841517	0.286641	0.0230196	524.973	539.004	299.799	253.875	842.902	792.007	722.706	537.789
ENSMUSG00000019564_Arid3a	142.402	0.837972	0.230483	0.00349974	83.4331	135.568	100.655	91.3524	204.692	194.501	140.787	188.226
ENSMUSG00000024764_Naa40	102.024	0.836521	0.301987	0.0346613	89.9953	52.267	102.819	46.7384	145.698	150.154	133.108	95.4141
ENSMUSG00000049323_Smcr8	92.5952	0.834963	0.258705	0.0109721	66.559	81.6672	46.5392	72.2321	119.776	85.5803	133.961	134.447
ENSMUSG00000037331_Larp1	730.837	0.833901	0.24419	0.00670646	616.843	648.438	353.914	483.318	932.287	1178.67	738.064	895.158
ENSMUSG00000026586_Prrx1	1138.01	0.833525	0.146865	7.41369e-07	803.395	908.14	765.191	797.74	1521.34	1617.47	1354.11	1336.67
ENSMUSG00000030275_Etnk1	329.188	0.829946	0.230396	0.00386435	283.11	147.001	282.482	232.63	446.926	377.331	412.975	451.049
ENSMUSG00000026473_Glul	175.708	0.829042	0.258875	0.0117179	141.555	75.1338	146.111	141.278	192.178	215.507	292.666	201.237
ENSMUSG00000034342_Cbl	96.3557	0.826821	0.286944	0.0265972	67.4965	63.7004	48.7038	97.7258	115.307	148.598	85.3253	143.989
ENSMUSG00000032536_Trak1	128.524	0.826649	0.255855	0.0109168	124.681	109.434	58.4446	78.6056	165.363	175.051	156.145	160.469
ENSMUSG00000018412_Kansl1	217.158	0.82536	0.189708	0.000288157	191.24	132.301	152.605	148.713	252.96	288.639	310.584	260.22
ENSMUSG00000038059_Smim3	235.569	0.825239	0.244374	0.00746598	125.618	151.901	202.391	199.701	394.189	306.533	245.737	258.486
ENSMUSG00000021065_Fut8	90.6652	0.824695	0.280261	0.0226834	84.3706	45.7336	84.4199	45.6762	140.335	116.7	110.07	98.0163
ENSMUSG00000031976_Urb2	37.1539	0.823652	0.316108	0.0499037	28.1235	22.8668	30.3046	25.4937	37.5418	34.2321	62.2875	56.3811
ENSMUSG00000032577_Mapkapk3	75.4161	0.822851	0.247997	0.00866355	65.6216	42.467	67.103	41.4273	91.1729	102.696	87.8851	104.956
ENSMUSG00000059248_Sept9	122.245	0.82182	0.307061	0.0427316	94.6825	68.6005	127.712	61.6098	125.139	167.271	217.58	115.364
ENSMUSG00000020850_Prpf8	443.251	0.820336	0.245713	0.00820908	392.792	204.168	323.61	359.036	442.457	529.042	687.722	607.181
ENSMUSG00000048154_Kmt2d	162.797	0.819629	0.235261	0.00545211	144.367	91.4673	101.737	131.717	170.726	184.387	259.389	218.585
ENSMUSG00000042211_Fbxo38	242.625	0.818677	0.236071	0.00572744	202.489	109.434	178.581	209.261	303.91	329.873	349.834	257.618
ENSMUSG00000029110_Rnf4	303.514	0.817755	0.249533	0.00971836	247.487	163.334	300.881	165.709	371.842	427.123	436.866	314.867
ENSMUSG00000028211_Trp53inp1	428.014	0.816959	0.214523	0.00204156	340.295	336.469	200.227	363.285	519.328	555.494	546.935	562.076
ENSMUSG00000028990_Lzic	149.377	0.816486	0.232168	0.00491593	119.056	83.3006	143.947	84.979	205.586	185.943	203.928	168.276
ENSMUSG00000057335_Cep170	249.938	0.814261	0.215257	0.00219238	234.363	163.334	171.004	155.087	284.245	381.221	337.888	272.364
ENSMUSG00000090663_Srcap	117.124	0.813547	0.252139	0.0109919	107.807	73.5005	74.6792	82.8545	123.352	165.715	191.982	117.099
ENSMUSG00000029467_Atp2a2	906.967	0.812289	0.172246	6.66591e-05	752.773	579.837	708.911	589.542	1156.64	1347.5	1062.3	1058.23
ENSMUSG00000018583_G3bp1	1457.57	0.811774	0.286671	0.0298693	1127.75	651.704	1671.08	779.682	1946.81	1884.32	1965.9	1633.32
ENSMUSG00000059895_Ptp4a3	264.895	0.810476	0.220264	0.00303717	220.301	181.301	150.441	216.696	345.027	284.749	428.333	292.314
ENSMUSG00000036402_Gng12	770.364	0.808876	0.160574	1.52866e-05	630.905	458.97	610.421	536.43	1011.84	1014.52	980.388	919.445
ENSMUSG00000042719_Naa25	572.62	0.808017	0.181843	0.000201847	452.789	367.503	413.441	430.206	792.847	823.127	735.504	565.546
ENSMUSG00000030314_Atg7	129.669	0.806426	0.225313	0.00410724	66.559	99.634	91.9961	120.033	164.469	172.717	148.466	173.48
ENSMUSG00000065979_Cpped1	400.868	0.804872	0.145708	1.59227e-06	283.11	321.769	301.964	262.373	514.859	518.15	506.832	497.888
ENSMUSG00000026923_Notch1	97.4104	0.80414	0.297388	0.0401374	82.4957	71.8672	35.7161	93.4769	112.625	103.474	137.374	142.254
ENSMUSG00000026764_Kif5c	62.6751	0.803233	0.273756	0.02311	65.6216	45.7336	40.0454	30.8049	79.5528	85.5803	72.5265	81.5357
ENSMUSG00000000275_Trim25	881.967	0.803071	0.176324	0.000132727	559.658	623.938	609.339	777.558	1018.1	1026.19	1145.07	1295.9
ENSMUSG00000027809_Etfdh	76.3207	0.802885	0.255487	0.0137591	65.6216	47.367	68.1853	40.365	107.262	91.0263	110.07	80.6683
ENSMUSG00000020458_Rtn4	1961.32	0.802693	0.162161	2.32539e-05	1504.61	1135.17	1571.51	1503.07	2711.95	2533.95	2385.7	2344.59
ENSMUSG00000002984_Tomm40	195.321	0.802254	0.231618	0.00580507	155.617	101.267	145.029	165.709	264.58	304.199	192.835	233.331
ENSMUSG00000030341_Tnfrsf1a	578.582	0.801528	0.228018	0.0049398	462.163	269.502	480.544	472.696	652.512	809.123	644.206	837.91
ENSMUSG00000073700_Klhl21	173.568	0.801158	0.277837	0.0264961	101.245	143.734	115.807	146.589	161.787	327.539	222.699	169.143
ENSMUSG00000038759_Nup205	167.712	0.798782	0.28432	0.0315704	149.055	63.7004	149.358	125.344	184.133	182.831	273.894	213.381
ENSMUSG00000019189_Rnf145	284.953	0.798223	0.274591	0.0248911	245.612	120.867	205.638	258.124	342.345	478.472	279.867	348.695
ENSMUSG00000033355_Rtp4	1404.37	0.796938	0.214276	0.00267439	886.829	787.272	1155.9	1272.56	1616.98	1516.33	2122.04	1877.06
ENSMUSG00000007817_Zmiz1	348.036	0.795334	0.23887	0.00840337	269.986	343.002	179.663	227.319	410.278	493.254	503.419	357.369
ENSMUSG00000031504_Rab20	47.297	0.79519	0.288316	0.0357986	31.8733	40.8336	32.4692	33.9916	58.9942	75.4662	64.8473	39.9005
ENSMUSG00000041025_Iffo2	200.061	0.792907	0.217789	0.00344549	156.554	178.035	97.4076	155.087	250.279	269.967	232.938	260.22
ENSMUSG00000022906_Parp9	744.044	0.791351	0.249761	0.0128349	345.919	736.638	474.05	625.658	933.181	813.013	1083.63	940.263
ENSMUSG00000033880_Lgals3bp	1371.99	0.788991	0.25071	0.0136448	701.213	1494.51	791.166	1039.93	1726.92	1601.13	1693.71	1927.37
ENSMUSG00000056144_Trim34a	71.1229	0.788926	0.259839	0.018072	70.3088	31.0335	48.7038	56.2986	92.9606	93.3603	90.4449	85.8727
ENSMUSG00000036533_Cdc42ep3	175.876	0.788009	0.277743	0.0294977	116.244	107.801	189.404	101.975	242.234	203.059	286.693	159.602
ENSMUSG00000035778_Ggta1	291.993	0.787991	0.16431	4.70683e-05	190.303	233.568	211.05	223.07	417.429	343.877	355.807	360.839
ENSMUSG00000024527_Afg3l2	161.121	0.787288	0.266731	0.0221927	146.242	60.4337	125.548	138.091	200.223	230.289	184.303	203.839
ENSMUSG00000046876_Atxn1	155.977	0.784512	0.194974	0.000965558	139.68	106.167	116.889	94.5391	204.692	201.503	203.928	180.419
ENSMUSG00000027035_Cers6	185.901	0.784312	0.206841	0.00214851	162.179	111.067	147.194	124.282	224.357	286.305	217.58	214.248
ENSMUSG00000023307_March5	981.81	0.783272	0.169408	0.000100101	804.333	574.937	758.697	745.691	1171.84	1137.44	1390.8	1270.74
ENSMUSG00000030199_Etv6	218.243	0.781857	0.228436	0.00655473	197.802	200.901	129.877	114.722	284.245	280.859	276.454	261.088
ENSMUSG00000036053_Fmnl2	139.154	0.781486	0.225823	0.00585847	123.744	81.6672	84.4199	117.908	210.055	179.719	157.852	157.867
ENSMUSG00000020601_Trib2	430.532	0.779323	0.217973	0.0041468	309.359	427.936	291.141	242.19	585.473	540.712	598.131	449.314
ENSMUSG00000007880_Arid1a	390.836	0.779098	0.245386	0.0126475	370.293	168.234	295.47	314.422	459.44	562.496	495.74	460.59
ENSMUSG00000063273_Naa15	720.554	0.778606	0.202925	0.00186303	687.152	436.103	515.178	482.256	945.695	991.953	737.211	968.887
ENSMUSG00000054843_Atrnl1	68.504	0.776837	0.279814	0.0341394	39.3729	50.6337	42.21	70.1077	79.5528	108.92	90.4449	66.7899
ENSMUSG00000035898_Uba6	185.549	0.774627	0.183983	0.000486327	148.117	114.334	162.346	121.095	234.189	230.289	236.351	237.668
ENSMUSG00000032020_Ubash3b	140.426	0.774353	0.231343	0.00807616	112.494	89.8339	98.4899	112.597	217.206	169.605	126.281	196.9
ENSMUSG00000020790_Ankfy1	340.698	0.774173	0.160846	4.35531e-05	248.425	259.702	214.297	283.617	423.686	424.011	412.121	459.723
ENSMUSG00000038538_Ubn2	228.904	0.773346	0.240599	0.0113913	235.3	143.734	126.63	168.896	259.217	350.101	260.242	287.11
ENSMUSG00000040697_Dnajc16	69.1927	0.770754	0.25662	0.0196329	59.0594	42.467	61.6915	40.365	86.7036	84.0243	71.6733	107.558
ENSMUSG00000029605_Oas1b	86.4577	0.769864	0.276533	0.0335986	44.0602	96.3673	46.5392	71.1699	113.519	114.366	100.684	104.956
ENSMUSG00000047648_Fbxo30	103.606	0.768502	0.257778	0.0207169	75.9335	58.8004	104.984	65.8587	129.609	136.928	157.852	98.8837
ENSMUSG00000064345_mt_Nd2	42819.5	0.767967	0.204869	0.0024311	43172.4	30731.4	28907.3	23925.8	56176.8	54621.2	51659.4	53361.7
ENSMUSG00000029016_Clcn6	91.8886	0.767643	0.225109	0.00677399	71.2463	57.1671	74.6792	67.9832	115.307	123.702	134.814	90.2097
ENSMUSG00000021978_Extl3	170.421	0.767062	0.292034	0.0475962	141.555	66.9671	102.819	191.203	218.994	213.173	199.661	228.994
ENSMUSG00000024422_Dhx16	163.704	0.763227	0.286566	0.04395	162.179	65.3338	161.264	94.5391	200.223	206.171	203.074	216.85
ENSMUSG00000031555_Adam9	70.5747	0.759893	0.286738	0.0452507	53.4347	52.267	56.28	47.8007	85.8098	121.368	93.8579	53.7789
ENSMUSG00000006262_Mob1b	171.724	0.759158	0.207912	0.00332799	139.68	91.4673	151.523	125.344	222.569	227.177	228.672	187.359
ENSMUSG00000035107_Dcbld2	1184.66	0.759025	0.181082	0.000518918	835.269	1009.41	682.936	994.254	1409.6	1591.02	1593.88	1360.95
ENSMUSG00000037415_Ranbp10	147.123	0.758849	0.221533	0.00650935	131.243	71.8672	107.148	124.282	181.452	169.605	197.955	193.43
ENSMUSG00000042225_Ammecr1	694.734	0.758701	0.199668	0.00209003	621.53	501.437	453.487	487.567	940.332	1043.3	675.777	834.44
ENSMUSG00000022629_Kif21a	155.812	0.757585	0.272724	0.0340623	149.055	106.167	63.8561	143.402	185.027	187.499	188.569	222.922
ENSMUSG00000001632_Brpf1	181.024	0.755679	0.278709	0.0394502	139.68	75.1338	174.251	147.651	283.351	252.073	180.89	195.165
ENSMUSG00000045248_Med26	69.4334	0.754393	0.272715	0.0350251	59.9969	31.0335	68.1853	45.6762	84.0221	73.9102	99.8306	92.8119
ENSMUSG00000063952_Brpf3	126.089	0.753852	0.243268	0.0153789	114.369	81.6672	108.231	70.1077	175.195	122.146	182.596	154.397
ENSMUSG00000002307_Daxx	967.475	0.751488	0.177023	0.000428706	706.838	908.14	666.701	605.475	1170.05	1161.56	1180.9	1340.13
ENSMUSG00000020277_Pfkl	452.912	0.750333	0.281348	0.0436145	270.923	552.07	221.873	309.111	573.853	638.74	509.392	547.33
ENSMUSG00000061589_Dot1l	578.417	0.750062	0.253541	0.0217622	532.472	362.602	443.746	385.592	786.59	1012.18	578.506	525.645
ENSMUSG00000020015_Cdk17	193.337	0.749887	0.261646	0.0275611	198.74	104.534	160.181	111.535	277.094	268.411	243.177	183.022
ENSMUSG00000020899_Pfas	165.466	0.749541	0.212339	0.00471158	157.492	114.334	108.231	112.597	202.904	204.615	245.737	177.817
ENSMUSG00000035021_Baz1a	761.559	0.749516	0.200842	0.00256272	582.157	689.271	450.24	552.363	1041.34	982.617	742.33	1052.16
ENSMUSG00000051495_Irf2bp2	826.504	0.749032	0.192728	0.0015941	635.592	494.903	746.792	587.417	1101.23	1093.09	1121.17	831.838
ENSMUSG00000026222_Sp100	288.952	0.747166	0.248863	0.0196778	246.55	132.301	255.424	226.257	446.032	294.085	331.916	379.054
ENSMUSG00000026082_Rev1	114.077	0.746621	0.254136	0.0229643	92.8076	65.3338	102.819	78.6056	174.301	154.822	145.906	98.0163
ENSMUSG00000058230_Grlf1	179.695	0.746298	0.266761	0.0325326	143.43	71.8672	150.441	168.896	247.597	248.961	183.449	222.922
ENSMUSG00000038866_Zcchc2	166.883	0.744529	0.225108	0.00896061	151.867	138.834	87.6669	121.095	186.815	240.403	219.286	189.093
ENSMUSG00000022150_Dab2	460.847	0.742995	0.244158	0.0177326	312.171	472.037	357.161	240.066	563.127	725.098	491.474	525.645
ENSMUSG00000022723_Crybg3	101.309	0.742707	0.265504	0.0325385	63.7467	111.067	64.9384	65.8587	94.7483	150.154	120.309	139.652
ENSMUSG00000062127_Cttnbp2nl	278.284	0.742172	0.239385	0.0153157	237.175	125.768	237.025	230.505	364.692	397.559	345.568	287.977
ENSMUSG00000028053_Ash1l	941.643	0.742032	0.156941	6.31385e-05	768.71	718.672	595.269	736.13	1188.82	1313.27	1074.25	1138.03
ENSMUSG00000033323_Ctdp1	103.042	0.741996	0.280207	0.0454787	87.1829	84.9339	97.4076	39.3028	129.609	142.374	117.749	125.773
ENSMUSG00000026121_Sema4c	123.896	0.741518	0.259404	0.0280051	89.9953	53.9004	107.148	117.908	172.513	153.266	169.797	126.641
ENSMUSG00000035505_Cox18	132.525	0.739886	0.268706	0.0360419	69.3714	142.101	114.725	73.2944	159.999	175.051	186.009	139.652
ENSMUSG00000040548_Tex2	85.6126	0.737093	0.267583	0.0359892	58.122	58.8004	90.9138	48.8629	85.8098	111.254	132.254	98.8837
ENSMUSG00000028351_Brinp1	70.2153	0.736748	0.281044	0.0481331	40.3104	49.0003	69.2676	52.0496	103.687	87.9143	58.8745	100.619
ENSMUSG00000037725_Ckap2	454.729	0.73551	0.266322	0.0354659	407.791	276.035	472.968	207.136	581.004	568.72	626.288	497.888
ENSMUSG00000005897_Nr2c1	71.7466	0.735013	0.268032	0.0369472	40.3104	42.467	79.0084	53.1119	78.659	90.2483	92.1514	98.0163
ENSMUSG00000000561_Wdr77	316.065	0.733315	0.260547	0.0312211	262.486	137.201	326.857	220.945	419.217	443.461	357.513	360.839
ENSMUSG00000030595_Nfkbib	133.79	0.731871	0.183246	0.00107806	93.7451	94.734	114.725	98.7881	170.726	176.607	153.586	167.408
ENSMUSG00000026158_Ogfrl1	71.5821	0.731386	0.272719	0.0422992	75.9335	31.0335	49.7861	56.2986	98.3237	91.8043	84.4721	85.0053
ENSMUSG00000021109_Hif1a	909.591	0.730011	0.184957	0.00127765	710.588	818.306	586.61	623.533	1162.9	1273.59	1181.76	919.445
ENSMUSG00000026623_Lpgat1	434.115	0.729733	0.153421	5.55465e-05	358.106	279.302	325.774	340.978	522.903	583.502	535.843	526.513
ENSMUSG00000040651_D14Abb1e	108.602	0.727423	0.242366	0.019711	92.8076	80.0339	55.1976	98.7881	147.486	147.82	136.521	110.16
ENSMUSG00000005506_Celf1	989.304	0.726428	0.166613	0.000278062	864.33	733.372	636.396	746.753	1294.3	1382.51	1110.94	1145.84
ENSMUSG00000062078_Qk	640.442	0.726271	0.189598	0.00189863	580.282	352.802	510.849	483.318	766.031	872.141	768.781	789.335
ENSMUSG00000051329_Nup160	93.3855	0.724078	0.264569	0.0373502	87.1829	42.467	72.5146	77.5433	91.1729	117.478	142.493	116.232
ENSMUSG00000029647_Pan3	241.799	0.723897	0.248375	0.0243997	251.237	124.134	192.651	159.336	283.351	364.105	255.123	304.458
ENSMUSG00000019806_Aig1	328.851	0.723081	0.223265	0.0107139	276.548	218.868	296.552	199.701	419.217	503.368	308.878	407.679
ENSMUSG00000022895_Ets2	732.307	0.723001	0.2219	0.0102311	476.225	748.072	388.548	600.164	866.142	951.497	930.046	897.76
ENSMUSG00000063268_Parp10	326.417	0.721641	0.18843	0.00189863	224.988	298.902	217.544	246.439	405.809	380.443	355.807	481.408
ENSMUSG00000066643_Wdr35	279.592	0.720368	0.273833	0.0471735	272.798	107.801	261.918	199.701	375.418	335.319	349.834	333.949
ENSMUSG00000026980_Ly75	367.837	0.720039	0.212505	0.00723219	267.174	240.102	226.202	377.094	407.596	434.125	481.235	509.164
ENSMUSG00000059588_Calcrl	100.527	0.716928	0.220518	0.0104015	88.1204	76.7672	59.5269	79.6678	107.262	139.262	137.374	116.232
ENSMUSG00000017291_Taok1	1349.99	0.716241	0.198561	0.00380701	1313.37	862.406	910.22	998.503	1534.74	1966.79	1455.65	1758.22
ENSMUSG00000073557_Ppp1r12b	140.341	0.714828	0.213583	0.00807616	115.306	84.9339	115.807	107.286	210.055	140.818	167.238	181.287
ENSMUSG00000021838_Samd4	686.634	0.714004	0.166082	0.000347887	577.47	561.871	502.19	439.766	814.299	956.165	877.998	763.313
ENSMUSG00000040249_Lrp1	1270.49	0.713677	0.215892	0.00897992	1034.01	800.339	984.899	1029.31	1162.01	1390.29	2025.62	1737.4
ENSMUSG00000066036_Ubr4	1046.13	0.712715	0.248777	0.0276232	737.774	1024.11	492.45	918.835	1157.54	1289.93	1173.22	1575.2
ENSMUSG00000040620_Dhx33	161.499	0.712292	0.2268	0.0138274	153.742	91.4673	134.206	108.348	188.603	219.397	167.238	228.994
ENSMUSG00000026478_Lamc1	318.352	0.710045	0.230649	0.0163093	257.799	272.769	283.564	152.962	331.619	424.011	414.681	409.413
ENSMUSG00000031897_Psmb10	555.202	0.708907	0.246834	0.0272733	312.171	419.77	413.441	540.679	866.142	588.948	509.392	791.07
ENSMUSG00000021840_Mapk1ip1l	167.177	0.708698	0.250333	0.0298953	158.429	75.1338	156.934	114.722	214.524	206.171	187.716	223.789
ENSMUSG00000036990_Otud4	632.736	0.706762	0.240672	0.0230081	467.788	637.004	367.984	452.513	731.171	1030.08	596.424	778.926
ENSMUSG00000002028_Kmt2a	750.206	0.706229	0.211551	0.00820908	582.157	640.271	405.865	653.276	1003.8	1029.3	738.917	948.069
ENSMUSG00000041801_Phlda3	476.502	0.704547	0.230493	0.0171613	333.733	416.503	366.902	333.543	467.485	455.131	802.911	635.805
ENSMUSG00000064363_mt_Nd4	27758.9	0.70422	0.241976	0.0246622	28970	18303.3	18554	18632.7	40485.2	38781.1	23594.2	34750.7
ENSMUSG00000028948_Nol9	265.891	0.703013	0.189775	0.00281725	248.425	158.434	212.132	188.016	302.122	339.987	331.916	346.093
ENSMUSG00000045679_Pqlc3	133.458	0.69963	0.251903	0.0340662	92.8076	98.0007	135.288	80.73	148.379	143.152	221.846	147.458
ENSMUSG00000027852_Nras	783.201	0.699446	0.228987	0.0171896	669.34	427.936	810.648	478.007	938.544	1026.96	1005.13	909.036
ENSMUSG00000045365_Rbm15b	102.255	0.697237	0.231967	0.019517	101.245	86.5673	63.8561	60.5475	121.564	126.036	120.309	137.917
ENSMUSG00000028793_Rnf19b	259.59	0.696714	0.212805	0.00980986	213.739	155.168	179.663	242.19	326.256	388.223	269.628	301.856
ENSMUSG00000052798_Nup107	195.873	0.695603	0.245693	0.0298953	164.054	153.534	181.828	98.7881	300.334	240.403	236.351	191.696
ENSMUSG00000023852_Chd1	636.946	0.694223	0.23524	0.022196	659.028	491.637	321.445	473.758	841.115	872.141	678.336	758.109
ENSMUSG00000051306_Usp42	215.553	0.693498	0.193728	0.00410249	184.678	161.701	153.688	158.273	311.06	260.631	210.754	283.64
ENSMUSG00000061306_Slc38a10	567.086	0.692135	0.241368	0.0275435	453.726	269.502	440.499	568.297	614.97	632.516	773.047	784.131
ENSMUSG00000029415_Sdad1	368.526	0.692106	0.252214	0.036761	288.735	279.302	245.684	313.36	565.808	547.714	273.041	434.568
ENSMUSG00000032637_Atxn2l	194.946	0.69206	0.248923	0.033881	188.428	130.668	175.334	100.913	224.357	252.851	289.253	197.767
ENSMUSG00000020741_Cluh	335.776	0.690347	0.192619	0.00406569	298.109	200.901	265.165	261.31	456.758	462.133	354.1	387.728
ENSMUSG00000061024_Rrs1	448.214	0.690161	0.257139	0.0420507	361.856	218.868	467.557	321.858	631.059	652.744	459.904	471.866
ENSMUSG00000054321_Taf4b	61.5434	0.689826	0.256025	0.0409876	31.8733	52.267	54.1153	50.9874	75.9774	64.5742	83.6188	78.9335
ENSMUSG00000003660_Snrnp200	427.916	0.688505	0.180812	0.0020418	341.232	375.669	256.507	338.854	475.529	565.608	497.447	572.485
ENSMUSG00000024571_Gm16286	253.054	0.687684	0.26185	0.0475962	244.675	115.967	251.095	161.46	279.776	327.539	295.226	348.695
ENSMUSG00000030509_Asb7	95.6044	0.687255	0.205914	0.00822316	85.308	73.5005	67.103	66.9209	105.475	129.148	122.015	115.364
ENSMUSG00000041763_Tpp2	479.338	0.686954	0.199268	0.0060907	426.54	254.802	405.865	379.219	563.127	650.41	561.441	593.302
ENSMUSG00000030465_Psd3	90.5867	0.685098	0.230778	0.0212657	81.5582	52.267	61.6915	80.73	113.519	121.368	93.8579	119.701
ENSMUSG00000034135_Sik3	144.664	0.682632	0.199328	0.00652066	133.118	96.3673	108.231	105.161	150.167	179.719	191.982	192.563
ENSMUSG00000023330_Dtwd1	135.595	0.679885	0.197586	0.00618851	95.62	114.334	87.6669	120.033	172.513	146.264	179.183	169.143
ENSMUSG00000028382_Ptbp3	1014.77	0.679094	0.187603	0.00367219	930.889	586.371	865.845	735.068	1199.55	1353.72	1166.4	1280.28
ENSMUSG00000035621_Midn	1524.39	0.676728	0.222596	0.0178739	1243.06	868.939	1323.66	1255.56	1943.23	2151.95	1319.98	2088.7
ENSMUSG00000026131_Dst	1166.43	0.675941	0.216765	0.0146909	903.703	1063.31	594.186	1032.49	1341.67	1636.14	1422.37	1337.53
ENSMUSG00000026657_Frmd4a	370.976	0.674021	0.199056	0.00726863	270.923	349.536	247.848	277.244	396.87	484.696	549.495	391.198
ENSMUSG00000033004_Mycbp2	335.469	0.673798	0.212727	0.0128622	284.048	313.602	186.157	251.75	353.071	449.685	383.111	462.325
ENSMUSG00000014355_Anapc1	314.209	0.673784	0.15975	0.000474421	247.487	230.302	251.095	239.003	353.071	365.661	445.398	381.657
ENSMUSG00000024613_Tcof1	809.982	0.673696	0.217107	0.015213	704.963	615.771	509.767	666.023	1112.85	1061.97	680.896	1127.62
ENSMUSG00000049076_Acap2	341.935	0.673638	0.174742	0.00176615	293.422	243.368	292.223	224.132	421.004	472.248	381.404	407.679
ENSMUSG00000046186_Cd109	201.678	0.671568	0.252081	0.0438786	187.49	153.534	154.77	126.406	168.044	332.207	260.242	230.729
ENSMUSG00000039191_Rbpj	957.578	0.669666	0.208996	0.0116694	873.704	594.537	901.562	585.293	1315.75	1216.8	1142.51	1030.47
ENSMUSG00000029179_Zcchc4	299.716	0.667302	0.231213	0.0263762	291.547	212.335	225.12	196.514	447.82	407.673	261.949	354.767
ENSMUSG00000039630_Hnrnpu	2134.32	0.666985	0.199669	0.00820222	1973.33	1319.74	1976.29	1326.73	2696.75	2701.22	2715.05	2365.4
ENSMUSG00000037855_Zfp365	246.138	0.665773	0.156016	0.000397046	209.989	186.201	175.334	189.078	314.636	291.751	305.465	296.651
ENSMUSG00000033386_Frrs1	319.8	0.664924	0.199177	0.00820908	194.052	227.035	285.729	282.555	425.473	438.015	345.568	359.971
ENSMUSG00000036478_Btg1	605.922	0.664306	0.204773	0.0105706	540.909	436.103	451.322	446.14	682.009	710.316	983.801	596.772
ENSMUSG00000054414_Slc30a7	103.614	0.663426	0.240711	0.035873	106.869	50.6337	84.4199	76.4811	127.821	131.482	125.428	125.773
ENSMUSG00000034243_Golgb1	637.199	0.662954	0.171781	0.00174305	531.535	387.103	470.803	581.044	783.014	759.33	783.287	801.479
ENSMUSG00000031429_Psmd10	462.648	0.662637	0.191892	0.00599505	292.485	298.902	412.359	428.082	597.987	590.504	517.925	562.943
ENSMUSG00000032480_Dhx30	228.418	0.662509	0.250535	0.0457843	209.989	98.0007	211.05	185.892	286.033	308.867	253.416	274.099
ENSMUSG00000054874_Pcnxl3	302.14	0.662485	0.230966	0.0274963	216.551	151.901	299.799	265.559	349.496	376.553	417.241	340.021
ENSMUSG00000039286_Fndc3b	1401.83	0.662172	0.230617	0.0273079	1124.94	1461.84	755.45	1002.75	1598.21	2073.38	1517.08	1681.02
ENSMUSG00000052751_Repin1	162.246	0.660803	0.222882	0.0214203	169.679	93.1006	108.231	129.593	196.647	194.501	192.835	213.381
ENSMUSG00000072812_Ahnak2	992.604	0.658281	0.221199	0.0210018	718.087	1037.17	601.763	725.508	1097.65	1126.55	1110.08	1524.02
ENSMUSG00000047945_Marcksl1	304.456	0.657903	0.229755	0.0277251	228.738	233.568	307.375	175.269	322.681	365.661	470.143	332.215
ENSMUSG00000061666_Gdpd1	339.026	0.656593	0.171426	0.00189863	269.986	243.368	222.955	315.484	423.686	434.903	397.616	404.209
ENSMUSG00000022246_Rai14	400.284	0.656583	0.173222	0.0021512	308.421	259.702	332.268	340.978	471.06	572.61	447.105	470.131
ENSMUSG00000062762_Ei24	298.99	0.655198	0.248974	0.0471017	264.361	137.201	241.354	283.617	422.792	396.781	337.888	307.927
ENSMUSG00000022965_Ifngr2	532.185	0.655106	0.223292	0.0231134	456.539	267.868	534.66	391.966	617.652	665.97	677.483	645.346
ENSMUSG00000026048_Ercc5	286.851	0.654407	0.169939	0.00178933	192.177	246.635	213.214	241.128	346.815	369.551	311.437	373.85
ENSMUSG00000028901_Gmeb1	351.937	0.652359	0.191276	0.00677356	289.672	210.701	319.281	272.995	461.228	461.355	439.425	360.839
ENSMUSG00000035666_Gtf3c4	111.374	0.652206	0.210014	0.0151363	96.5575	91.4673	83.3376	75.4188	109.944	149.376	133.961	150.928
ENSMUSG00000022048_Dpysl2	646.981	0.652043	0.238018	0.0371213	490.287	514.504	641.808	366.472	716.869	693.2	1064.86	687.849
ENSMUSG00000033075_Senp1	495.123	0.651785	0.210845	0.0157235	495.912	290.735	431.84	319.733	595.305	625.514	644.206	557.739
ENSMUSG00000067851_Arfgef1	287.147	0.650401	0.213268	0.017413	275.611	176.401	250.013	190.14	354.859	412.341	297.785	340.021
ENSMUSG00000029207_Apbb2	785.388	0.644194	0.191398	0.00767849	779.959	488.37	544.4	636.28	923.349	943.717	903.595	1063.43
ENSMUSG00000026031_Cflar	305.031	0.64334	0.198028	0.0104592	243.737	262.968	203.474	243.252	398.658	445.017	290.106	353.032
ENSMUSG00000024561_Mbd1	379.685	0.642814	0.240629	0.0432107	306.546	277.669	405.865	195.452	474.635	453.575	525.604	398.137
ENSMUSG00000015944_Gatsl2	121.242	0.642432	0.19218	0.00815125	100.307	104.534	79.0084	95.6014	134.078	149.376	158.705	148.326
ENSMUSG00000032737_Inppl1	715.277	0.640469	0.186067	0.00618214	647.779	421.403	637.479	526.87	894.746	928.157	866.905	798.876
ENSMUSG00000034480_Diap2	427.116	0.639811	0.20544	0.0148028	344.045	426.303	243.519	323.982	491.619	510.37	588.745	488.347
ENSMUSG00000024742_Fen1	269.159	0.639659	0.203278	0.0136449	205.302	169.868	280.317	184.829	353.071	311.979	316.557	331.347
ENSMUSG00000034247_Plekhm1	89.4061	0.639377	0.20249	0.0132298	71.2463	70.2338	63.8561	74.3566	109.944	119.034	96.4176	110.16
ENSMUSG00000031400_G6pdx	266.398	0.639147	0.200278	0.012105	257.799	163.334	221.873	188.016	316.424	286.305	363.486	333.949
ENSMUSG00000022983_Scaf4	293.36	0.638102	0.221189	0.0264407	257.799	276.035	173.169	212.447	293.183	441.905	356.66	335.684
ENSMUSG00000029405_G3bp2	1572.01	0.63726	0.190157	0.00799087	1353.68	904.873	1505.49	1154.65	1943.23	1915.44	1965.04	1833.69
ENSMUSG00000032803_Cdv3	316.106	0.636658	0.196186	0.0105479	292.485	191.101	263.001	241.128	376.312	452.797	372.872	339.154
ENSMUSG00000024073_Birc6	803.227	0.636637	0.204331	0.0147587	655.278	694.171	472.968	693.641	770.5	945.273	1131.41	1062.57
ENSMUSG00000040365_Trim41	157.968	0.635051	0.231197	0.0366074	121.869	98.0007	168.84	105.161	211.843	203.059	197.102	157.867
ENSMUSG00000042804_Gpr153	69.164	0.63495	0.23738	0.0428567	60.9343	44.1003	64.9384	45.6762	77.7651	79.3563	97.2709	83.2705
ENSMUSG00000035011_Zbtb7a	1062.36	0.633985	0.153047	0.000618412	839.956	898.339	810.648	782.869	1252.29	1475.87	1112.64	1326.26
ENSMUSG00000031681_Smad1	290.057	0.633952	0.19577	0.0107197	282.173	187.835	221.873	215.634	316.424	412.341	325.943	358.237
ENSMUSG00000037851_Iars	462.796	0.633843	0.194114	0.0100263	392.792	405.069	325.774	328.231	478.211	552.382	711.613	508.297
ENSMUSG00000024927_Rela	671.931	0.631793	0.19277	0.00971836	580.282	638.638	400.454	490.754	875.975	850.357	719.293	819.694
ENSMUSG00000023830_Igf2r	470.288	0.629951	0.220219	0.0278671	412.478	251.535	461.063	349.476	480.892	613.844	607.516	585.496
ENSMUSG00000046879_Irgm1	318.158	0.628077	0.211514	0.021244	269.986	182.935	284.647	260.248	313.742	368.773	462.463	402.474
ENSMUSG00000051510_Mafg	636.719	0.625258	0.230884	0.0398137	607.468	360.969	541.153	491.816	890.276	926.601	604.103	671.368
ENSMUSG00000048429_1810026J23Rik	110.527	0.624931	0.226725	0.0358712	93.7451	66.9671	108.231	77.5433	138.547	152.488	135.667	111.027
ENSMUSG00000037242_Clic4	2489.17	0.623611	0.197521	0.0132358	2338	1380.18	2193.84	1922.65	2771.83	3138.46	3174.1	2994.27
ENSMUSG00000071054_Safb	396.154	0.622699	0.169063	0.00301014	342.17	349.536	266.247	291.053	462.121	497.922	524.751	435.435
ENSMUSG00000034663_Bmp2k	151.924	0.62252	0.237838	0.0485421	149.055	75.1338	132.041	120.033	158.212	208.505	191.129	181.287
ENSMUSG00000043940_Wdfy3	188.349	0.619785	0.234514	0.0458845	194.99	93.1006	139.618	163.585	232.401	220.175	225.259	237.668
ENSMUSG00000038664_Herc1	314.199	0.619345	0.184427	0.00785708	314.046	225.402	219.708	230.505	362.904	406.895	396.763	357.369
ENSMUSG00000040481_Bptf	1321.41	0.618939	0.182225	0.00708709	1121.19	1045.34	853.94	1148.28	1673.29	1748.17	1265.37	1715.72
ENSMUSG00000028599_Tnfrsf1b	416.205	0.61776	0.213769	0.0261186	338.42	240.102	415.606	317.609	424.58	470.692	562.294	560.341
ENSMUSG00000047412_Zbtb44	213.131	0.6177	0.194841	0.0128097	157.492	169.868	138.535	207.136	244.915	281.637	275.601	229.861
ENSMUSG00000021668_Polk	224.789	0.615928	0.205954	0.0202187	160.304	179.668	208.885	161.46	331.619	261.409	280.72	214.248
ENSMUSG00000029672_Fam3c	366.56	0.615915	0.232786	0.0456401	288.735	178.035	371.231	317.609	446.926	482.362	410.415	437.17
ENSMUSG00000049354_Dcaf7	307.63	0.615624	0.169771	0.00359699	275.611	218.868	230.531	245.377	332.513	353.213	419.801	385.126
ENSMUSG00000003992_Ssbp2	128.843	0.615615	0.209457	0.0229079	117.181	80.0339	104.984	103.037	163.575	143.152	182.596	136.182
ENSMUSG00000035247_Hectd1	744.978	0.615096	0.166152	0.00282673	631.842	674.571	567.129	482.256	834.858	943.717	862.639	962.815
ENSMUSG00000039470_Zdhhc2	237.244	0.613863	0.167607	0.00319468	210.926	166.601	193.733	177.394	275.306	317.425	279.867	276.701
ENSMUSG00000003541_Ier3	2776.79	0.613046	0.20485	0.0201371	1935.84	2428.78	2210.07	2208.39	4569.37	3028.76	3097.31	2735.78
ENSMUSG00000021732_Fgf10	170.958	0.611382	0.206367	0.0215593	110.619	160.068	124.465	147.651	222.569	229.511	168.944	203.839
ENSMUSG00000034390_Cmip	834.421	0.610347	0.190438	0.0116575	788.396	614.138	496.779	741.442	1021.67	942.161	976.122	1094.66
ENSMUSG00000024456_Diap1	529.029	0.609957	0.187849	0.0105011	441.539	525.937	380.972	329.294	617.652	689.31	615.196	632.335
ENSMUSG00000033306_Lpp	1363.18	0.609742	0.178625	0.006726	1040.57	1288.71	956.759	1033.56	1318.43	1705.38	1803.78	1758.22
ENSMUSG00000047888_Tnrc6b	418.672	0.60825	0.175239	0.00568248	337.482	303.802	312.787	371.783	419.217	494.032	523.044	587.231
ENSMUSG00000009470_Tnpo1	211.93	0.607902	0.213975	0.0292723	177.178	209.068	141.782	145.527	217.206	315.091	238.911	250.679
ENSMUSG00000034361_Cpne2	183.225	0.60747	0.213958	0.0294166	146.242	171.501	112.56	151.9	178.77	252.851	205.634	246.342
ENSMUSG00000020841_Cpd	459.21	0.604547	0.217104	0.0335571	423.728	279.302	306.293	446.14	484.468	493.254	621.168	619.324
ENSMUSG00000020674_Pxdn	236.089	0.60414	0.225785	0.0427656	234.363	129.034	189.404	194.389	280.669	331.429	295.226	234.198
ENSMUSG00000009563_Tor2a	143.631	0.603337	0.221206	0.0379461	125.618	91.4673	97.4076	140.215	190.39	197.613	148.466	157.867
ENSMUSG00000037487_Ubr5	719.579	0.602599	0.204177	0.0221952	613.093	627.204	396.124	650.089	764.243	973.281	865.199	867.401
ENSMUSG00000032504_Pdcd6ip	879.957	0.602174	0.196321	0.0166989	873.704	539.004	726.228	654.338	901.897	1131.99	1061.45	1151.04
ENSMUSG00000040021_Lats1	210.021	0.599678	0.190713	0.0137085	207.177	158.434	161.264	140.215	236.871	276.191	238.058	261.955
ENSMUSG00000021948_Prkcd	243.928	0.599035	0.220158	0.0385665	218.426	166.601	235.943	154.024	321.787	343.877	269.628	241.138
ENSMUSG00000024382_Ercc3	425.352	0.59768	0.209394	0.0283409	342.17	274.402	445.91	289.991	503.239	459.799	600.69	486.612
ENSMUSG00000024491_Rbm27	691.639	0.597534	0.197016	0.0181937	693.714	439.37	508.684	557.675	792.847	929.713	711.613	899.495
ENSMUSG00000055319_Sec23ip	205.725	0.597057	0.201001	0.0212156	207.177	161.701	155.852	129.593	247.597	233.401	234.645	275.834
ENSMUSG00000018604_Tbx3	186.078	0.595845	0.181542	0.00961303	167.804	132.301	127.712	163.585	208.267	221.731	227.819	239.403
ENSMUSG00000025856_Pdgfa	455.686	0.595775	0.219294	0.0389554	383.417	253.168	418.853	394.09	609.607	638.74	498.3	449.314
ENSMUSG00000020307_Cdc34	842.897	0.594393	0.165495	0.00398483	648.716	570.037	814.977	651.151	1069.94	941.383	1052.06	994.909
ENSMUSG00000020922_Lsm12	388.57	0.593829	0.166766	0.00431249	343.107	294.002	331.186	269.808	421.898	491.698	516.218	440.64
ENSMUSG00000018974_Sart3	414.934	0.593525	0.181381	0.00984022	339.357	392.003	260.836	332.48	504.132	445.017	497.447	548.198
ENSMUSG00000044791_Setd2	587.211	0.593025	0.188646	0.0137231	594.344	437.736	474.05	365.41	746.366	705.648	669.804	704.33
ENSMUSG00000031154_Otud5	285.508	0.589289	0.203605	0.0257896	254.049	220.502	259.754	177.394	356.647	407.673	313.997	294.049
ENSMUSG00000038013_Wipf2	231.516	0.589209	0.190802	0.0158694	194.99	178.035	147.194	218.821	248.491	269.967	285.84	308.795
ENSMUSG00000008575_Nfib	2073.16	0.589102	0.15047	0.00143682	1783.03	1393.24	1720.87	1722.95	2256.08	2554.96	2454.81	2699.35
ENSMUSG00000024754_Tmem2	560.618	0.589059	0.221389	0.0441607	520.285	385.469	415.606	468.447	732.959	844.133	472.702	645.346
ENSMUSG00000074030_Exoc8	117.024	0.588824	0.206861	0.0288914	112.494	80.0339	88.7492	91.3524	119.776	156.379	139.08	148.326
ENSMUSG00000020721_Helz	349.043	0.588527	0.177354	0.00865985	324.358	251.535	245.684	292.115	399.552	367.995	450.518	460.59
ENSMUSG00000055024_Ep300	482.998	0.58719	0.140076	0.000518918	411.541	398.536	357.161	377.094	562.233	553.16	609.223	595.037
ENSMUSG00000025027_Xpnpep1	257.401	0.587127	0.175191	0.00799087	211.864	161.701	228.367	218.821	288.714	315.091	331.062	303.59
ENSMUSG00000071652_Ints5	332.29	0.586985	0.178112	0.00925439	269.986	254.802	266.247	270.871	348.602	348.545	484.648	414.618
ENSMUSG00000026469_Xpr1	245.594	0.586659	0.180364	0.0103557	230.613	179.668	167.758	206.074	275.306	309.645	274.748	320.938
ENSMUSG00000024335_Brd2	2666.47	0.586487	0.207047	0.0298055	1835.53	2659.08	2325.88	1709.14	3725.57	3497.9	2802.08	2776.55
ENSMUSG00000034300_Fam53c	322.945	0.585931	0.191488	0.0170326	302.797	261.335	225.12	243.252	453.183	326.761	418.947	352.165
ENSMUSG00000022508_Bcl6	172.286	0.585059	0.205878	0.0292406	127.493	129.034	128.795	165.709	218.994	238.847	162.971	206.441
ENSMUSG00000001441_Npepps	1018.5	0.584965	0.175791	0.00844554	981.511	645.171	870.175	759.5	1249.6	1212.91	1285	1144.1
ENSMUSG00000034621_Gpatch8	337.247	0.584563	0.173263	0.00751655	321.546	261.335	256.507	239.003	455.864	386.667	374.578	402.474
ENSMUSG00000037679_Inf2	478.838	0.584347	0.208547	0.0321587	346.857	501.437	386.384	300.613	645.361	620.846	494.887	534.319
ENSMUSG00000024413_Npc1	342.787	0.583003	0.220635	0.0459199	239.987	207.435	279.235	369.659	359.328	385.111	452.224	449.314
ENSMUSG00000056153_Socs6	333.224	0.582056	0.168388	0.00593227	283.11	240.102	240.272	302.738	393.295	395.225	364.339	446.712
ENSMUSG00000019841_Rev3l	222.977	0.578906	0.176978	0.00986324	201.552	151.901	162.346	197.576	281.563	254.407	252.563	281.905
ENSMUSG00000076431_Sox4	1626.22	0.574727	0.189323	0.018084	1379.93	1267.48	1336.65	1241.76	2225.69	2341.01	1511.96	1705.31
ENSMUSG00000031558_Slit2	985.912	0.574017	0.194077	0.0217931	752.773	736.638	681.853	997.441	988.6	1099.32	1369.47	1261.2
ENSMUSG00000016528_Mapkapk2	615.857	0.573917	0.160268	0.00409497	538.097	452.436	471.886	516.247	689.16	856.581	740.624	661.827
ENSMUSG00000058392_Rrp1b	285.01	0.573088	0.212957	0.0413409	229.675	311.969	199.144	178.456	329.831	378.887	324.236	327.878
ENSMUSG00000027639_Samhd1	653.539	0.569907	0.155824	0.0032551	485.6	556.97	494.614	568.297	700.78	771.778	755.982	894.291
ENSMUSG00000039081_Zfp503	593.607	0.569075	0.200671	0.029586	519.348	382.203	610.421	398.339	653.406	673.75	761.955	749.435
ENSMUSG00000042622_Maff	363.591	0.56839	0.188791	0.0192321	260.611	321.769	334.433	255.999	462.121	474.582	450.518	348.695
ENSMUSG00000040383_Aqr	310.783	0.565664	0.213171	0.044923	223.113	274.402	307.375	198.638	385.25	408.451	399.323	289.712
ENSMUSG00000031540_Kat6a	464.932	0.562633	0.212237	0.0451652	438.727	414.869	256.507	391.966	485.362	557.05	544.376	630.601
ENSMUSG00000056214_Pard6g	264.567	0.562075	0.200269	0.0317873	218.426	181.301	174.251	279.368	305.697	310.423	314.85	332.215
ENSMUSG00000004897_Hdgf	4193.6	0.560041	0.182499	0.0166499	3809.8	2575.78	4035.92	3134.66	4951.05	5277.19	4859.28	4905.15
ENSMUSG00000039218_Srrm2	4497.81	0.555727	0.172732	0.011283	3883.86	4396.96	3334.59	2955.14	5266.58	5193.17	5837.11	5115.06
ENSMUSG00000024294_Mib1	332.089	0.552856	0.204629	0.040334	252.174	346.269	217.544	263.435	360.222	460.577	411.268	345.226
ENSMUSG00000036097_Fam178a	525.476	0.552206	0.150526	0.00313745	413.416	437.736	401.536	452.513	558.657	701.758	603.25	634.938
ENSMUSG00000040596_Pogk	198.001	0.550179	0.196233	0.0320522	177.178	189.468	128.795	148.713	210.055	264.521	240.617	224.657
ENSMUSG00000026596_Abl2	342.136	0.549014	0.151911	0.00373574	277.485	289.102	247.848	297.426	407.596	437.237	382.257	398.137
ENSMUSG00000037197_Rbm17	918.203	0.548647	0.143696	0.00197655	764.023	710.505	805.236	702.139	1202.23	1115.66	1068.27	977.561
ENSMUSG00000002881_Nab1	1523.19	0.54862	0.158155	0.00571611	1266.5	1267.48	1136.42	1277.87	1642.9	1680.49	2188.59	1725.26
ENSMUSG00000008398_Elk3	444.792	0.547796	0.186746	0.0231317	367.481	426.303	291.141	362.223	538.099	598.284	532.43	442.375
ENSMUSG00000042699_Dhx9	678.029	0.547275	0.184774	0.0215952	604.656	625.571	498.943	475.882	793.74	916.487	856.666	652.286
ENSMUSG00000028228_Cpne3	656.86	0.544579	0.179669	0.0182645	608.406	405.069	596.351	524.745	757.093	788.117	843.014	732.087
ENSMUSG00000051323_Pcdh19	532.163	0.544228	0.152512	0.0042366	481.85	395.269	411.277	441.891	667.707	676.084	569.973	613.253
ENSMUSG00000001440_Kpnb1	944.762	0.541334	0.195676	0.0350216	941.201	715.405	714.322	706.388	860.779	1198.9	1296.95	1124.15
ENSMUSG00000013663_Pten	527.269	0.540378	0.161514	0.00807616	461.226	356.069	476.215	422.77	582.791	595.172	664.684	659.225
ENSMUSG00000024002_Brd4	1161.26	0.539988	0.187193	0.0264407	1031.2	1082.91	725.146	947.516	1549.05	1310.16	1187.73	1456.37
ENSMUSG00000053617_Sh3pxd2a	591.275	0.539613	0.203936	0.0456401	608.406	418.136	474.05	425.957	632.847	869.029	691.988	609.783
ENSMUSG00000030774_Pak1	284.143	0.538366	0.164267	0.00971836	228.738	209.068	260.836	227.319	335.194	359.437	297.785	354.767
ENSMUSG00000021690_Jmy	151.067	0.536604	0.20235	0.0450984	149.055	93.1006	132.041	116.846	173.407	192.945	166.384	184.756
ENSMUSG00000037470_Uggt1	779.169	0.534185	0.194656	0.036761	701.213	476.937	599.598	765.873	1008.26	899.371	809.737	972.357
ENSMUSG00000034724_Cnot6l	681.21	0.530988	0.169179	0.0138982	603.718	625.571	472.968	527.932	698.992	792.785	898.476	829.236
ENSMUSG00000032402_Smad3	450.781	0.528683	0.158977	0.00849198	354.356	427.936	311.704	384.53	521.116	538.378	547.789	520.441
ENSMUSG00000022500_Litaf	1026.4	0.525944	0.145904	0.00383776	805.27	788.905	834.459	935.831	1160.22	1097.76	1333.63	1255.13
ENSMUSG00000008393_Carhsp1	834.401	0.523397	0.163724	0.0119288	646.841	671.305	590.94	829.607	972.511	1062.75	947.111	954.141
ENSMUSG00000020802_Ube2o	190.059	0.522859	0.192737	0.0393008	186.553	150.268	159.099	127.468	202.904	246.627	210.754	236.801
ENSMUSG00000039960_Rhou	170.581	0.522098	0.178354	0.0235371	138.743	142.101	119.054	160.398	210.949	206.171	186.862	200.37
ENSMUSG00000067367_Lyar	987.055	0.520196	0.179122	0.0250801	848.393	914.673	651.549	830.67	1255.86	1303.93	990.627	1100.73
ENSMUSG00000024241_Sos1	393.261	0.519426	0.176354	0.022536	316.858	378.936	333.35	265.559	424.58	427.901	491.474	507.43
ENSMUSG00000017428_Psmd11	941.51	0.517088	0.160173	0.0109664	925.264	703.971	769.52	697.89	1030.61	1206.68	1089.6	1108.54
ENSMUSG00000029763_Exoc4	892.761	0.516757	0.191287	0.040343	724.65	947.34	601.763	667.085	1008.26	946.051	1180.9	1066.04
ENSMUSG00000068923_Syt11	585.551	0.516432	0.174535	0.0217548	531.535	388.736	520.59	484.38	670.389	787.339	607.516	693.921
ENSMUSG00000007670_Khsrp	1219.59	0.515855	0.175679	0.0230108	1169	777.472	1087.72	978.321	1504.35	1503.1	1303.77	1432.95
ENSMUSG00000019889_Ptprk	643.166	0.514352	0.191585	0.0420114	456.539	444.27	614.75	602.289	760.668	871.363	639.94	755.506
ENSMUSG00000056211_R3hdm1	300.327	0.513794	0.183015	0.0317306	310.296	231.935	230.531	215.634	385.25	357.103	336.182	335.684
ENSMUSG00000036712_Cyld	447.352	0.513667	0.138075	0.0026714	400.292	369.136	353.914	350.538	506.814	531.376	532.43	534.319
ENSMUSG00000048490_Nrip1	352.488	0.512547	0.17108	0.0199706	293.422	336.469	253.26	280.431	434.412	359.437	453.931	408.546
ENSMUSG00000063229_Ldha	1500.88	0.509361	0.142284	0.00410249	1253.37	1293.61	1276.04	1132.34	1894.97	1895.99	1560.6	1700.11
ENSMUSG00000032228_Tcf12	649.512	0.508211	0.189721	0.0425639	656.216	431.203	553.059	502.438	814.299	855.025	658.712	725.147
ENSMUSG00000094483_Purb	814.609	0.505158	0.168363	0.0197561	757.46	682.738	567.129	686.205	1002.01	1026.96	802.058	992.307
ENSMUSG00000028284_Map3k7	597.164	0.503992	0.189911	0.0449154	596.219	406.703	511.931	458.887	690.947	829.351	604.103	679.175
ENSMUSG00000056537_Rlim	374.874	0.503269	0.181582	0.034544	329.045	331.569	323.61	257.061	369.161	464.467	505.126	418.955
ENSMUSG00000028556_Dock7	195.619	0.500613	0.184376	0.0391181	157.492	194.368	153.688	144.464	219.888	240.403	253.416	201.237
ENSMUSG00000032875_Arhgef17	252.21	0.496435	0.174212	0.0286291	213.739	225.402	172.087	226.257	301.228	264.521	294.372	320.071
ENSMUSG00000022708_Zbtb20	516.781	0.494292	0.18813	0.0475219	480.912	445.903	308.457	481.193	586.367	611.51	607.516	612.385
ENSMUSG00000047710_Champ1	296.536	0.49201	0.18245	0.040803	215.614	289.102	265.165	217.759	377.205	304.977	373.725	328.745
ENSMUSG00000020114_Cand1	650.795	0.491358	0.151945	0.0108382	635.592	481.837	535.742	508.812	749.048	752.328	790.966	752.037
ENSMUSG00000028412_Slc44a1	360.184	0.483458	0.180985	0.0432107	322.483	227.035	318.198	331.418	390.613	447.351	447.105	397.27
ENSMUSG00000007836_Hnrnpa0	2012.49	0.480888	0.154275	0.0147274	1899.28	1406.31	1685.15	1727.2	2238.21	2362.79	2570.85	2210.14
ENSMUSG00000020534_Shmt1	176.234	0.479954	0.177559	0.0402233	135.93	142.101	143.947	166.771	204.692	231.845	189.422	195.165
ENSMUSG00000057522_Spop	816.048	0.478236	0.176287	0.0393008	758.398	525.937	785.755	655.4	944.801	1019.18	940.285	898.628
ENSMUSG00000031586_Rbpms	203.954	0.478153	0.164137	0.0244919	178.116	182.935	148.276	173.145	230.614	232.623	250.856	235.066
ENSMUSG00000015597_Zfp318	234.699	0.474768	0.177865	0.043416	196.865	182.935	191.568	213.51	286.033	252.851	235.498	318.336
ENSMUSG00000007029_Vars	552.635	0.471386	0.14874	0.0128275	429.353	483.47	426.429	514.123	622.121	619.29	625.435	700.86
ENSMUSG00000026827_Gpd2	804.17	0.471117	0.159086	0.0215959	695.589	739.905	562.8	698.952	916.198	974.059	835.335	1010.52
ENSMUSG00000032253_Phip	576.659	0.470572	0.175175	0.0418642	453.726	543.904	446.993	490.754	663.238	770.222	540.109	704.33
ENSMUSG00000078566_Bnip3	360.988	0.468873	0.174591	0.0419326	346.857	313.602	261.918	288.929	471.954	433.347	407.855	363.441
ENSMUSG00000027465_Tbc1d20	270.949	0.460157	0.170177	0.0401374	216.551	187.835	267.33	239.003	313.742	315.091	311.437	316.601
ENSMUSG00000037896_Rcor1	745.709	0.456658	0.16997	0.0418402	688.089	717.038	570.376	540.679	762.456	950.719	902.742	833.573
ENSMUSG00000022533_Atp13a3	360.136	0.452135	0.155319	0.0246234	310.296	305.435	279.235	321.858	404.021	473.026	389.084	398.137
ENSMUSG00000001036_Epn2	512.261	0.449964	0.150473	0.0202187	457.476	385.469	424.264	463.135	536.311	581.168	607.516	642.744
ENSMUSG00000052040_Klf13	276.244	0.449449	0.161654	0.033881	255.924	230.302	244.601	202.887	319.105	294.863	339.595	322.673
ENSMUSG00000052488_Cherp	538.276	0.449018	0.170679	0.0471735	391.855	556.97	435.087	439.766	628.378	681.53	581.919	590.7
ENSMUSG00000069539_Scyl2	274.419	0.447705	0.15942	0.0316589	240.925	227.035	242.437	217.759	319.999	277.747	325.09	344.358
ENSMUSG00000064210_Ano6	723.308	0.445758	0.154651	0.0265598	582.157	553.704	673.195	639.467	825.025	759.33	802.911	950.672
ENSMUSG00000050931_Sgms2	341.485	0.443236	0.167557	0.0456889	280.298	280.935	254.342	342.04	371.842	431.791	395.91	374.717
ENSMUSG00000048612_Myof	1943.82	0.438916	0.154308	0.0290594	1750.22	1783.61	1429.73	1639.03	1916.42	2292	2347.3	2392.29
ENSMUSG00000059923_Grb2	529.454	0.436197	0.151423	0.0266102	506.224	460.603	427.511	405.775	610.501	662.08	590.451	572.485
ENSMUSG00000024812_Tjp2	428.292	0.435408	0.15186	0.0275559	364.668	357.702	351.75	382.405	465.697	547.714	439.425	516.971
ENSMUSG00000028961_Pgd	971.435	0.433416	0.141764	0.0171403	768.71	921.206	795.495	823.234	1149.49	1209.79	1040.12	1063.43
ENSMUSG00000001280_Sp1	1204.98	0.430823	0.127721	0.00752196	1053.69	1058.41	1043.34	950.702	1359.55	1401.18	1470.16	1302.84
ENSMUSG00000014077_Chp1	433.507	0.430699	0.165001	0.0494246	387.167	311.969	429.676	346.289	531.842	466.802	506.832	487.479
ENSMUSG00000028960_Ube4b	900.805	0.429307	0.157188	0.0376624	824.957	743.172	699.17	803.051	891.17	981.061	1154.45	1109.41
ENSMUSG00000051695_Pcbp1	1273.1	0.411588	0.150243	0.0371213	1154	978.373	1185.13	1051.61	1574.97	1431.52	1273.05	1536.17
ENSMUSG00000039852_Rere	879.877	0.397007	0.142768	0.0338662	762.148	841.172	656.96	779.682	987.706	1033.97	959.057	1018.33
ENSMUSG00000037905_Bri3bp	613.756	0.388665	0.148306	0.0482137	542.784	503.07	481.627	598.04	709.718	744.548	647.619	682.645
ENSMUSG00000030138_Bms1	875.331	0.345729	0.12529	0.0356931	791.209	785.639	797.66	709.575	985.025	982.617	985.508	965.417
ENSMUSG00000024914_Drap1	1183.69	-0.374351	0.142234	0.0470802	1243.06	1275.64	1359.38	1466.95	1041.34	947.607	993.187	1142.37
ENSMUSG00000005656_Snx6	831.073	-0.390457	0.129635	0.0191961	935.576	932.64	938.36	964.511	728.489	668.304	781.58	699.125
ENSMUSG00000027210_Meis2	1042.09	-0.391225	0.133673	0.0235647	1280.56	1180.91	1168.89	1099.42	847.372	869.807	961.616	928.119
ENSMUSG00000053907_Mat2a	3045.32	-0.395985	0.14687	0.0408432	3444.19	3381.02	3907.13	3110.23	2644.01	2840.49	2709.08	2326.37
ENSMUSG00000005410_Mcm5	893.922	-0.39801	0.152209	0.0488175	884.954	1095.97	1080.14	1005.94	819.662	801.343	676.63	786.733
ENSMUSG00000038943_Prc1	592.227	-0.406135	0.141759	0.0276232	664.653	731.738	668.866	636.28	487.149	564.83	482.941	501.358
ENSMUSG00000022314_Rad21	2583.63	-0.406953	0.138608	0.0230196	2834.85	3333.66	2795.6	2820.24	2091.61	2158.18	2435.18	2199.73
ENSMUSG00000062169_Cnih4	862.366	-0.410659	0.145183	0.0300648	905.578	1017.57	1120.19	894.404	731.171	725.876	728.678	775.457
ENSMUSG00000030062_Rpn1	1824.44	-0.415806	0.150995	0.0360367	1855.22	2198.48	2004.43	2284.87	1659.88	1588.68	1351.55	1652.4
ENSMUSG00000004667_Polr2e	1065.46	-0.418851	0.13947	0.0196386	1091.19	1159.67	1268.46	1356.48	900.109	878.365	932.606	936.793
ENSMUSG00000041278_Ttc1	728.039	-0.421191	0.15573	0.0401095	711.525	914.673	929.702	779.682	615.864	605.286	609.223	658.357
ENSMUSG00000031358_Msl3	511.24	-0.425617	0.15565	0.0374789	606.531	676.205	502.19	560.861	451.395	425.567	432.599	434.568
ENSMUSG00000026393_Nek7	322.133	-0.42715	0.154897	0.0357986	356.231	380.569	390.713	350.538	280.669	240.403	298.639	279.303
ENSMUSG00000028692_Akr1a1	2031.61	-0.43156	0.151885	0.0292594	2342.69	2041.68	2717.67	2229.64	1759.1	1824.42	1574.25	1763.43
ENSMUSG00000031246_Sh3bgrl	1395.7	-0.43411	0.145067	0.0201371	1565.54	1425.91	1658.09	1765.44	1164.69	1070.53	1261.96	1253.39
ENSMUSG00000025794_Rpl14	3925.82	-0.434875	0.166627	0.0494544	3753.55	5473.34	4432.05	4395.54	3425.24	3310.4	3038.44	3578.03
ENSMUSG00000007656_Arpp19	1247.43	-0.436516	0.161202	0.0398146	1290.87	1666.01	1235.99	1547.68	1019.88	1005.18	1136.53	1077.31
ENSMUSG00000058240_Cryzl1	621.491	-0.43701	0.156452	0.0328668	672.152	672.938	822.553	691.516	592.624	536.044	494.887	489.214
ENSMUSG00000040354_Mars	971.763	-0.444636	0.146836	0.0183679	1022.76	1251.14	1121.27	1087.73	871.506	849.579	725.265	844.849
ENSMUSG00000032336_Nptn	1187.04	-0.446211	0.128637	0.00571611	1272.12	1350.78	1357.21	1496.69	980.555	1032.41	1030.73	975.826
ENSMUSG00000040785_Ttc3	2914.94	-0.446753	0.163571	0.0376624	2946.41	3771.39	2903.83	3830.43	2528.71	2428.92	2281.6	2628.23
ENSMUSG00000033020_Polr2f	903.262	-0.450524	0.170155	0.0454931	925.264	1064.94	967.582	1215.2	668.601	706.426	857.52	820.561
ENSMUSG00000019428_Fkbp8	743.872	-0.451417	0.162226	0.0337171	777.147	952.24	791.166	917.773	583.685	568.72	722.706	637.54
ENSMUSG00000021072_Tmx1	1472.15	-0.452544	0.161846	0.0326396	1541.17	1443.88	1933	1885.47	1150.39	1223.8	1313.16	1286.36
ENSMUSG00000029076_Sdf4	940.561	-0.452938	0.150907	0.019711	937.451	1257.68	1066.07	1088.79	772.288	760.108	830.215	811.887
ENSMUSG00000041891_Lman1	2765.48	-0.453709	0.162563	0.0330782	2835.79	3474.12	2786.94	3691.27	2452.73	2393.14	2082.79	2407.04
ENSMUSG00000030357_Fkbp4	1384.08	-0.462809	0.171349	0.0403798	1354.62	1886.51	1390.76	1786.68	1086.92	1164.67	1217.59	1184.87
ENSMUSG00000025809_Itgb1	4795.03	-0.466508	0.141731	0.00935323	5264.72	4846.13	5889.91	6252.33	3902.56	4153.76	4104.15	3946.68
ENSMUSG00000021103_Mnat1	601.45	-0.470471	0.153097	0.0165017	674.965	777.472	740.298	603.351	501.451	545.38	482.941	485.745
ENSMUSG00000020029_Nudt4	922.676	-0.470724	0.153517	0.0167427	1017.13	1239.71	944.854	1087.73	700.78	816.903	786.7	787.6
ENSMUSG00000047675_Rps8	10479.9	-0.470741	0.13867	0.00711279	10746	12137.4	13332.9	12482.4	9273.71	8747.08	7977.92	9141.54
ENSMUSG00000029661_Col1a2	16590.1	-0.471634	0.156348	0.0189508	19542.1	17779	19338.7	20451.3	11929.3	12627.8	15179.4	15873.4
ENSMUSG00000028029_Aimp1	1346.32	-0.473457	0.159584	0.0213764	1549.61	1342.61	1607.23	1760.13	1269.27	1100.1	994.04	1147.57
ENSMUSG00000032353_Tmed3	403.712	-0.474334	0.178331	0.0442506	386.23	496.537	484.873	510.936	351.284	322.871	290.106	386.861
ENSMUSG00000031696_Vps35	2155.14	-0.474533	0.144168	0.00935323	2113.01	2677.05	2746.89	2489.88	1786.81	1748.17	1845.59	1833.69
ENSMUSG00000031954_Cfdp1	2844	-0.475716	0.179364	0.0450737	2776.73	4187.9	3256.66	3015.69	2636.86	2380.69	2199.69	2297.75
ENSMUSG00000031388_Naa10	356.167	-0.476075	0.169034	0.0310757	342.17	447.536	411.277	457.824	283.351	318.203	313.144	275.834
ENSMUSG00000020949_Fkbp3	1240.95	-0.478859	0.179488	0.0435383	1259.93	1247.88	1762	1509.44	983.237	946.829	1184.32	1033.94
ENSMUSG00000040242_Fgfr1op2	551.993	-0.482837	0.156902	0.0163572	613.093	735.005	597.433	629.907	493.406	462.911	400.176	484.01
ENSMUSG00000029148_Nrbp1	381.314	-0.484806	0.18174	0.0435562	395.604	522.67	430.758	431.268	338.77	259.075	358.366	313.999
ENSMUSG00000015092_Edf1	1164.51	-0.487441	0.184795	0.0464193	1075.26	1677.44	1219.76	1466.95	982.343	895.481	971.856	1027
ENSMUSG00000025917_Cops5	717.519	-0.492574	0.164746	0.020232	789.334	919.573	856.105	791.367	635.529	644.186	479.528	624.529
ENSMUSG00000005779_Psmb4	3412.1	-0.492664	0.161873	0.0177313	3352.32	4225.46	4495.9	3883.54	2953.29	2763.46	2489.79	3133.05
ENSMUSG00000034259_Exosc4	245.256	-0.493146	0.183939	0.0423743	263.424	331.569	265.165	287.866	223.463	171.939	229.525	189.093
ENSMUSG00000002395_Use1	1071.24	-0.499759	0.171419	0.0243478	1091.19	1143.34	1464.36	1320.36	985.919	896.259	756.836	911.639
ENSMUSG00000006095_Tbcb	329.55	-0.501443	0.170147	0.0224366	368.418	375.669	376.643	423.833	268.156	225.621	288.4	309.662
ENSMUSG00000020778_Ten1	163.42	-0.501495	0.181038	0.0346613	194.99	176.401	172.087	222.008	140.335	133.816	122.868	144.856
ENSMUSG00000025240_Sacm1l	390.242	-0.502015	0.187914	0.0432107	489.349	352.802	470.803	515.185	297.653	297.197	377.138	321.806
ENSMUSG00000021774_Ube2e1	394.869	-0.504857	0.162619	0.01515	424.665	401.803	489.203	536.43	311.06	328.317	339.595	327.878
ENSMUSG00000093930_Hmgcs1	3652.32	-0.506928	0.136299	0.00267439	4461.33	3756.69	4696.13	4234.08	2874.63	3023.32	3194.58	2977.79
ENSMUSG00000063457_Rps15	10419.3	-0.507264	0.175863	0.0264416	9229.2	12712.3	14303.8	12685.2	8750.81	7982.31	9023.15	8667.94
ENSMUSG00000018287_Spag7	728.278	-0.510026	0.154227	0.00896596	731.212	953.873	869.092	869.972	657.875	600.618	554.615	588.965
ENSMUSG00000035048_Anapc13	492.935	-0.512543	0.196414	0.049463	563.408	465.503	738.133	550.239	418.323	437.237	343.008	427.629
ENSMUSG00000032026_Rexo2	1098.22	-0.514172	0.145637	0.0047066	1335.87	1394.88	1115.86	1321.42	954.634	822.349	931.753	909.036
ENSMUSG00000069744_Psmb3	2264.5	-0.515563	0.165161	0.014554	2488.93	2559.45	2754.47	2856.36	1622.34	1664.93	2252.59	1916.96
ENSMUSG00000012848_Rps5	9152.77	-0.515801	0.189859	0.0389554	7995.52	12937.7	11185.6	10969.7	7250.03	6693.93	8343.11	7846.51
ENSMUSG00000020133_2310011J03Rik	257.724	-0.515818	0.175263	0.0226627	270.923	338.102	339.844	265.559	223.463	225.621	200.515	197.767
ENSMUSG00000020219_Timm13	898.419	-0.51664	0.15314	0.00751655	892.453	1117.21	1106.12	1115.35	800.891	711.094	679.19	765.048
ENSMUSG00000057388_Mrpl18	862.815	-0.516811	0.187833	0.0362031	969.324	837.906	1166.73	1087.73	771.394	697.09	568.267	804.081
ENSMUSG00000027671_Actl6a	581.634	-0.516877	0.16326	0.0129101	576.532	717.038	776.014	670.272	484.468	518.15	481.235	429.364
ENSMUSG00000023967_Mrps18a	271.357	-0.517379	0.189268	0.0374858	258.736	367.503	324.692	328.231	261.899	217.063	218.433	194.298
ENSMUSG00000090862_Rps13	5994.46	-0.519531	0.159191	0.0100688	5576.9	7812.29	7654.07	7207.28	5038.64	4706.14	5020.54	4939.85
ENSMUSG00000025138_Sirt7	166.326	-0.520542	0.170384	0.0171697	186.553	222.135	191.568	184.829	134.078	127.592	144.2	139.652
ENSMUSG00000033940_Brk1	1013.1	-0.520976	0.137572	0.002159	1059.32	1236.44	1255.48	1225.82	782.12	816.903	890.796	837.91
ENSMUSG00000039771_Polr2j	648.041	-0.52101	0.169679	0.0165818	663.715	717.038	860.434	813.674	527.373	483.918	622.022	496.153
ENSMUSG00000027808_Serp1	1001.11	-0.522271	0.174256	0.0199079	1117.44	1285.44	1050.92	1268.31	714.188	721.986	969.296	881.28
ENSMUSG00000022024_Sugt1	710.988	-0.522684	0.187306	0.0331009	664.653	994.707	879.915	815.798	595.305	560.162	505.126	672.236
ENSMUSG00000059119_Nap1l4	832.415	-0.523262	0.190048	0.0360419	888.704	1117.21	947.018	975.134	820.556	765.554	564.854	580.291
ENSMUSG00000041697_Cox6a1	3394.27	-0.526875	0.158938	0.00873971	3578.25	3738.73	4419.06	4292.5	2577.87	2458.49	3131.44	2957.84
ENSMUSG00000020952_Scfd1	865.732	-0.526884	0.14068	0.00245971	1022.76	1136.81	1033.6	896.528	686.478	702.536	713.32	733.821
ENSMUSG00000023015_Racgap1	689.114	-0.528198	0.168894	0.0143539	811.833	777.472	925.372	740.379	532.736	507.258	678.336	539.524
ENSMUSG00000036646_Man1b1	259.639	-0.529947	0.198726	0.0436145	239.05	362.602	296.552	330.356	212.737	215.507	180.036	240.27
ENSMUSG00000002015_Bcap31	1424.06	-0.531696	0.175216	0.0181406	1278.68	1773.81	1935.16	1747.38	1096.76	1130.44	1216.74	1213.49
ENSMUSG00000024847_Aip	559.854	-0.532051	0.20146	0.0460835	560.596	785.639	535.742	766.935	414.747	406.117	506.832	502.225
ENSMUSG00000039983_Ccdc32	190.279	-0.533046	0.201413	0.045627	184.678	207.435	227.284	280.431	149.273	137.706	172.357	163.071
ENSMUSG00000032783_Troap	277.331	-0.536542	0.180171	0.0208934	316.858	398.536	313.869	285.742	208.267	244.293	207.341	243.74
ENSMUSG00000032171_Pin1	466.948	-0.537527	0.198931	0.0403185	440.602	718.672	564.964	489.691	354.859	383.555	419.801	363.441
ENSMUSG00000014504_Srp19	1032.57	-0.538651	0.169958	0.0128275	981.511	1239.71	1388.6	1283.18	934.969	865.917	773.901	792.805
ENSMUSG00000062997_Rpl35	2260.11	-0.538714	0.196986	0.0374652	2049.27	2685.22	3135.44	2839.36	1899.44	1699.16	2208.22	1564.79
ENSMUSG00000089922_3110039M20Rik	612.556	-0.539336	0.191882	0.0315109	527.785	841.172	826.882	708.512	521.116	485.474	482.941	506.562
ENSMUSG00000044600_Smim7	557.085	-0.541817	0.164609	0.00935323	529.66	728.472	682.936	702.139	434.412	437.237	481.235	460.59
ENSMUSG00000024346_Pfdn1	1896.48	-0.54284	0.151156	0.00398533	2148.64	1969.81	2521.77	2354.98	1679.55	1516.33	1388.24	1592.55
ENSMUSG00000032491_Nradd	498.286	-0.542948	0.186202	0.0243272	487.475	653.338	647.219	576.795	394.189	382.777	492.327	352.165
ENSMUSG00000078572_1810043H04Rik	328.922	-0.544642	0.180614	0.0189884	355.294	352.802	371.231	481.193	269.049	264.521	239.764	297.519
ENSMUSG00000028684_Urod	324.101	-0.545669	0.182174	0.0199819	315.921	409.969	383.137	430.206	264.58	224.065	298.639	266.292
ENSMUSG00000008690_Ncaph2	925.49	-0.545753	0.126722	0.000336895	1039.63	1095.97	1162.4	1096.23	766.925	789.673	720.999	732.087
ENSMUSG00000022551_Cyc1	585.896	-0.547076	0.194689	0.0315577	659.028	672.938	901.562	549.177	430.837	486.252	506.832	480.54
ENSMUSG00000000751_Rpa1	1293.62	-0.547765	0.186788	0.0231769	1486.8	1215.21	1723.03	1718.7	930.5	933.603	1202.23	1138.9
ENSMUSG00000028394_Pole3	906.637	-0.547889	0.176687	0.0153113	964.637	1144.97	1047.67	1150.4	802.679	792.007	564.854	785.865
ENSMUSG00000038274_Fau	5158.11	-0.549414	0.172651	0.0124242	4753.81	6871.48	6128.02	6762.2	4449.59	3894.68	3924.11	4480.99
ENSMUSG00000032375_Aph1b	158.608	-0.550341	0.209087	0.0470802	175.303	238.468	152.605	189.078	110.838	122.146	141.64	138.784
ENSMUSG00000040618_Pck2	1207.82	-0.552197	0.152909	0.00377111	1318.06	1630.08	1376.69	1421.27	919.774	879.921	1029.88	1086.85
ENSMUSG00000028525_Pde4b	509.392	-0.552241	0.202711	0.0382693	593.406	481.837	774.932	571.484	433.518	380.443	478.675	360.839
ENSMUSG00000041629_Fam104a	1680.27	-0.552576	0.155862	0.00450945	1636.79	2257.28	2068.29	2032.06	1433.74	1405.85	1315.72	1292.43
ENSMUSG00000027893_Ahcyl1	1251.5	-0.553164	0.165645	0.00820908	1768.03	1223.38	1457.87	1503.07	947.483	1060.42	1078.51	973.224
ENSMUSG00000017716_Birc5	951.11	-0.553624	0.192121	0.0265972	1061.19	935.906	1391.85	1135.53	880.444	763.22	628.848	811.887
ENSMUSG00000046573_Lyrm4	173.267	-0.556702	0.198911	0.0324402	197.802	184.568	204.556	237.941	108.156	156.379	151.879	144.856
ENSMUSG00000039831_Arhgap29	588.352	-0.558278	0.159359	0.0051238	771.522	779.105	615.833	637.342	493.406	455.909	445.398	508.297
ENSMUSG00000028657_Ppt1	489.658	-0.558952	0.194536	0.0272014	474.35	589.637	592.022	677.707	328.044	377.331	396.763	481.408
ENSMUSG00000071180_Smim15	601.865	-0.561742	0.168384	0.00825894	702.151	837.906	658.043	673.458	539.887	468.358	414.681	520.441
ENSMUSG00000064037_Gpn1	191.239	-0.562548	0.200146	0.0315109	195.927	285.835	203.474	228.381	170.726	130.704	156.999	157.867
ENSMUSG00000028937_Acot7	1216.88	-0.562559	0.177252	0.012689	1108.07	1716.65	1432.97	1548.74	998.433	952.275	1031.58	946.335
ENSMUSG00000067722_BC003965	256.105	-0.562864	0.196724	0.0278343	243.737	290.735	339.844	347.352	240.446	200.725	209.047	176.95
ENSMUSG00000030603_Psmc4	524.563	-0.56686	0.190844	0.0212156	485.6	748.072	600.68	672.396	459.44	420.121	363.486	446.712
ENSMUSG00000040446_Rprd1a	136.058	-0.567035	0.214554	0.0458845	153.742	212.335	151.523	133.842	94.7483	106.586	119.455	116.232
ENSMUSG00000020691_Mettl2	186.693	-0.568589	0.175046	0.0104675	196.865	246.635	237.025	212.447	162.681	144.708	156.999	136.182
ENSMUSG00000024683_Mrpl16	365.391	-0.568959	0.162944	0.00530707	358.106	468.77	472.968	447.202	297.653	285.527	285.84	307.06
ENSMUSG00000005078_Jkamp	549.817	-0.57045	0.173365	0.00937015	578.407	748.072	692.676	610.786	387.038	448.129	517.072	416.353
ENSMUSG00000045969_Ing1	1035.57	-0.571628	0.217097	0.047009	1082.76	1388.34	1062.83	1419.15	897.427	904.817	575.946	953.274
ENSMUSG00000031812_Map1lc3b	1619.96	-0.573061	0.17963	0.0121281	1498.05	1824.45	2297.74	2129.79	1324.69	1239.36	1252.58	1393.05
ENSMUSG00000029802_Abcg2	273.614	-0.573188	0.17752	0.0109664	329.045	313.602	335.515	330.356	226.145	185.943	267.068	201.237
ENSMUSG00000024902_Mrpl11	321.727	-0.573501	0.175715	0.0100688	336.545	357.702	472.968	371.783	277.988	245.849	256.829	254.149
ENSMUSG00000018849_Wwc1	184.909	-0.574773	0.210648	0.0378655	213.739	284.202	162.346	226.257	143.91	147.82	156.145	144.856
ENSMUSG00000093314_Mir5136	143.585	-0.575299	0.216165	0.0441026	181.865	132.301	185.074	186.954	137.653	126.036	94.7111	104.088
ENSMUSG00000057363_Uxs1	435.962	-0.578964	0.182502	0.0127396	509.973	605.971	411.277	562.986	334.301	329.873	396.763	336.552
ENSMUSG00000038502_Ptov1	371.438	-0.579062	0.20526	0.0307057	411.541	583.104	399.371	387.717	296.759	276.969	354.953	261.088
ENSMUSG00000014668_Chfr	273.819	-0.580383	0.163081	0.0043297	316.858	377.303	316.034	303.8	205.586	210.061	242.324	218.585
ENSMUSG00000044220_Nkx2_3	471.705	-0.580751	0.153238	0.00215209	539.972	519.404	621.244	579.982	380.781	332.207	400.176	399.872
ENSMUSG00000026966_Ssna1	226.736	-0.582794	0.190754	0.0171697	232.488	313.602	281.4	261.31	159.999	161.825	214.167	189.093
ENSMUSG00000005161_Prdx2	1902.21	-0.583715	0.178597	0.00992989	1763.35	2139.68	2706.85	2517.5	1579.44	1542	1429.2	1539.64
ENSMUSG00000003299_Mrpl4	213.525	-0.585952	0.217925	0.0416044	259.674	338.102	213.214	215.634	154.636	149.376	194.542	183.022
ENSMUSG00000022337_Emc2	543.36	-0.586448	0.206569	0.0294166	630.905	663.138	638.561	676.645	352.178	358.659	587.892	438.905
ENSMUSG00000013878_Rnf170	122.938	-0.587718	0.202895	0.0256129	131.243	179.668	136.371	144.464	103.687	92.5823	85.3253	110.16
ENSMUSG00000027884_Clcc1	551.531	-0.588421	0.194058	0.0182235	559.658	837.906	553.059	701.077	479.105	454.353	390.79	436.303
ENSMUSG00000019143_Hars2	151.612	-0.589395	0.177222	0.00849198	198.74	184.568	167.758	177.394	135.865	119.812	118.602	110.16
ENSMUSG00000005124_Wisp1	1600.05	-0.590664	0.174396	0.00726201	2312.69	1679.08	2043.4	1656.03	1176.31	1320.27	1412.13	1200.48
ENSMUSG00000007892_Rplp1	29826.1	-0.591485	0.213015	0.0341129	27510.4	49220.8	31634.7	35060.2	24683.7	23528.4	20882.5	26088
ENSMUSG00000087590_2410004N09Rik	623.497	-0.592299	0.188809	0.0139617	591.532	882.006	821.471	705.326	556.87	515.816	427.48	487.479
ENSMUSG00000049047_Armcx3	173.018	-0.592451	0.193884	0.0171697	174.366	236.835	189.404	232.63	133.184	136.15	124.575	157
ENSMUSG00000022109_Med4	251.931	-0.593456	0.185347	0.0117321	263.424	297.269	291.141	360.098	235.977	181.275	192.835	193.43
ENSMUSG00000043716_Rpl7	8023.43	-0.594196	0.206261	0.0266102	6869.64	12609.4	9728.86	9405.05	6312.38	5873.92	6548.72	6839.46
ENSMUSG00000037204_9430023L20Rik	348.815	-0.594385	0.225257	0.0463151	344.982	594.537	390.713	350.538	302.122	289.417	238.911	279.303
ENSMUSG00000020256_Aldh1l2	1349.82	-0.595285	0.174175	0.00665938	1700.54	1997.58	1373.45	1427.65	1103.91	998.955	1135.68	1060.83
ENSMUSG00000001158_Snrnp27	1442	-0.595612	0.171108	0.00550077	1512.11	1541.88	1807.45	2079.86	1046.7	1072.87	1230.39	1244.72
ENSMUSG00000040212_Emp3	738.714	-0.59779	0.158176	0.00221004	740.586	922.84	890.738	1004.88	566.702	558.606	592.158	633.203
ENSMUSG00000041939_Mvk	456.916	-0.598816	0.218486	0.0370399	524.035	377.303	609.339	689.392	345.027	332.985	362.633	414.618
ENSMUSG00000006050_Sra1	517.859	-0.600305	0.162358	0.00287438	554.971	630.471	706.746	604.413	370.055	384.333	459.05	432.833
ENSMUSG00000020171_Yeats4	1043.37	-0.601433	0.215625	0.0331993	1003.07	1703.58	1033.6	1292.74	932.287	868.251	744.037	769.385
ENSMUSG00000028955_Vamp3	698.118	-0.601874	0.157317	0.00192142	798.708	916.306	853.94	798.802	538.099	574.944	631.407	472.734
ENSMUSG00000050732_Vamp8	349.912	-0.603341	0.191749	0.0136449	389.042	481.837	415.606	402.588	225.251	245.071	328.503	311.397
ENSMUSG00000032540_Abhd5	248.466	-0.60343	0.198315	0.0177326	279.36	248.268	329.021	340.978	199.329	161.825	234.645	194.298
ENSMUSG00000036309_Skp1a	902.522	-0.603642	0.194348	0.0151261	891.516	901.606	1290.11	1270.44	666.813	658.968	771.341	769.385
ENSMUSG00000074884_Serf2	951.129	-0.605235	0.22828	0.0451494	809.02	1558.21	1043.34	1182.27	845.584	710.316	809.737	650.551
ENSMUSG00000003380_Rabac1	396.399	-0.605398	0.221838	0.0378415	330.92	560.237	602.845	420.646	303.016	306.533	319.117	327.878
ENSMUSG00000030161_Gabarapl1	680.487	-0.605893	0.172862	0.00510749	659.965	873.839	834.459	917.773	499.663	496.366	604.957	556.872
ENSMUSG00000002661_Alkbh7	181.908	-0.607337	0.209304	0.0252277	208.114	182.935	226.202	260.248	144.804	113.588	146.76	172.613
ENSMUSG00000025157_Zdhhc16	158.679	-0.608007	0.225583	0.0409022	160.304	248.268	186.157	173.145	149.273	115.144	136.521	100.619
ENSMUSG00000020284_1810043G02Rik	125.084	-0.610299	0.213294	0.0278343	137.805	176.401	121.218	169.958	101.005	87.1363	114.336	92.8119
ENSMUSG00000071656_Lrrn4cl	77.4312	-0.610371	0.229924	0.0448576	98.4324	109.434	70.3499	96.6636	56.3127	57.5722	69.9668	60.7181
ENSMUSG00000001119_Col6a1	1022.66	-0.611314	0.225204	0.0391504	1075.26	1298.51	1348.55	1222.64	574.747	707.204	1092.16	862.197
ENSMUSG00000014554_Dguok	328.454	-0.611549	0.220124	0.0340472	346.857	289.102	479.462	471.633	243.128	247.405	307.171	242.872
ENSMUSG00000025875_Tspan17	107.624	-0.611783	0.226942	0.0408657	109.682	166.601	115.807	129.593	101.005	82.4683	69.9668	85.8727
ENSMUSG00000031604_Sc4mol	5510.06	-0.613302	0.207905	0.0222502	5845.94	4785.7	8129.21	7893.49	4095.63	4160.76	4469.34	4700.45
ENSMUSG00000024875_Yif1a	443.293	-0.61336	0.179983	0.00681437	421.853	566.771	559.553	596.977	359.328	330.651	317.41	393.8
ENSMUSG00000070953_Rabepk	249.415	-0.614575	0.201144	0.0171697	240.925	300.535	332.268	333.543	219.888	211.617	154.439	202.104
ENSMUSG00000024921_Smarca2	1236.74	-0.614598	0.211479	0.0249342	1301.18	2028.61	1230.58	1426.58	1038.66	987.285	807.178	1073.84
ENSMUSG00000041881_Ndufa7	2023.15	-0.614621	0.21986	0.0326814	2157.07	1679.08	3122.46	2830.86	1493.63	1536.55	1669.82	1695.77
ENSMUSG00000031683_Lsm6	863.959	-0.616603	0.204171	0.0187649	847.456	1161.31	974.076	1201.39	733.852	769.444	508.539	715.606
ENSMUSG00000025731_0610011F06Rik	146.864	-0.617208	0.230531	0.0426651	151.867	147.001	198.062	213.51	139.441	101.918	93.0046	130.11
ENSMUSG00000020843_Timm22	227.593	-0.617585	0.202114	0.0171697	232.488	279.302	241.354	349.476	160.893	183.609	170.651	202.972
ENSMUSG00000062352_Itgb1bp1	355.219	-0.617977	0.19208	0.011283	383.417	357.702	530.33	448.264	306.591	273.079	299.492	242.872
ENSMUSG00000033933_Vhl	200.077	-0.618779	0.184882	0.00807616	191.24	246.635	270.577	261.31	168.044	154.044	158.705	150.06
ENSMUSG00000033629_Ptplad1	387.688	-0.619071	0.18258	0.0071939	413.416	560.237	403.7	502.438	345.027	294.863	273.894	307.927
ENSMUSG00000031068_Glrx3	960.75	-0.619947	0.216611	0.0278146	882.141	1550.04	995.722	1230.07	734.746	669.86	754.276	869.136
ENSMUSG00000068290_Ddrgk1	594.716	-0.62236	0.233737	0.043989	592.469	986.54	581.199	725.508	589.942	448.907	390.79	442.375
ENSMUSG00000034345_Gtf2h5	957.157	-0.622928	0.173299	0.00395575	1137.13	1060.04	1102.87	1341.61	816.981	669.86	655.299	873.473
ENSMUSG00000020027_Socs2	259.6	-0.623728	0.226384	0.0359529	313.109	254.802	319.281	371.783	148.379	260.631	192.835	215.983
ENSMUSG00000011958_Bnip2	1845.24	-0.623991	0.207482	0.0194231	2094.27	2807.72	1999.02	2053.3	1647.37	1716.27	1120.32	1323.65
ENSMUSG00000021007_Spata7	64.6433	-0.624952	0.233941	0.0432107	79.6833	81.6672	88.7492	63.7342	45.5864	46.6802	51.1952	59.8507
ENSMUSG00000015289_Lage3	425.804	-0.625236	0.184637	0.00726863	457.476	439.37	605.009	564.048	354.859	364.105	283.28	338.286
ENSMUSG00000031532_Tmem66	1074.39	-0.626503	0.173176	0.00369754	1199.94	1037.17	1444.88	1532.81	850.947	813.013	851.547	864.799
ENSMUSG00000025026_Add3	501.641	-0.628193	0.23445	0.0425256	575.595	797.072	389.63	675.583	378.993	360.993	421.507	413.75
ENSMUSG00000031387_Renbp	296.427	-0.629462	0.202629	0.0151135	285.923	444.27	339.844	371.783	206.48	209.283	241.471	272.364
ENSMUSG00000002731_Prkra	228.787	-0.630496	0.202743	0.0149807	229.675	231.935	327.939	321.858	170.726	188.277	162.118	197.767
ENSMUSG00000092607_Scnm1	128.562	-0.631161	0.241906	0.0494797	132.181	222.135	136.371	135.966	93.8544	87.9143	119.455	100.619
ENSMUSG00000019362_D8Ertd738e	1040.27	-0.631794	0.19799	0.0121051	985.261	1590.88	1141.83	1341.61	820.556	716.54	926.633	798.876
ENSMUSG00000036299_BC031181	656.494	-0.6323	0.168988	0.00248789	674.965	934.273	732.722	851.914	523.797	471.47	560.587	502.225
ENSMUSG00000055301_Adh7	255.137	-0.632882	0.206821	0.0170326	282.173	267.868	386.384	303.8	169.832	175.051	225.259	230.729
ENSMUSG00000026087_Mrpl30	612.108	-0.635431	0.214305	0.0214176	536.222	965.307	719.734	759.5	454.077	417.787	529.87	514.369
ENSMUSG00000055799_Tcf7l1	357.23	-0.635704	0.232306	0.0373576	452.789	532.47	283.564	470.571	305.697	233.401	266.215	313.132
ENSMUSG00000067194_Eif1ax	1532.99	-0.636306	0.134909	6.66254e-05	1659.29	2002.48	1920.01	1882.28	1189.72	1230.02	1259.4	1120.68
ENSMUSG00000068184_Ndufaf2	249.043	-0.63653	0.215429	0.0219877	235.3	374.036	288.976	315.484	233.295	206.171	161.265	177.817
ENSMUSG00000019467_Arhgef25	483.91	-0.638465	0.203069	0.0137123	678.715	570.037	448.075	659.649	459.44	348.545	372.872	333.949
ENSMUSG00000031839_Hsbp1	1258.61	-0.639238	0.170944	0.0024965	1276.81	1394.88	1666.75	1793.06	950.165	995.065	907.008	1085.12
ENSMUSG00000041769_Ppp2r2d	441.611	-0.639331	0.196683	0.0104117	449.976	668.038	485.956	549.177	396.87	357.881	285.84	339.154
ENSMUSG00000022010_Tsc22d1	952.166	-0.63982	0.182098	0.00496375	934.639	1198.87	1243.57	1263	651.618	658.968	814.004	852.655
ENSMUSG00000040048_Ndufb10	613.472	-0.639918	0.180032	0.00437793	590.594	896.706	717.569	786.056	487.149	434.125	482.941	512.634
ENSMUSG00000019710_Mrpl24	522.894	-0.640137	0.147526	0.000300357	597.156	656.604	629.903	664.961	422.792	424.789	353.247	433.701
ENSMUSG00000031950_Gabarapl2	329.233	-0.64094	0.215611	0.0210828	365.606	347.902	413.441	476.945	261.005	185.165	311.437	272.364
ENSMUSG00000028797_Tmem234	1672.54	-0.641183	0.181156	0.00459479	1593.67	2461.45	2140.8	1958.77	1383.68	1370.84	1156.16	1314.98
ENSMUSG00000025580_Eif4a3	1630.37	-0.642227	0.206328	0.0148505	1637.73	2760.35	1866.98	1686.83	1191.5	1287.59	1292.68	1319.32
ENSMUSG00000045752_Tssc4	245.17	-0.642373	0.235867	0.0383164	245.612	413.236	275.988	262.373	227.932	210.061	156.145	170.011
ENSMUSG00000023832_Acat2	3416.33	-0.642517	0.167447	0.00186303	3681.37	4857.57	3754.52	4366.86	2565.35	2306	2906.18	2892.78
ENSMUSG00000021981_Cab39l	195.175	-0.64264	0.211477	0.01794	219.364	184.568	282.482	264.497	123.352	161.825	154.439	170.878
ENSMUSG00000018217_Pmp22	797.254	-0.642873	0.202856	0.0128275	837.144	864.039	1044.43	1141.91	546.143	543.824	802.911	597.639
ENSMUSG00000040451_Sgms1	212.844	-0.643047	0.205241	0.0141003	232.488	258.068	295.47	251.75	212.737	133.038	156.999	162.204
ENSMUSG00000033031_C330027C09Rik	395.497	-0.643559	0.181048	0.00437793	460.288	409.969	558.47	499.252	367.373	297.197	273.041	298.386
ENSMUSG00000031546_Gins4	434.271	-0.644596	0.196613	0.00971836	391.855	635.371	573.623	519.434	336.982	312.757	377.138	327.01
ENSMUSG00000002504_Slc9a3r2	160.475	-0.646778	0.170453	0.00213231	202.489	196.001	185.074	199.701	116.201	115.922	133.961	134.447
ENSMUSG00000031922_Cep57	632.366	-0.648232	0.189824	0.00670646	666.528	921.206	739.216	762.686	564.914	487.03	388.23	529.115
ENSMUSG00000052406_Rexo4	315.916	-0.648436	0.240168	0.0404797	319.671	529.204	281.4	414.273	270.837	259.853	198.808	253.281
ENSMUSG00000060992_Copz1	1068.71	-0.648451	0.243395	0.0438786	1039.63	2007.38	1056.33	1118.54	861.673	808.345	828.509	829.236
ENSMUSG00000014769_Psmb1	2685.68	-0.649705	0.144965	0.000174849	2798.29	3260.16	3463.38	3599.92	2094.29	1978.46	2046.1	2244.83
ENSMUSG00000023170_Gps2	501.98	-0.650839	0.213318	0.0173631	562.471	756.238	579.034	556.612	458.546	361.771	289.253	451.916
ENSMUSG00000055963_Triqk	75.642	-0.650956	0.221022	0.022536	104.057	91.4673	97.4076	76.4811	64.3573	54.4602	63.994	52.9115
ENSMUSG00000063895_Nupl1	133.917	-0.65269	0.249311	0.0484899	163.116	179.668	128.795	183.767	106.368	133.816	69.1135	106.69
ENSMUSG00000042766_Trim46	79.1471	-0.652846	0.234986	0.0340472	97.4949	125.768	73.5969	91.3524	64.3573	65.3522	58.8745	56.3811
ENSMUSG00000024845_Tmem134	957.059	-0.653234	0.220005	0.021244	878.392	1566.38	1053.08	1184.39	632.847	690.088	799.498	851.788
ENSMUSG00000005881_Ergic3	600.331	-0.653461	0.209606	0.0147162	656.216	916.306	567.129	797.74	471.06	470.692	383.111	540.391
ENSMUSG00000024563_Smad2	300.001	-0.654645	0.238235	0.0365268	321.546	534.104	286.811	327.169	229.72	245.071	197.102	258.486
ENSMUSG00000022234_Cct5	2410.28	-0.655313	0.214838	0.0173937	2183.32	4067.03	2784.78	2760.75	1926.25	1685.93	1863.51	2010.64
ENSMUSG00000030060_Hmces	288.141	-0.655926	0.176307	0.0026714	371.231	419.77	290.058	330.356	223.463	227.955	214.167	228.127
ENSMUSG00000063011_Msln	108.992	-0.65646	0.251016	0.0487995	134.993	102.901	127.712	166.771	104.581	66.1302	69.9668	98.8837
ENSMUSG00000030754_Copb1	892.627	-0.656631	0.194176	0.00735586	930.889	1443.88	1064.99	931.582	690.947	628.626	744.037	706.065
ENSMUSG00000025260_Hsd17b10	635.602	-0.656897	0.155166	0.000445931	783.709	648.438	878.833	798.802	490.725	468.358	509.392	506.562
ENSMUSG00000074733_5830428H23Rik	181.856	-0.657099	0.193542	0.0071092	210.926	176.401	248.931	252.812	157.318	140.818	127.988	139.652
ENSMUSG00000032673_Prorsd1	345.109	-0.657235	0.239277	0.0366074	365.606	302.169	563.882	456.762	268.156	216.285	319.117	268.894
ENSMUSG00000031168_Ebp	993.5	-0.657409	0.214985	0.0171186	1033.07	1133.54	1092.05	1605.04	774.076	660.524	686.016	963.683
ENSMUSG00000067369_Trmt2b	200.258	-0.658123	0.239772	0.0367336	209.052	339.736	173.169	260.248	146.592	147.042	151.879	174.348
ENSMUSG00000024194_Cuta	876.107	-0.659162	0.234058	0.0310757	941.201	1376.91	898.315	1076.05	624.802	515.038	912.981	663.562
ENSMUSG00000039640_Mrpl12	573.318	-0.660322	0.220718	0.020174	584.032	942.44	695.923	588.479	522.009	473.804	362.633	417.22
ENSMUSG00000006315_Tmem147	424.055	-0.660451	0.229109	0.0265504	434.977	736.638	448.075	459.949	319.105	273.079	377.991	342.623
ENSMUSG00000006519_Cyba	623.206	-0.660828	0.149579	0.00022196	674.965	728.472	791.166	859.35	478.211	516.594	465.023	471.866
ENSMUSG00000057863_Rpl36	1692.05	-0.660978	0.228883	0.0262678	1668.66	1814.65	2728.5	2079.86	1564.24	1317.94	956.497	1406.06
ENSMUSG00000024791_Cdca5	79.632	-0.661847	0.251667	0.0472612	90.9327	120.867	98.4899	80.73	57.2065	45.9021	63.994	78.9335
ENSMUSG00000028167_Bdh2	97.4822	-0.662149	0.215437	0.0164878	102.182	119.234	143.947	112.597	75.9774	66.9082	87.8851	71.1269
ENSMUSG00000039357_Fut11	93.7049	-0.662373	0.247092	0.0423939	103.12	111.067	101.737	143.402	53.6311	64.5742	82.7656	89.3423
ENSMUSG00000033938_Ndufb7	644.005	-0.662982	0.229265	0.0259783	579.345	978.373	759.779	841.292	650.724	455.909	410.415	476.203
ENSMUSG00000032118_Fez1	343.061	-0.663195	0.253132	0.0482638	484.662	241.735	537.906	416.397	262.792	294.085	240.617	266.292
ENSMUSG00000027495_Fam210b	69.6585	-0.664866	0.230477	0.0264407	84.3706	76.7672	90.9138	89.2279	65.2512	56.0162	41.8094	52.9115
ENSMUSG00000019809_Pex3	308.067	-0.665362	0.211396	0.0136364	336.545	517.77	310.622	348.414	259.217	227.177	217.58	247.209
ENSMUSG00000032011_Thy1	352.587	-0.665835	0.177335	0.00238612	476.225	439.37	373.396	440.828	270.837	239.625	254.269	326.143
ENSMUSG00000001105_Ift20	962.924	-0.667125	0.210549	0.0128349	1159.63	878.739	1294.44	1392.59	884.913	796.675	597.277	699.125
ENSMUSG00000052934_Fbxo31	143.252	-0.667494	0.256201	0.0499118	152.805	241.735	153.688	156.149	111.731	76.2442	133.961	119.701
ENSMUSG00000003039_Fam32a	885.981	-0.668794	0.243019	0.0361613	769.647	1638.24	991.393	953.889	682.009	697.868	685.162	669.634
ENSMUSG00000021737_Psmd6	764.773	-0.669267	0.204168	0.00971836	764.023	1270.74	845.282	878.47	535.417	651.188	607.516	565.546
ENSMUSG00000026097_Ormdl1	129.149	-0.671253	0.203301	0.00908925	150.93	166.601	143.947	173.145	119.776	81.6903	92.1514	104.956
ENSMUSG00000016252_Atp5e	1318.18	-0.671392	0.204385	0.00954452	1210.25	1483.08	2097.51	1686.83	1027.93	894.703	1097.28	1047.82
ENSMUSG00000022706_Mrpl40	319.887	-0.673602	0.245769	0.0370399	302.797	574.937	300.881	396.215	250.279	238.069	275.601	220.32
ENSMUSG00000024866_Acy3	137.071	-0.67537	0.219965	0.0165818	125.618	155.168	194.815	198.638	116.201	105.808	107.51	92.8119
ENSMUSG00000043542_Zc2hc1a	588.146	-0.675524	0.221214	0.0172222	658.091	532.47	860.434	841.292	401.339	380.443	485.501	545.595
ENSMUSG00000002329_Mdp1	157.013	-0.676037	0.242481	0.0332951	141.555	269.502	166.675	196.514	122.458	118.256	104.097	137.049
ENSMUSG00000019975_Ikbip	1119.17	-0.67763	0.164302	0.000662942	1248.68	1579.44	1149.41	1532.81	897.427	827.017	876.291	842.247
ENSMUSG00000027227_Sord	402.854	-0.677711	0.218272	0.0151438	368.418	566.771	468.639	579.982	299.44	245.849	325.09	368.645
ENSMUSG00000037278_Tmem97	281.273	-0.679455	0.203434	0.00820376	291.547	387.103	388.548	318.671	216.312	172.717	264.509	210.778
ENSMUSG00000040681_Hmgn1	4788.51	-0.679542	0.150153	0.000146756	5297.54	6226.31	6171.31	5889.04	3929.37	3792.76	3082.8	3918.92
ENSMUSG00000074129_Rpl13a	7423.61	-0.679985	0.221046	0.0163927	7490.23	7134.45	11660.8	10279.3	6740.54	5621.85	4601.6	5860.16
ENSMUSG00000001833_Sept7	3466.08	-0.681055	0.160761	0.000441012	4255.09	3982.09	4449.36	4390.23	3082.9	2848.27	2177.5	2543.22
ENSMUSG00000069743_Zfp820	138.833	-0.681414	0.258177	0.0462813	131.243	160.068	169.922	223.07	94.7483	130.704	124.575	76.3313
ENSMUSG00000054871_Tmem158	130.032	-0.682559	0.229573	0.0210799	133.118	169.868	135.288	202.887	115.307	92.5823	81.9123	109.293
ENSMUSG00000051412_Vamp7	430.056	-0.682582	0.179487	0.00207331	437.79	589.637	538.989	554.488	277.094	324.427	377.138	340.889
ENSMUSG00000029392_Rilpl1	201.124	-0.683128	0.260192	0.0476527	191.24	378.936	195.898	227.319	151.061	157.935	132.254	174.348
ENSMUSG00000030613_Ccdc90b	90.3931	-0.685505	0.250129	0.0370399	74.9961	117.601	113.642	140.215	67.9327	74.6882	75.0863	58.9833
ENSMUSG00000028295_Smim8	184.115	-0.686663	0.192859	0.00431401	199.677	213.968	252.177	242.19	169.832	119.812	139.08	136.182
ENSMUSG00000068739_Sars	4321.05	-0.68722	0.253803	0.0398146	4369.46	8348.02	3999.12	4610.11	3411.83	3034.21	3219.32	3576.29
ENSMUSG00000028447_Dctn3	570.701	-0.687629	0.194552	0.00465979	551.221	682.738	745.709	837.043	413.853	371.885	502.566	460.59
ENSMUSG00000020954_Strn3	2354.01	-0.687712	0.151466	0.00013793	2662.36	3119.69	3021.8	2815.99	1919.99	2009.58	1544.39	1738.27
ENSMUSG00000031770_Herpud1	1125.94	-0.690789	0.199241	0.00573825	1339.62	1176.01	1645.11	1400.03	883.126	653.522	1040.12	870.003
ENSMUSG00000021236_Entpd5	85.7649	-0.69094	0.251671	0.0367336	87.1829	140.468	86.5845	110.473	75.0836	51.3482	72.5265	62.4529
ENSMUSG00000022312_Eif3h	3729.45	-0.691133	0.21407	0.0109664	3369.2	6214.88	4239.4	4602.67	2835.3	2709	2630.58	3234.54
ENSMUSG00000022820_Ndufb4	235.942	-0.691331	0.260223	0.044642	245.612	210.701	290.058	418.521	147.486	178.941	168.091	228.127
ENSMUSG00000022307_Oxr1	569.136	-0.691787	0.195715	0.00465979	691.839	870.573	563.882	687.268	378.099	419.343	517.925	424.159
ENSMUSG00000005873_Reep5	1059.16	-0.692706	0.219793	0.0134549	1034.01	1832.61	1096.38	1273.62	817.874	773.334	734.651	910.771
ENSMUSG00000021916_Glt8d1	200.724	-0.693563	0.200766	0.00597062	270.923	251.535	240.272	229.443	170.726	150.932	178.33	113.63
ENSMUSG00000026500_Cox20	324.626	-0.693751	0.206977	0.00799025	426.54	395.269	385.301	397.277	325.362	227.955	185.156	254.149
ENSMUSG00000038074_Fkbp14	135.854	-0.694834	0.226039	0.0164777	166.866	135.568	161.264	207.136	106.368	87.1363	130.548	91.9445
ENSMUSG00000046432_Ngfrap1	1460.72	-0.696459	0.18069	0.00176773	1526.17	1576.18	2227.39	1896.09	1006.48	1068.98	1205.65	1178.8
ENSMUSG00000010376_Nedd8	2843.87	-0.696736	0.212592	0.00971836	2711.11	4746.5	3034.79	3579.74	2335.63	2246.87	1854.12	2242.23
ENSMUSG00000020267_Hint1	6010.38	-0.696843	0.227664	0.0170076	7013.07	4935.97	9784.05	8002.9	5083.34	4527.2	3971.04	4765.5
ENSMUSG00000078784_1810022K09Rik	537.626	-0.696891	0.215601	0.0108834	550.284	661.505	725.146	723.384	471.954	483.918	287.546	397.27
ENSMUSG00000028478_Clta	2983.94	-0.698186	0.178479	0.00145122	2907.97	4645.23	3483.95	3733.76	2281.11	2242.2	2302.93	2274.33
ENSMUSG00000020808_Fam64a	298.008	-0.698739	0.233251	0.0199753	361.856	231.935	481.627	398.339	225.251	232.623	230.378	222.055
ENSMUSG00000029103_Lrpap1	189.211	-0.699152	0.210843	0.00871712	183.74	277.669	204.556	271.933	126.033	140.818	148.466	160.469
ENSMUSG00000028226_Mmp16	167.946	-0.699931	0.192758	0.00354161	197.802	209.068	209.968	214.572	125.139	99.5843	137.374	150.06
ENSMUSG00000022476_Polr3h	281.306	-0.700474	0.216753	0.0108984	247.487	434.47	344.174	368.596	227.038	238.847	186.862	202.972
ENSMUSG00000036639_Nudt1	315.278	-0.700829	0.195901	0.00412825	343.107	507.97	330.104	382.405	228.826	266.077	228.672	235.066
ENSMUSG00000028223_Decr1	306.489	-0.701609	0.200355	0.0051399	319.671	346.269	405.865	446.14	236.871	224.065	191.129	281.905
ENSMUSG00000024640_Psat1	2998.34	-0.701998	0.153369	0.000120727	3304.51	3735.46	4083.54	3731.64	2129.16	2016.58	2564.03	2421.78
ENSMUSG00000045854_Lyrm2	97.2335	-0.702428	0.259635	0.0400358	125.618	111.067	124.465	120.033	75.9774	46.6802	71.6733	102.353
ENSMUSG00000024588_Fech	387.4	-0.702786	0.159496	0.000232046	401.229	522.67	492.45	504.563	284.245	301.087	282.427	310.53
ENSMUSG00000021496_Pcbd2	174.762	-0.704558	0.204712	0.00618539	170.616	276.035	208.885	212.447	139.441	122.146	127.135	141.386
ENSMUSG00000042613_Pbxip1	1006.52	-0.70553	0.246111	0.0275585	950.575	1865.28	968.665	1208.83	790.165	752.328	672.364	843.981
ENSMUSG00000028062_Lamtor2	86.8466	-0.705574	0.246741	0.0279353	122.806	93.1006	85.5022	128.531	57.2065	54.4602	74.233	78.9335
ENSMUSG00000042462_Dctpp1	347.113	-0.70564	0.183251	0.00178933	330.92	476.937	455.651	458.887	254.748	249.739	255.976	294.049
ENSMUSG00000006289_Osgep	256.266	-0.705652	0.211996	0.00842411	271.861	329.936	401.536	267.684	222.569	161.047	211.607	183.889
ENSMUSG00000060938_Rpl26	5094.07	-0.706837	0.253717	0.0334427	4385.4	8857.63	5618.25	6410.6	4378.98	3739.86	2866.93	4494.87
ENSMUSG00000057375_Yipf1	296.57	-0.707099	0.261957	0.0405085	273.736	485.103	268.412	445.077	220.781	175.829	229.525	274.099
ENSMUSG00000002524_Puf60	1794.84	-0.707734	0.249362	0.0294499	1608.67	3439.82	1911.35	1948.14	1444.46	1342.05	1334.49	1329.73
ENSMUSG00000070858_Gm1673	281.554	-0.707898	0.256118	0.0352484	297.172	231.935	468.639	398.339	181.452	189.055	255.976	229.861
ENSMUSG00000049232_Tigd2	424.335	-0.709336	0.217983	0.0103421	443.414	643.538	555.223	465.26	290.502	250.517	402.736	343.491
ENSMUSG00000025477_Inpp5a	207.069	-0.70953	0.200125	0.00450945	224.051	336.469	224.038	245.377	150.167	171.939	153.586	150.928
ENSMUSG00000020444_Guk1	169.037	-0.709705	0.229397	0.0156055	206.239	160.068	246.766	225.194	96.536	119.034	152.732	145.723
ENSMUSG00000023020_Cox14	605.325	-0.709764	0.169151	0.000511901	630.905	823.206	794.413	757.375	495.194	401.449	430.893	509.164
ENSMUSG00000030330_Ing4	192.956	-0.709899	0.205134	0.00585847	200.615	228.668	263.001	265.559	171.62	139.262	159.558	115.364
ENSMUSG00000020457_Drg1	543.745	-0.709916	0.186145	0.00200556	515.598	815.039	642.89	727.633	437.987	401.449	413.828	395.535
ENSMUSG00000001366_Fbxo9	199.699	-0.71018	0.238724	0.0210346	252.174	267.868	191.568	280.431	164.469	195.279	137.374	108.425
ENSMUSG00000022364_Tbc1d31	229.206	-0.711045	0.211564	0.00778935	292.485	334.836	208.885	302.738	206.48	164.937	172.357	150.928
ENSMUSG00000037740_Mrps26	364.946	-0.712368	0.180417	0.00127368	395.604	527.57	389.63	501.376	265.474	249.739	293.519	296.651
ENSMUSG00000014551_Mrps25	444.618	-0.713571	0.205307	0.00559761	411.541	625.571	541.153	632.031	339.664	273.857	355.807	377.32
ENSMUSG00000001289_Pfdn5	1305.04	-0.71377	0.199143	0.00406569	1301.18	1430.81	1960.06	1793.06	1052.96	795.119	1032.44	1074.71
ENSMUSG00000029559_2210016L21Rik	377.672	-0.714075	0.190873	0.00249012	397.479	563.504	384.219	533.243	284.245	277.747	274.748	306.193
[truncated: 625 more rows]

## Sheet: 2e
Fig 2e: qPCR analysis of PSCs following conditioned medium stimulation
[truncated: 33 more rows]

## Sheet: 2f
Fig 2f: qPCR analysis of PSCs stimulated with conditioned medium
[truncated: 29 more rows]
[truncated: 33 more columns]

[truncated: 50 more sheets: 3a, 3b, 3c, 4a, 4b, 4c, 4d, 5b, 5c, 5d, 5e, 5f, 5g, 5h, 5i, 5j, 6b, 6c, 6d, 6e …]
